# Supplementary material for: Sensitization patterns to Poaceae pollen indicates a hierarchy in allergens and a lead of tropical grasses
Source: Clin Transl Allergy. 2023 Aug 7;13(8):e12287. doi: 10.1002/clt2.12287 (PMC10405149; doi:10.1002/clt2.12287)
Supplement: Supplementary file 2 — Supporting Information S2 [file CLT2-13-e12287-s001.xlsx]

## Sheet: For_Bayesian_Network_General_da
місто	дата народження	дата здачі	вік	tIgE	Cyn d	Cyn d 1	Lol p 1	Pas n	Phl p 1	Phl p 12	Phl p 2	Phl p 5.0101	Phl p 6	Phl p 7	Phr c	Sec c_pollen
діла	1981-01-01	2021-06-02	40 років	20	0.1	0.1	0.1	0.1	0.1	0.1	0.1	0.31	0.1	0.1	0.1	0.1	1.41
діла	1985-08-19	2022-02-06	36 років	20	0.1	0.31	0.1	0.1	0.1	0.1	0.1	0.1	0.1	0.1	0.1	0.1	1.41
діла	2009-05-11	2021-07-23	12 років	46.96	0.1	0.1	0.1	0.1	0.1	0.1	0.31	0.1	0.1	0.1	0.1	0.1	1.41
діла	2010-05-30	2021-04-10	10 років	360	0.1	0.31	0.1	0.1	0.1	0.1	0.1	0.1	0.1	0.1	0.1	0.1	1.41
діла	2011-01-02	2021-05-10	10 років	69.04	0.1	0.1	0.1	0.1	0.31	0.1	0.1	0.1	0.1	0.1	0.1	0.1	1.41
діла	1967-11-29	2021-08-07	53 років	176	0.1	0.1	0.1	0.1	0.1	0.1	0.1	0.31	0.1	0.1	0.1	0.1	1.41
діла	2014-06-10	2021-02-22	6 років	1073	0.1	0.1	0.1	0.1	0.1	0.1	0.31	0.1	0.1	0.1	0.1	0.1	1.41
діла	2005-01-10	2022-01-28	17 років	20	0.1	0.1	0.1	0.1	0.31	0.1	0.1	0.1	0.1	0.1	0.1	0.1	1.41
Дніпро	1975-07-06	2021-09-17	46 років	80.01	0.1	0.1	0.1	0.1	0.1	0.1	0.31	0.1	0.1	0.1	0.1	0.1	1.41
Дніпро	1980-02-05	2021-11-12	41 років	399	0.1	0.1	0.1	0.1	0.1	0.31	0.1	0.1	0.1	0.1	0.1	0.1	1.41
Дніпро	2010-07-05	2020-10-16	10 років	88	0.1	0.1	0.1	0.1	0.1	0.1	0.31	0.1	0.1	0.1	0.1	0.1	1.41
Дніпро	2016-06-07	2022-02-08	5 років	56.38	0.1	0.1	0.1	0.1	0.1	0.1	0.31	0.1	0.1	0.1	0.1	0.1	1.41
Київ	1986-10-25	2021-02-09	34 років	0	0.1	0.1	0.1	0.1	0.31	0.1	0.1	0.1	0.1	0.1	0.1	0.1	1.41
Одеса	1992-07-21	2021-05-10	28 років	418	0.1	0.1	0.1	0.1	0.31	0.1	0.1	0.1	0.1	0.1	0.1	0.1	1.41
Одеса	2007-04-21	2021-02-18	13 років	66	0.1	0.31	0.1	0.1	0.1	0.1	0.1	0.1	0.1	0.1	0.1	0.1	1.41
Одеса	2017-10-22	2021-10-04	3 років	478	0.1	0.31	0.1	0.1	0.1	0.1	0.1	0.1	0.1	0.1	0.1	0.1	1.41
діла	2004-06-27	2021-11-14	17 років	37.57	0.1	0.1	0.1	0.1	0.1	0.1	0.32	0.1	0.1	0.1	0.1	0.1	1.42
діла	2007-03-09	2022-02-09	14 років	184	0.1	0.1	0.1	0.1	0.32	0.1	0.1	0.1	0.1	0.1	0.1	0.1	1.42
діла	2012-09-08	2021-08-16	8 років	59	0.1	0.1	0.1	0.1	0.1	0.1	0.32	0.1	0.1	0.1	0.1	0.1	1.42
діла	2005-01-14	2021-07-06	16 років	78.11	0.1	0.1	0.1	0.1	0.1	0.1	0.32	0.1	0.1	0.1	0.1	0.1	1.42
діла	2013-07-18	2021-06-09	7 років	1267	0.1	0.1	0.1	0.1	0.1	0.1	0.32	0.1	0.1	0.1	0.1	0.1	1.42
діла	2014-08-07	2022-01-29	7 років	1516	0.1	0.32	0.1	0.1	0.1	0.1	0.1	0.1	0.1	0.1	0.1	0.1	1.42
діла	2015-05-09	2021-10-15	6 років	350	0.1	0.32	0.1	0.1	0.1	0.1	0.1	0.1	0.1	0.1	0.1	0.1	1.42
діла	2016-04-29	2021-09-30	5 років	20	0.1	0.1	0.1	0.1	0.32	0.1	0.1	0.1	0.1	0.1	0.1	0.1	1.42
діла	2016-09-01	2021-09-06	5 років	45.83	0.1	0.1	0.1	0.1	0.1	0.1	0.32	0.1	0.1	0.1	0.1	0.1	1.42
Дніпро	1986-10-27	2021-06-04	34 років	32.92	0.1	0.1	0.1	0.1	0.32	0.1	0.1	0.1	0.1	0.1	0.1	0.1	1.42
Київ	1972-11-11	2022-01-11	49 років	0	0.1	0.1	0.1	0.1	0.32	0.1	0.1	0.1	0.1	0.1	0.1	0.1	1.42
Київ	2016-09-07	2021-09-29	5 років	248	0.1	0.1	0.1	0.1	0.32	0.1	0.1	0.1	0.1	0.1	0.1	0.1	1.42
Львів	1954-08-21	2020-12-16	66 років	20	0.1	0.1	0.1	0.1	0.1	0.1	0.1	0.1	0.1	0.1	0.32	0.1	1.42
Одеса	1980-10-20	2021-05-03	40 років	49.34	0.1	0.1	0.1	0.1	0.32	0.1	0.1	0.1	0.1	0.1	0.1	0.1	1.42
Одеса	1988-03-09	2021-05-31	33 років	20	0.1	0.1	0.1	0.1	0.1	0.1	0.1	0.1	0.1	0.32	0.1	0.1	1.42
Одеса	1994-03-28	2021-07-29	27 років	82	0.1	0.32	0.1	0.1	0.1	0.1	0.1	0.1	0.1	0.1	0.1	0.1	1.42
діла	1991-02-24	2021-09-21	30 років	61	0.1	0.1	0.1	0.1	0.33	0.1	0.1	0.1	0.1	0.1	0.1	0.1	1.43
діла	2010-02-02	2021-12-12	11 років	20	0.1	0.1	0.1	0.1	0.33	0.1	0.1	0.1	0.1	0.1	0.1	0.1	1.43
діла	2013-05-07	2020-11-15	7 років	38.77	0.1	0.1	0.1	0.1	0.1	0.1	0.33	0.1	0.1	0.1	0.1	0.1	1.43
діла	2013-07-31	2021-08-28	8 років	46.84	0.1	0.1	0.1	0.1	0.1	0.1	0.33	0.1	0.1	0.1	0.1	0.1	1.43
діла	2014-01-08	2022-02-02	8 років	94	0.1	0.1	0.1	0.1	0.1	0.1	0.33	0.1	0.1	0.1	0.1	0.1	1.43
діла	2014-01-09	2021-03-16	7 років	20	0.1	0.1	0.1	0.1	0.33	0.1	0.1	0.1	0.1	0.1	0.1	0.1	1.43
діла	2014-06-18	2021-12-30	7 років	2017	0.1	0.33	0.1	0.1	0.1	0.1	0.1	0.1	0.1	0.1	0.1	0.1	1.43
діла	2016-06-13	2021-09-20	5 років	109	0.1	0.1	0.1	0.1	0.1	0.1	0.33	0.1	0.1	0.1	0.1	0.1	1.43
діла	2017-02-08	2021-10-25	4 років	2138	0.1	0.33	0.1	0.1	0.1	0.1	0.1	0.1	0.1	0.1	0.1	0.1	1.43
діла	2017-11-06	2021-06-08	3 років	622	0.1	0.1	0.1	0.1	0.1	0.1	0.1	0.1	0.1	0.1	0.33	0.1	1.43
Дніпро	1983-02-16	2020-11-11	37 років	137	0.1	0.1	0.1	0.1	0.1	0.1	0.1	0.1	0.1	0.1	0.1	0.33	1.43
Дніпро	2007-05-26	2021-03-26	13 років	32.35	0.1	0.1	0.1	0.1	0.1	0.1	0.33	0.1	0.1	0.1	0.1	0.1	1.43
Дніпро	2014-10-14	2021-06-30	6 років	20	0.1	0.1	0.1	0.1	0.33	0.1	0.1	0.1	0.1	0.1	0.1	0.1	1.43
Київ	2012-07-04	2021-12-03	9 років	715	0.1	0.1	0.1	0.1	0.1	0.1	0.1	0.1	0.1	0.33	0.1	0.1	1.43
Львів	2016-03-18	2021-01-23	4 років	155	0.1	0.1	0.1	0.1	0.33	0.1	0.1	0.1	0.1	0.1	0.1	0.1	1.43
одеса	2015-08-27	2021-12-28	6 років	29.59	0.1	0.1	0.1	0.1	0.1	0.1	0.33	0.1	0.1	0.1	0.1	0.1	1.43
суми	2011-02-25	2020-11-01	9 років	33.56	0	0	0	0	0	0	0.33	0	0	0	0	0	0.33
Харків	2016-02-22	2022-01-17	5 років	79	0.1	0.1	0.1	0.1	0.1	0.1	0.1	0.1	0.33	0.1	0.1	0.1	1.43
Харків	2016-09-17	2021-12-20	5 років	140	0.1	0.33	0.1	0.1	0.1	0.1	0.1	0.1	0.1	0.1	0.1	0.1	1.43
Харків	2004-08-03	2022-01-31	17 років	94	0.1	0.1	0.1	0.1	0.1	0.1	0.33	0.1	0.1	0.1	0.1	0.1	1.43
діла	1996-05-15	2021-04-09	24 років	249	0.1	0.1	0.1	0.1	0.1	0.1	0.1	0.1	0.1	0.1	0.1	0.34	1.44
діла	2011-06-10	2021-11-14	10 років	20	0.1	0.1	0.1	0.1	0.34	0.1	0.1	0.1	0.1	0.1	0.1	0.1	1.44
діла	2012-09-08	2021-12-23	9 років	31.75	0.1	0.1	0.1	0.1	0.1	0.1	0.34	0.1	0.1	0.1	0.1	0.1	1.44
діла	2014-11-18	2021-09-30	6 років	567	0.1	0.34	0.1	0.1	0.1	0.1	0.1	0.1	0.1	0.1	0.1	0.1	1.44
діла	2018-05-22	2021-09-25	3 років	57.51	0.1	0.1	0.1	0.1	0.1	0.1	0.34	0.1	0.1	0.1	0.1	0.1	1.44
Дніпро	1998-10-26	2020-12-11	22 років	194	0.1	0.1	0.1	0.1	0.1	0.1	0.34	0.1	0.1	0.1	0.1	0.1	1.44
Дніпро	2008-05-11	2020-12-02	12 років	1189	0.1	0.1	0.1	0.1	0.1	0.34	0.1	0.1	0.1	0.1	0.1	0.1	1.44
Дніпро	2009-10-29	2022-02-17	12 років	20	0.1	0.1	0.1	0.1	0.1	0.1	0.34	0.1	0.1	0.1	0.1	0.1	1.44
Київ	2016-11-04	2020-10-31	3 років	968	0.1	0.1	0.1	0.1	0.1	0.1	0.34	0.1	0.1	0.1	0.1	0.1	1.44
Одеса	2008-06-28	2021-08-24	13 років	74	0.1	0.1	0.1	0.1	0.1	0.1	0.34	0.1	0.1	0.1	0.1	0.1	1.44
Харків	2012-02-09	2021-07-10	9 років	51.33	0.1	0.1	0.1	0.1	0.1	0.1	0.34	0.1	0.1	0.1	0.1	0.1	1.44
Харків	2017-12-07	2021-02-09	3 років	34.72	0	0	0	0	0.01	0	0.33	0	0	0	0	0	0.34
діла	1984-11-17	2021-05-06	36 років	20	0.1	0.1	0.1	0.1	0.35	0.1	0.1	0.1	0.1	0.1	0.1	0.1	1.45
діла	2007-01-30	2021-03-19	14 років	182	0.1	0.1	0.1	0.1	0.1	0.1	0.35	0.1	0.1	0.1	0.1	0.1	1.45
діла	2019-06-08	2021-06-04	1 років	46.94	0.1	0.1	0.1	0.1	0.1	0.1	0.1	0.1	0.1	0.1	0.35	0.1	1.45
діла	1957-09-01	2021-07-31	63 років	20	0.1	0.1	0.1	0.1	0.1	0.1	0.1	0.1	0.1	0.1	0.35	0.1	1.45
діла	2015-05-09	2021-09-16	6 років	129	0.1	0.1	0.1	0.1	0.1	0.1	0.35	0.1	0.1	0.1	0.1	0.1	1.45
діла	2015-09-03	2021-12-21	6 років	46.73	0.1	0.1	0.1	0.1	0.1	0.1	0.35	0.1	0.1	0.1	0.1	0.1	1.45
діла	2017-02-06	2021-12-25	4 років	74	0.1	0.35	0.1	0.1	0.1	0.1	0.1	0.1	0.1	0.1	0.1	0.1	1.45
діла	2009-05-29	2022-01-10	12 років	48.64	0.1	0.1	0.1	0.1	0.1	0.1	0.35	0.1	0.1	0.1	0.1	0.1	1.45
Дніпро	2007-01-13	2020-12-02	13 років	289	0.1	0.35	0.1	0.1	0.1	0.1	0.1	0.1	0.1	0.1	0.1	0.1	1.45
Київ	2018-01-17	2021-12-27	3 років	527	0.1	0.1	0.1	0.1	0.1	0.1	0.35	0.1	0.1	0.1	0.1	0.1	1.45
Київ	2009-02-05	2021-08-23	12 років	1721	0.1	0.1	0.1	0.1	0.1	0.1	0.35	0.1	0.1	0.1	0.1	0.1	1.45
Львів	2015-11-08	2021-07-16	5 років	138	0.1	0.35	0.1	0.1	0.1	0.1	0.1	0.1	0.1	0.1	0.1	0.1	1.45
Одеса	1976-02-16	2021-01-26	44 років	265	0.1	0.1	0.1	0.1	0.1	0.1	0.1	0.1	0.1	0.1	0.35	0.1	1.45
Одеса	1994-02-23	2021-08-19	27 років	73.85	0.1	0.1	0.1	0.1	0.1	0.1	0.1	0.1	0.1	0.1	0.1	0.35	1.45
Одеса	2011-08-26	2021-01-29	9 років	106	0.1	0.1	0.1	0.1	0.1	0.1	0.35	0.1	0.1	0.1	0.1	0.1	1.45
Полтава	2014-03-09	2021-09-25	7 років	136.43	0.1	0.1	0.1	0.1	0.1	0.1	0.35	0.1	0.1	0.1	0.1	0.1	1.45
Харків	2008-08-14	2022-01-14	13 років	87	0.1	0.35	0.1	0.1	0.1	0.1	0.1	0.1	0.1	0.1	0.1	0.1	1.45
Херсон	1959-09-16	2021-08-09	61 років	31.53	0.1	0.1	0.1	0.1	0.1	0.35	0.1	0.1	0.1	0.1	0.1	0.1	1.45
діла	2009-07-22	2021-02-03	11 років	191	0.1	0.1	0.1	0.1	0.1	0.1	0.36	0.1	0.1	0.1	0.1	0.1	1.46
діла	2011-12-30	2022-01-13	10 років	35.85	0.1	0.1	0.1	0.1	0.1	0.1	0.36	0.1	0.1	0.1	0.1	0.1	1.46
діла	2012-02-17	2021-07-29	9 років	48.11	0.1	0.1	0.1	0.1	0.1	0.1	0.36	0.1	0.1	0.1	0.1	0.1	1.46
діла	2014-07-21	2021-11-29	7 років	138	0.1	0.36	0.1	0.1	0.1	0.1	0.1	0.1	0.1	0.1	0.1	0.1	1.46
діла	2015-05-08	2021-12-08	6 років	187	0.1	0.1	0.1	0.1	0.1	0.1	0.1	0.36	0.1	0.1	0.1	0.1	1.46
діла	2015-12-11	2021-04-10	5 років	275	0.1	0.36	0.1	0.1	0.1	0.1	0.1	0.1	0.1	0.1	0.1	0.1	1.46
діла	2017-01-01	2022-02-12	5 років	43.55	0.1	0.1	0.1	0.1	0.1	0.1	0.36	0.1	0.1	0.1	0.1	0.1	1.46
діла	2017-08-30	2022-02-17	4 років	20	0.1	0.1	0.1	0.1	0.36	0.1	0.1	0.1	0.1	0.1	0.1	0.1	1.46
Дніпро	1992-09-11	2021-08-04	28 років	29.9	0.1	0.1	0.1	0.1	0.1	0.1	0.36	0.1	0.1	0.1	0.1	0.1	1.46
Дніпро	2001-09-10	2021-08-31	19 років	107.05	0.1	0.1	0.1	0.1	0.1	0.1	0.36	0.1	0.1	0.1	0.1	0.1	1.46
Дніпро	2017-04-14	2020-11-11	3 років	810	0.1	0.1	0.1	0.1	0.1	0.1	0.1	0.1	0.1	0.1	0.1	0.36	1.46
Івано-Франківськ	2014-03-08	2021-07-26	7 років	128	0.1	0.1	0.1	0.1	0.36	0.1	0.1	0.1	0.1	0.1	0.1	0.1	1.46
Львів	2000-09-29	2021-09-06	20 років	285	0.1	0.36	0.1	0.1	0.1	0.1	0.1	0.1	0.1	0.1	0.1	0.1	1.46
Львів	2011-12-29	2021-04-22	9 років	226.32	0.1	0.36	0.1	0.1	0.1	0.1	0.1	0.1	0.1	0.1	0.1	0.1	1.46
Одеса	2008-12-18	2020-11-13	11 років	355	0.1	0.1	0.1	0.1	0.1	0.1	0.36	0.1	0.1	0.1	0.1	0.1	1.46
діла	1982-09-07	2021-11-10	39 років	20	0.1	0.1	0.1	0.1	0.37	0.1	0.1	0.1	0.1	0.1	0.1	0.1	1.47
діла	1987-01-11	2021-10-26	34 років	90	0.1	0.1	0.1	0.1	0.1	0.37	0.1	0.1	0.1	0.1	0.1	0.1	1.47
діла	1987-06-05	2021-09-22	34 років	20	0.1	0.1	0.1	0.1	0.37	0.1	0.1	0.1	0.1	0.1	0.1	0.1	1.47
діла	2015-11-24	2021-12-18	6 років	20	0.1	0.1	0.1	0.1	0.37	0.1	0.1	0.1	0.1	0.1	0.1	0.1	1.47
діла	2016-07-31	2021-09-05	5 років	39.66	0.1	0.1	0.1	0.1	0.1	0.1	0.37	0.1	0.1	0.1	0.1	0.1	1.47
діла	2006-02-07	2021-11-25	15 років	61	0.1	0.37	0.1	0.1	0.1	0.1	0.1	0.1	0.1	0.1	0.1	0.1	1.47
діла	2018-05-31	2021-02-03	2 років	321	0.1	0.1	0.1	0.1	0.1	0.1	0.1	0.1	0.37	0.1	0.1	0.1	1.47
Дніпро	1983-08-03	2021-03-05	37 років	53	0.1	0.1	0.1	0.1	0.1	0.37	0.1	0.1	0.1	0.1	0.1	0.1	1.47
Дніпро	2007-03-10	2021-05-26	14 років	161.26	0.1	0.37	0.1	0.1	0.1	0.1	0.1	0.1	0.1	0.1	0.1	0.1	1.47
Дніпро	1982-01-29	2021-05-14	39 років	20	0.1	0.1	0.1	0.1	0.17	0.2	0.1	0.1	0.1	0.1	0.1	0.1	1.37
Дніпро	2014-08-04	2021-04-16	6 років	130	0.1	0.12	0.1	0.1	0.1	0.1	0.25	0.1	0.1	0.1	0.1	0.1	1.37
Дніпро	2002-06-05	2021-08-27	19 років	20	0.1	0.1	0.1	0.1	0.37	0.1	0.1	0.1	0.1	0.1	0.1	0.1	1.47
Дніпро	2014-10-09	2021-09-14	6 років	243	0.1	0.1	0.1	0.1	0.1	0.1	0.1	0.1	0.1	0.1	0.37	0.1	1.47
Львів	2008-08-31	2021-08-16	12 років	88	0.1	0.37	0.1	0.1	0.1	0.1	0.1	0.1	0.1	0.1	0.1	0.1	1.47
львів	2019-11-22	2022-04-01	2 років	20	0.1	0.1	0.1	0.1	0.1	0.1	0.1	0.1	0.1	0.1	0.37	0.1	1.47
Одеса	1985-04-11	2021-07-13	36 років	22.45	0.1	0.1	0.1	0.1	0.1	0.1	0.37	0.1	0.1	0.1	0.1	0.1	1.47
Одеса	2015-02-18	2020-12-15	5 років	20	0.1	0.1	0.1	0.1	0.1	0.37	0.1	0.1	0.1	0.1	0.1	0.1	1.47
Ужгород	2000-08-02	2021-03-11	20 років	4.21	0.06	0	0.02	0.05	0.18	0	0.02	0	0	0	0	0.04	0.37
Харків	2017-02-09	2021-09-23	4 років	191	0.1	0.1	0.1	0.1	0.1	0.1	0.37	0.1	0.1	0.1	0.1	0.1	1.47
діла	1988-01-29	2021-07-18	33 років	20	0.1	0.1	0.1	0.1	0.38	0.1	0.1	0.1	0.1	0.1	0.1	0.1	1.48
діла	1991-12-19	2021-07-07	29 років	77	0.1	0.1	0.1	0.1	0.1	0.1	0.38	0.1	0.1	0.1	0.1	0.1	1.48
діла	2013-06-22	2021-10-16	8 років	43.51	0.1	0.1	0.1	0.1	0.1	0.1	0.38	0.1	0.1	0.1	0.1	0.1	1.48
діла	2015-08-26	2021-11-15	6 років	20	0.1	0.1	0.1	0.1	0.38	0.1	0.1	0.1	0.1	0.1	0.1	0.1	1.48
Дніпро	2005-07-30	2020-11-25	15 років	84	0.1	0.1	0.1	0.1	0.1	0.38	0.1	0.1	0.1	0.1	0.1	0.1	1.48
Дніпро	2011-11-22	2021-08-06	9 років	107.95	0.1	0.1	0.1	0.1	0.38	0.1	0.1	0.1	0.1	0.1	0.1	0.1	1.48
Дніпро	2014-02-25	2021-07-22	7 років	47.08	0.1	0.1	0.1	0.1	0.1	0.1	0.38	0.1	0.1	0.1	0.1	0.1	1.48
Дніпро	2017-06-01	2022-01-20	4 років	41.8	0.1	0.1	0.1	0.1	0.1	0.38	0.1	0.1	0.1	0.1	0.1	0.1	1.48
Київ	2016-01-04	2020-10-01	4 років	968	0	0	0	0	0	0	0.34	0	0	0	0	0.04	0.38
Одеса	1967-11-28	2021-09-06	53 років	37.85	0.1	0.1	0.1	0.1	0.1	0.38	0.1	0.1	0.1	0.1	0.1	0.1	1.48
Одеса	2016-01-11	2021-07-12	5 років	58.19	0.1	0.1	0.1	0.1	0.1	0.1	0.38	0.1	0.1	0.1	0.1	0.1	1.48
Полтава	2012-08-27	2021-12-18	9 років	50.64	0.1	0.1	0.1	0.1	0.1	0.1	0.38	0.1	0.1	0.1	0.1	0.1	1.48
Харків	2005-05-12	2021-11-20	16 років	38.13	0.1	0.1	0.1	0.1	0.1	0.1	0.38	0.1	0.1	0.1	0.1	0.1	1.48
Харків	2010-06-07	2021-07-02	11 років	178	0.1	0.1	0.1	0.1	0.1	0.1	0.38	0.1	0.1	0.1	0.1	0.1	1.48
діла	2005-02-07	2020-12-13	15 років	31.66	0.1	0.1	0.1	0.1	0.1	0.1	0.39	0.1	0.1	0.1	0.1	0.1	1.49
діла	2010-04-29	2021-02-21	10 років	84	0.1	0.1	0.1	0.1	0.1	0.1	0.39	0.1	0.1	0.1	0.1	0.1	1.49
діла	2010-05-07	2021-06-10	11 років	37.22	0.1	0.1	0.1	0.1	0.1	0.1	0.39	0.1	0.1	0.1	0.1	0.1	1.49
діла	2010-08-20	2022-01-22	11 років	414	0.1	0.39	0.1	0.1	0.1	0.1	0.1	0.1	0.1	0.1	0.1	0.1	1.49
діла	2016-05-09	2021-08-13	5 років	550	0.1	0.39	0.1	0.1	0.1	0.1	0.1	0.1	0.1	0.1	0.1	0.1	1.49
діла	2016-05-25	2021-01-07	4 років	1077	0.1	0.1	0.1	0.1	0.1	0.1	0.39	0.1	0.1	0.1	0.1	0.1	1.49
діла	1980-11-09	2022-01-01	41 років	194	0.1	0.1	0.1	0.1	0.1	0.1	0.39	0.1	0.1	0.1	0.1	0.1	1.49
Дніпро	1997-10-31	2021-04-09	23 років	33.34	0.1	0.1	0.1	0.1	0.1	0.39	0.1	0.1	0.1	0.1	0.1	0.1	1.49
львів	2002-01-08	2021-11-11	19 років	31.16	0.1	0.1	0.1	0.1	0.39	0.1	0.1	0.1	0.1	0.1	0.1	0.1	1.49
Одеса	2008-07-28	2021-03-09	12 років	817	0.1	0.1	0.1	0.1	0.39	0.1	0.1	0.1	0.1	0.1	0.1	0.1	1.49
діла	2004-05-31	2021-03-27	16 років	20	0.1	0.1	0.1	0.1	0.1	0.1	0.1	0.4	0.1	0.1	0.1	0.1	1.5
діла	2015-05-22	2021-11-25	6 років	20	0.1	0.1	0.4	0.1	0.1	0.1	0.1	0.1	0.1	0.1	0.1	0.1	1.5
діла	1981-07-22	2021-11-10	40 років	60	0.1	0.1	0.1	0.1	0.4	0.1	0.1	0.1	0.1	0.1	0.1	0.1	1.5
діла	2016-08-16	2021-04-30	4 років	85	0.1	0.1	0.1	0.1	0.1	0.1	0.1	0.4	0.1	0.1	0.1	0.1	1.5
Дніпро	1970-04-27	2021-02-03	50 років	188.2	0.1	0.1	0.1	0.1	0.4	0.1	0.1	0.1	0.1	0.1	0.1	0.1	1.5
Дніпро	2014-03-31	2021-08-20	7 років	59	0.1	0.4	0.1	0.1	0.1	0.1	0.1	0.1	0.1	0.1	0.1	0.1	1.5
Одеса	2003-05-29	2021-07-05	18 років	37.61	0.1	0.1	0.1	0.1	0.1	0.1	0.4	0.1	0.1	0.1	0.1	0.1	1.5
Одеса	2010-01-31	2021-05-12	11 років	53.82	0.1	0.1	0.1	0.1	0.1	0.1	0.4	0.1	0.1	0.1	0.1	0.1	1.5
одеса	2018-11-30	2022-01-24	3 років	63	0.1	0.1	0.1	0.1	0.1	0.4	0.1	0.1	0.1	0.1	0.1	0.1	1.5
Харків	1989-12-12	2021-05-11	31 років	20	0.1	0.1	0.4	0.1	0.1	0.1	0.1	0.1	0.1	0.1	0.1	0.1	1.5
діла	2013-01-14	2020-11-13	7 років	356	0.1	0.41	0.1	0.1	0.1	0.1	0.1	0.1	0.1	0.1	0.1	0.1	1.51
діла	1984-01-23	2022-02-14	38 років	20	0.1	0.1	0.1	0.1	0.1	0.41	0.1	0.1	0.1	0.1	0.1	0.1	1.51
діла	2002-08-16	2021-10-03	19 років	57.11	0.1	0.1	0.1	0.1	0.1	0.1	0.41	0.1	0.1	0.1	0.1	0.1	1.51
діла	2009-02-17	2021-09-19	12 років	69	0.1	0.1	0.1	0.1	0.1	0.1	0.41	0.1	0.1	0.1	0.1	0.1	1.51
діла	2011-07-15	2021-09-25	10 років	65.73	0.1	0.1	0.1	0.1	0.1	0.1	0.41	0.1	0.1	0.1	0.1	0.1	1.51
діла	2010-10-16	2021-06-13	10 років	54.43	0.1	0.1	0.1	0.1	0.1	0.1	0.41	0.1	0.1	0.1	0.1	0.1	1.51
діла	2012-07-11	2021-09-15	9 років	458.96	0.1	0.1	0.1	0.1	0.1	0.1	0.41	0.1	0.1	0.1	0.1	0.1	1.51
діла	2013-08-23	2021-11-17	8 років	136	0.1	0.1	0.1	0.1	0.1	0.1	0.41	0.1	0.1	0.1	0.1	0.1	1.51
діла	2013-08-28	2022-01-23	8 років	623	0.1	0.1	0.1	0.1	0.41	0.1	0.1	0.1	0.1	0.1	0.1	0.1	1.51
діла	2014-08-12	2021-07-17	6 років	117.33	0.1	0.1	0.1	0.1	0.41	0.1	0.1	0.1	0.1	0.1	0.1	0.1	1.51
діла	2014-08-19	2021-11-07	7 років	563	0.1	0.41	0.1	0.1	0.1	0.1	0.1	0.1	0.1	0.1	0.1	0.1	1.51
Дніпро	1987-08-29	2021-09-22	34 років	20	0.1	0.1	0.1	0.1	0.1	0.41	0.1	0.1	0.1	0.1	0.1	0.1	1.51
Дніпро	1995-08-11	2021-12-14	26 років	47.67	0.1	0.1	0.41	0.1	0.1	0.1	0.1	0.1	0.1	0.1	0.1	0.1	1.51
Дніпро	2018-03-13	2022-01-27	3 років	20	0.1	0.1	0.1	0.1	0.1	0.41	0.1	0.1	0.1	0.1	0.1	0.1	1.51
Київ	1989-04-22	2021-07-15	32 років	0	0.1	0.1	0.1	0.1	0.1	0.1	0.1	0.41	0.1	0.1	0.1	0.1	1.51
одеса	2008-09-23	2021-11-16	13 років	634	0.1	0.41	0.1	0.1	0.1	0.1	0.1	0.1	0.1	0.1	0.1	0.1	1.51
Одеса	2016-03-29	2021-04-12	5 років	2221	0.1	0.1	0.1	0.1	0.1	0.1	0.41	0.1	0.1	0.1	0.1	0.1	1.51
діла	1989-06-15	2021-11-10	32 років	61	0.1	0.1	0.1	0.1	0.1	0.1	0.1	0.1	0.1	0.1	0.42	0.1	1.52
діла	2007-02-04	2021-06-24	14 років	98.72	0.1	0.1	0.1	0.1	0.1	0.1	0.42	0.1	0.1	0.1	0.1	0.1	1.52
діла	2008-02-13	2021-10-28	13 років	91	0.1	0.1	0.1	0.1	0.1	0.1	0.42	0.1	0.1	0.1	0.1	0.1	1.52
діла	2005-12-26	2021-04-27	15 років	44.99	0.1	0.1	0.1	0.1	0.42	0.1	0.1	0.1	0.1	0.1	0.1	0.1	1.52
діла	2000-09-30	2021-08-01	20 років	20	0.1	0.1	0.1	0.1	0.42	0.1	0.1	0.1	0.1	0.1	0.1	0.1	1.52
діла	2014-04-06	2021-09-13	7 років	400	0.1	0.1	0.1	0.1	0.1	0.1	0.42	0.1	0.1	0.1	0.1	0.1	1.52
діла	1973-08-20	2021-10-01	48 років	20	0.1	0.1	0.1	0.1	0.1	0.1	0.1	0.1	0.1	0.1	0.1	0.42	1.52
діла	2019-02-04	2021-06-20	2 років	85.33	0.11	0.1	0.1	0.1	0.1	0.1	0.1	0.1	0.1	0.1	0.31	0.1	1.42
Львів	2009-07-08	2021-08-09	12 років	26.49	0.1	0.1	0.1	0.1	0.1	0.1	0.42	0.1	0.1	0.1	0.1	0.1	1.52
Одеса	1990-08-03	2021-05-26	30 років	20	0.1	0.1	0.1	0.1	0.42	0.1	0.1	0.1	0.1	0.1	0.1	0.1	1.52
Одеса	2016-11-29	2021-06-29	4 років	51.8	0.1	0.1	0.1	0.1	0.1	0.1	0.1	0.1	0.1	0.1	0.1	0.42	1.52
Харків	2011-11-26	2021-08-14	9 років	59.11	0.1	0.42	0.1	0.1	0.1	0.1	0.1	0.1	0.1	0.1	0.1	0.1	1.52
діла	2002-03-09	2021-09-25	19 років	323	0.1	0.1	0.1	0.1	0.1	0.1	0.43	0.1	0.1	0.1	0.1	0.1	1.53
діла	2006-07-19	2021-12-27	15 років	93.53	0.1	0.1	0.1	0.1	0.1	0.1	0.43	0.1	0.1	0.1	0.1	0.1	1.53
діла	2007-10-19	2021-04-12	13 років	557	0.12	0.31	0.1	0.1	0.1	0.1	0.1	0.1	0.1	0.1	0.1	0.1	1.43
діла	2009-01-13	2021-07-07	12 років	70.34	0.1	0.1	0.1	0.1	0.1	0.1	0.43	0.1	0.1	0.1	0.1	0.1	1.53
діла	2012-06-11	2021-07-24	9 років	113.92	0.1	0.1	0.1	0.1	0.1	0.1	0.43	0.1	0.1	0.1	0.1	0.1	1.53
діла	2014-11-01	2022-02-19	7 років	162	0.1	0.1	0.1	0.1	0.1	0.1	0.43	0.1	0.1	0.1	0.1	0.1	1.53
діла	1995-10-13	2022-02-13	26 років	87.67	0.1	0.1	0.1	0.1	0.43	0.1	0.1	0.1	0.1	0.1	0.1	0.1	1.53
Дніпро	2009-09-12	2020-10-13	11 років	85	0.1	0.1	0.1	0.1	0.1	0.43	0.1	0.1	0.1	0.1	0.1	0.1	1.53
Дніпро	2012-01-22	2021-10-27	9 років	109	0.1	0.1	0.1	0.1	0.1	0.1	0.43	0.1	0.1	0.1	0.1	0.1	1.53
Дніпро	2013-01-16	2021-03-05	8 років	39.07	0.1	0.1	0.1	0.1	0.1	0.1	0.43	0.1	0.1	0.1	0.1	0.1	1.53
Київ	2015-08-14	2021-06-07	5 років	0	0.1	0.1	0.1	0.1	0.1	0.1	0.1	0.43	0.1	0.1	0.1	0.1	1.53
Львів	2008-09-06	2021-06-28	12 років	374.26	0.1	0.1	0.1	0.1	0.1	0.1	0.1	0.43	0.1	0.1	0.1	0.1	1.53
Одеса	1985-07-07	2021-05-03	35 років	75	0.1	0.1	0.1	0.1	0.32	0.1	0.1	0.1	0.1	0.1	0.1	0.11	1.43
Одеса	2008-03-22	2021-09-08	13 років	20	0.1	0.43	0.1	0.1	0.1	0.1	0.1	0.1	0.1	0.1	0.1	0.1	1.53
Харків	1995-12-15	2021-04-09	25 років	0.67	0.03	0	0	0.08	0.32	0	0	0	0	0	0	0	0.43
Харків	1997-06-26	2021-11-11	24 років	20	0.1	0.1	0.1	0.1	0.1	0.1	0.1	0.1	0.43	0.1	0.1	0.1	1.53
діла	2005-05-16	2021-09-25	16 років	20	0.1	0.1	0.1	0.1	0.44	0.1	0.1	0.1	0.1	0.1	0.1	0.1	1.54
діла	2008-09-19	2021-12-14	13 років	150.57	0.1	0.44	0.1	0.1	0.1	0.1	0.1	0.1	0.1	0.1	0.1	0.1	1.54
діла	2010-02-05	2021-09-17	11 років	731	0.1	0.44	0.1	0.1	0.1	0.1	0.1	0.1	0.1	0.1	0.1	0.1	1.54
діла	2010-06-11	2021-09-30	11 років	147	0.1	0.44	0.1	0.1	0.1	0.1	0.1	0.1	0.1	0.1	0.1	0.1	1.54
діла	2011-08-06	2022-02-08	10 років	32.39	0.1	0.1	0.1	0.1	0.1	0.44	0.1	0.1	0.1	0.1	0.1	0.1	1.54
діла	2016-09-24	2021-08-19	4 років	144	0.1	0.1	0.1	0.1	0.44	0.1	0.1	0.1	0.1	0.1	0.1	0.1	1.54
діла	2016-08-02	2021-07-21	4 років	113.85	0.1	0.1	0.1	0.1	0.1	0.1	0.44	0.1	0.1	0.1	0.1	0.1	1.54
діла	2016-11-03	2021-03-27	4 років	377	0.1	0.1	0.1	0.1	0.11	0.1	0.1	0.33	0.1	0.1	0.1	0.1	1.44
діла	1983-11-16	2021-12-24	38 років	466	0.1	0.1	0.12	0.1	0.32	0.1	0.1	0.1	0.1	0.1	0.1	0.1	1.44
діла	2018-07-25	2021-12-11	3 років	258	0.1	0.1	0.1	0.1	0.44	0.1	0.1	0.1	0.1	0.1	0.1	0.1	1.54
Дніпро	1997-01-06	2021-09-02	24 років	20	0.1	0.1	0.1	0.1	0.44	0.1	0.1	0.1	0.1	0.1	0.1	0.1	1.54
одеса	1998-04-11	2021-12-13	23 років	38.68	0.1	0.1	0.1	0.1	0.11	0.1	0.33	0.1	0.1	0.1	0.1	0.1	1.44
Одеса	2014-08-09	2021-04-16	6 років	2577	0.1	0.44	0.1	0.1	0.1	0.1	0.1	0.1	0.1	0.1	0.1	0.1	1.54
Суми	2008-06-30	2021-09-24	13 років	153	0.1	0.1	0.1	0.1	0.44	0.1	0.1	0.1	0.1	0.1	0.1	0.1	1.54
Харків	1991-04-02	2022-02-05	30 років	20	0.1	0.1	0.1	0.1	0.1	0.44	0.1	0.1	0.1	0.1	0.1	0.1	1.54
харків	2000-03-06	2021-12-17	21 років	20	0.1	0.1	0.1	0.1	0.44	0.1	0.1	0.1	0.1	0.1	0.1	0.1	1.54
Херсон	2015-02-24	2021-12-02	6 років	40.06	0.1	0.1	0.1	0.1	0.1	0.1	0.44	0.1	0.1	0.1	0.1	0.1	1.54
діла	1989-03-23	2021-10-15	32 років	66.1	0.1	0.1	0.1	0.1	0.45	0.1	0.1	0.1	0.1	0.1	0.1	0.1	1.55
діла	1989-11-11	2022-01-18	32 років	64	0.1	0.1	0.1	0.1	0.1	0.1	0.1	0.1	0.1	0.1	0.13	0.32	1.45
діла	1998-06-19	2021-08-08	23 років	38.26	0.1	0.1	0.1	0.1	0.1	0.1	0.45	0.1	0.1	0.1	0.1	0.1	1.55
діла	1998-06-26	2020-12-07	22 років	145	0.1	0.1	0.1	0.1	0.45	0.1	0.1	0.1	0.1	0.1	0.1	0.1	1.55
діла	2007-12-08	2021-07-29	13 років	70.41	0.1	0.1	0.1	0.1	0.45	0.1	0.1	0.1	0.1	0.1	0.1	0.1	1.55
діла	2015-08-20	2021-04-16	5 років	60	0.1	0.1	0.1	0.1	0.45	0.1	0.1	0.1	0.1	0.1	0.1	0.1	1.55
діла	2015-11-07	2021-12-05	6 років	33.48	0.1	0.1	0.1	0.1	0.1	0.1	0.45	0.1	0.1	0.1	0.1	0.1	1.55
діла	2016-07-21	2021-11-27	5 років	169.19	0.1	0.45	0.1	0.1	0.1	0.1	0.1	0.1	0.1	0.1	0.1	0.1	1.55
діла	2016-09-22	2021-04-09	4 років	947	0.1	0.1	0.1	0.1	0.1	0.1	0.1	0.1	0.1	0.1	0.1	0.45	1.55
діла	2011-06-06	2022-02-02	10 років	123	0.1	0.1	0.12	0.1	0.33	0.1	0.1	0.1	0.1	0.1	0.1	0.1	1.45
Дніпро	2012-02-20	2020-11-06	8 років	117	0.1	0.1	0.1	0.1	0.1	0.14	0.1	0.1	0.1	0.1	0.31	0.1	1.45
Дніпро	2013-04-10	2021-09-17	8 років	48.27	0.1	0.1	0.1	0.1	0.1	0.1	0.45	0.1	0.1	0.1	0.1	0.1	1.55
львів	2016-03-24	2021-11-22	5 років	290	0.13	0.32	0.1	0.1	0.1	0.1	0.1	0.1	0.1	0.1	0.1	0.1	1.45
одеса	2008-12-06	2022-01-30	13 років	347	0.13	0.32	0.1	0.1	0.1	0.1	0.1	0.1	0.1	0.1	0.1	0.1	1.45
Одеса	1967-12-05	2021-04-26	53 років	20	0.1	0.1	0.1	0.1	0.1	0.45	0.1	0.1	0.1	0.1	0.1	0.1	1.55
Одеса	2010-03-14	2020-12-07	10 років	147	0.1	0.1	0.1	0.1	0.1	0.1	0.45	0.1	0.1	0.1	0.1	0.1	1.55
Одеса	2013-07-08	2020-11-17	7 років	149	0.1	0.1	0.1	0.1	0.1	0.1	0.45	0.1	0.1	0.1	0.1	0.1	1.55
Харків	2014-09-10	2021-02-25	6 років	24.86	0	0	0	0.05	0.07	0.33	0	0	0	0	0	0	0.45
Харків	2015-04-06	2022-02-15	6 років	176	0.1	0.32	0.1	0.1	0.1	0.1	0.1	0.1	0.1	0.1	0.13	0.1	1.45
Харків	2002-01-03	2021-12-03	19 років	739	0.34	0.1	0.1	0.1	0.1	0.1	0.1	0.1	0.1	0.1	0.11	0.1	1.45
Вінниця	2003-08-04	2020-07-01	16 років	≤20	0	0	0	0	0	0	0	0	0	0	0.04	0.42	0.46
діла	2014-01-25	2021-10-29	7 років	28.13	0.1	0.1	0.1	0.1	0.35	0.1	0.11	0.1	0.1	0.1	0.1	0.1	1.46
діла	1998-07-02	2022-02-12	23 років	20	0.1	0.1	0.1	0.1	0.35	0.1	0.1	0.1	0.1	0.1	0.11	0.1	1.46
Київ	1993-06-25	2022-01-21	28 років	0	0.1	0.1	0.1	0.1	0.35	0.1	0.1	0.1	0.1	0.1	0.11	0.1	1.46
Одеса	1985-04-08	2021-06-14	36 років	20	0.1	0.1	0.1	0.1	0.1	0.35	0.1	0.1	0.1	0.1	0.11	0.1	1.46
діла	1981-08-15	2022-01-22	40 років	34.25	0.1	0.1	0.1	0.1	0.46	0.1	0.1	0.1	0.1	0.1	0.1	0.1	1.56
діла	1988-08-23	2021-11-16	33 років	324	0.1	0.1	0.1	0.1	0.1	0.1	0.46	0.1	0.1	0.1	0.1	0.1	1.56
діла	1990-01-18	2021-09-24	31 років	20	0.1	0.1	0.1	0.1	0.1	0.46	0.1	0.1	0.1	0.1	0.1	0.1	1.56
діла	2002-07-04	2021-02-17	18 років	20	0.1	0.1	0.1	0.1	0.1	0.1	0.1	0.46	0.1	0.1	0.1	0.1	1.56
діла	2006-03-18	2021-03-27	15 років	54	0.1	0.1	0.1	0.1	0.46	0.1	0.1	0.1	0.1	0.1	0.1	0.1	1.56
діла	2008-05-05	2021-08-21	13 років	30.21	0.1	0.1	0.1	0.1	0.1	0.1	0.46	0.1	0.1	0.1	0.1	0.1	1.56
діла	2012-02-07	2021-12-09	9 років	119	0.1	0.46	0.1	0.1	0.1	0.1	0.1	0.1	0.1	0.1	0.1	0.1	1.56
діла	2014-06-11	2021-10-23	7 років	82	0.1	0.1	0.1	0.1	0.1	0.1	0.46	0.1	0.1	0.1	0.1	0.1	1.56
діла	2014-07-19	2022-01-18	7 років	33.4	0.1	0.1	0.1	0.1	0.1	0.1	0.34	0.1	0.1	0.1	0.12	0.1	1.46
діла	2015-08-09	2021-09-12	6 років	51	0.1	0.1	0.1	0.1	0.1	0.1	0.46	0.1	0.1	0.1	0.1	0.1	1.56
Дніпро	1983-04-11	2021-11-30	38 років	20	0.1	0.1	0.12	0.1	0.34	0.1	0.1	0.1	0.1	0.1	0.1	0.1	1.46
Дніпро	2015-08-13	2021-12-07	6 років	90.64	0.1	0.1	0.13	0.1	0.33	0.1	0.1	0.1	0.1	0.1	0.1	0.1	1.46
Київ	2012-04-28	2020-02-01	7 років	0	0	0	0.14	0	0.32	0	0	0	0	0	0	0	0.46
Київ	2013-09-03	2021-12-09	8 років	362	0.12	0.34	0.1	0.1	0.1	0.1	0.1	0.1	0.1	0.1	0.1	0.1	1.46
Львів	1996-08-10	2020-11-05	24 років	976	0.1	0.46	0.1	0.1	0.1	0.1	0.1	0.1	0.1	0.1	0.1	0.1	1.56
Павлоград	2003-04-15	2020-02-01	16 років	169	0	0	0	0	0	0	0.46	0	0	0	0	0	0.46
діла	1980-02-09	2021-11-11	41 років	75	0.1	0.1	0.1	0.1	0.47	0.1	0.1	0.1	0.1	0.1	0.1	0.1	1.57
діла	1982-04-03	2021-06-02	39 років	130	0.1	0.1	0.1	0.1	0.1	0.1	0.35	0.1	0.1	0.1	0.12	0.1	1.47
діла	2013-10-04	2021-09-19	7 років	60	0.1	0.1	0.1	0.1	0.47	0.1	0.1	0.1	0.1	0.1	0.1	0.1	1.57
діла	2014-03-18	2021-08-25	7 років	152	0.1	0.1	0.1	0.1	0.1	0.1	0.47	0.1	0.1	0.1	0.1	0.1	1.57
діла	2014-04-15	2022-01-25	7 років	37.23	0.1	0.1	0.1	0.1	0.1	0.1	0.47	0.1	0.1	0.1	0.1	0.1	1.57
Дніпро	2001-02-07	2021-09-02	20 років	147	0.1	0.1	0.1	0.1	0.1	0.1	0.47	0.1	0.1	0.1	0.1	0.1	1.57
Дніпро	2009-07-22	2021-04-09	11 років	31.74	0.1	0.1	0.1	0.1	0.1	0.1	0.47	0.1	0.1	0.1	0.1	0.1	1.57
Дніпро	2013-04-21	2020-11-06	7 років	120	0.1	0.1	0.1	0.1	0.1	0.16	0.1	0.1	0.1	0.1	0.31	0.1	1.47
Київ	2015-06-09	2021-02-04	5 років	1147	0.1	0.1	0.1	0.1	0.1	0.1	0.1	0.1	0.1	0.47	0.1	0.1	1.57
одеса	2011-01-12	2021-11-01	10 років	292	0.1	0.47	0.1	0.1	0.1	0.1	0.1	0.1	0.1	0.1	0.1	0.1	1.57
Одеса	2016-07-16	2021-10-04	5 років	601	0.1	0.47	0.1	0.1	0.1	0.1	0.1	0.1	0.1	0.1	0.1	0.1	1.57
Харків	2013-09-30	2021-04-06	7 років	645	0.15	0.32	0.1	0.1	0.1	0.1	0.1	0.1	0.1	0.1	0.1	0.1	1.47
Вінниця	2009-06-19	2021-07-02	12 років	99	0.13	0.34	0.1	0.1	0.1	0.1	0.1	0.1	0.1	0.1	0.1	0.1	1.47
діла	2010-08-05	2022-01-29	11 років	53	0.13	0.35	0.1	0.1	0.1	0.1	0.1	0.1	0.1	0.1	0.1	0.1	1.48
діла	2011-10-14	2021-03-12	9 років	1024	0.1	0.1	0.1	0.1	0.1	0.1	0.48	0.1	0.1	0.1	0.1	0.1	1.58
діла	2012-11-30	2022-02-20	9 років	72.96	0.1	0.1	0.1	0.1	0.1	0.1	0.1	0.36	0.1	0.1	0.12	0.1	1.48
діла	2014-03-18	2021-08-25	7 років	150	0.1	0.1	0.1	0.1	0.1	0.1	0.48	0.1	0.1	0.1	0.1	0.1	1.58
діла	2014-08-19	2020-12-05	6 років	76.67	0.1	0.1	0.1	0.1	0.48	0.1	0.1	0.1	0.1	0.1	0.1	0.1	1.58
діла	2014-12-31	2021-05-20	6 років	201	0.1	0.1	0.1	0.1	0.1	0.1	0.1	0.1	0.1	0.1	0.1	0.48	1.58
діла	2015-01-08	2021-09-16	6 років	440	0.1	0.1	0.1	0.1	0.48	0.1	0.1	0.1	0.1	0.1	0.1	0.1	1.58
діла	1972-08-08	2021-09-26	49 років	31.68	0.1	0.1	0.1	0.1	0.1	0.48	0.1	0.1	0.1	0.1	0.1	0.1	1.58
діла	2017-01-01	2022-02-12	5 років	44.1	0.1	0.1	0.1	0.1	0.1	0.1	0.37	0.1	0.1	0.1	0.11	0.1	1.48
діла	1988-01-09	2021-12-14	33 років	20	0.1	0.1	0.13	0.1	0.35	0.1	0.1	0.1	0.1	0.1	0.1	0.1	1.48
діла	2017-11-02	2021-11-16	4 років	122	0.1	0.1	0.1	0.1	0.1	0.32	0.1	0.1	0.1	0.16	0.1	0.1	1.48
діла	1983-08-04	2022-01-20	38 років	20	0.1	0.1	0.1	0.1	0.1	0.48	0.1	0.1	0.1	0.1	0.1	0.1	1.58
діла	1964-06-16	2022-01-21	57 років	20	0.1	0.1	0.1	0.1	0.1	0.48	0.1	0.1	0.1	0.1	0.1	0.1	1.58
діла	1954-05-19	2022-01-26	67 років	137	0.1	0.1	0.1	0.31	0.1	0.1	0.1	0.1	0.1	0.1	0.1	0.17	1.48
Київ	2015-12-11	2020-11-01	4 років	560	0.02	0	0	0	0.31	0	0	0	0	0	0.15	0	0.48
Полтава	1996-03-10	2022-02-09	25 років	70	0.1	0.1	0.1	0.1	0.1	0.1	0.35	0.1	0.1	0.1	0.13	0.1	1.48
Харків	1982-06-06	2020-11-06	38 років	25.49	0.1	0.1	0.1	0.1	0.1	0.48	0.1	0.1	0.1	0.1	0.1	0.1	1.58
Харків	1989-07-21	2021-02-12	31 років	0.48	0	0	0	0	0.48	0	0	0	0	0	0	0	0.48
діла	2011-07-01	2021-08-19	10 років	238	0.1	0.1	0.1	0.1	0.1	0.1	0.49	0.1	0.1	0.1	0.1	0.1	1.59
діла	2014-06-11	2021-05-01	6 років	53.87	0.1	0.1	0.1	0.1	0.49	0.1	0.1	0.1	0.1	0.1	0.1	0.1	1.59
діла	2015-01-05	2021-11-24	6 років	150.67	0.1	0.1	0.1	0.1	0.1	0.1	0.49	0.1	0.1	0.1	0.1	0.1	1.59
діла	2015-01-12	2021-11-27	6 років	44.2	0.1	0.1	0.1	0.1	0.1	0.1	0.35	0.1	0.1	0.1	0.14	0.1	1.49
діла	1966-01-27	2021-10-26	55 років	77.85	0.38	0.1	0.1	0.1	0.1	0.1	0.1	0.1	0.1	0.1	0.1	0.11	1.49
діла	2017-09-25	2022-01-23	4 років	182.09	0.1	0.49	0.1	0.1	0.1	0.1	0.1	0.1	0.1	0.1	0.1	0.1	1.59
діла	2018-11-09	2021-05-28	2 років	20	0.1	0.1	0.13	0.1	0.1	0.1	0.1	0.1	0.1	0.1	0.36	0.1	1.49
Дніпро	1999-06-04	2021-12-01	22 років	118.79	0.1	0.1	0.1	0.1	0.49	0.1	0.1	0.1	0.1	0.1	0.1	0.1	1.59
Дніпро	2007-06-04	2022-02-03	14 років	44.64	0.1	0.1	0.1	0.1	0.1	0.1	0.49	0.1	0.1	0.1	0.1	0.1	1.59
Дніпро	2013-09-30	2021-06-09	7 років	129.22	0.1	0.1	0.1	0.1	0.1	0.49	0.1	0.1	0.1	0.1	0.1	0.1	1.59
Дніпро	1964-04-30	2021-09-23	57 років	99	0.1	0.1	0.1	0.1	0.1	0.49	0.1	0.1	0.1	0.1	0.1	0.1	1.59
Львів	1997-06-18	2021-07-01	24 років	20	0.1	0.1	0.1	0.1	0.49	0.1	0.1	0.1	0.1	0.1	0.1	0.1	1.59
Харків	2011-09-07	2021-08-20	9 років	56	0.1	0.1	0.1	0.1	0.1	0.1	0.11	0.1	0.1	0.1	0.1	0.38	1.49
діла	1975-02-09	2021-02-04	45 років	41.55	0.1	0.15	0.1	0.1	0.35	0.1	0.1	0.1	0.1	0.1	0.1	0.1	1.5
діла	1996-09-06	2022-02-03	25 років	27.28	0.1	0.1	0.1	0.1	0.5	0.1	0.1	0.1	0.1	0.1	0.1	0.1	1.6
діла	2005-11-01	2022-02-07	16 років	20	0.1	0.1	0.1	0.1	0.5	0.1	0.1	0.1	0.1	0.1	0.1	0.1	1.6
діла	2006-03-10	2021-10-30	15 років	214	0.1	0.5	0.1	0.1	0.1	0.1	0.1	0.1	0.1	0.1	0.1	0.1	1.6
діла	2010-12-23	2021-10-22	10 років	958	0.1	0.1	0.1	0.1	0.1	0.1	0.5	0.1	0.1	0.1	0.1	0.1	1.6
діла	2010-12-23	2021-10-22	10 років	962	0.1	0.1	0.1	0.1	0.1	0.1	0.5	0.1	0.1	0.1	0.1	0.1	1.6
діла	2018-03-11	2021-07-24	3 років	20	0.1	0.1	0.1	0.1	0.1	0.1	0.1	0.1	0.1	0.5	0.1	0.1	1.6
діла	2014-04-15	2021-03-21	6 років	33.8	0.1	0.1	0.1	0.1	0.1	0.1	0.1	0.5	0.1	0.1	0.1	0.1	1.6
діла	1967-11-07	2021-09-18	53 років	20	0.1	0.1	0.1	0.1	0.38	0.1	0.1	0.1	0.1	0.1	0.12	0.1	1.5
діла	2015-08-24	2021-02-28	5 років	64	0.1	0.1	0.1	0.1	0.5	0.1	0.1	0.1	0.1	0.1	0.1	0.1	1.6
діла	2016-04-04	2021-03-14	4 років	20	0.1	0.17	0.1	0.1	0.33	0.1	0.1	0.1	0.1	0.1	0.1	0.1	1.5
діла	1986-12-19	2022-02-17	35 років	20	0.1	0.1	0.12	0.1	0.38	0.1	0.1	0.1	0.1	0.1	0.1	0.1	1.5
Дніпро	2006-05-12	2021-04-21	14 років	20	0.1	0.11	0.1	0.1	0.39	0.1	0.1	0.1	0.1	0.1	0.1	0.1	1.5
Івано-Франківськ	1989-10-12	2021-02-26	31 років	26.28	0	0	0.18	0	0.32	0	0	0	0	0	0	0	0.5
Львів	2012-07-18	2020-12-01	8 років	90	0.04	0.34	0	0	0.11	0	0	0.01	0	0	0	0	0.5
львів	2014-12-30	2021-11-22	6 років	20	0.1	0.1	0.1	0.1	0.5	0.1	0.1	0.1	0.1	0.1	0.1	0.1	1.6
Суми	1947-03-27	2021-04-16	74 років	1.73	0	0	0	0.31	0	0	0	0	0	0	0	0.19	0.5
діла	1982-03-24	2021-09-23	39 років	53.44	0.1	0.1	0.14	0.1	0.37	0.1	0.1	0.1	0.1	0.1	0.1	0.1	1.51
діла	1992-02-09	2021-08-21	29 років	41.98	0.1	0.1	0.1	0.1	0.51	0.1	0.1	0.1	0.1	0.1	0.1	0.1	1.61
діла	2006-02-14	2021-01-05	14 років	538	0.1	0.1	0.1	0.1	0.13	0.1	0.38	0.1	0.1	0.1	0.1	0.1	1.51
діла	2013-10-07	2021-05-19	7 років	20	0.1	0.1	0.1	0.1	0.14	0.1	0.1	0.1	0.1	0.1	0.37	0.1	1.51
діла	2016-01-20	2021-07-14	5 років	78.1	0.1	0.1	0.1	0.1	0.1	0.1	0.37	0.1	0.1	0.1	0.14	0.1	1.51
діла	2017-11-13	2021-09-18	3 років	1112	0.1	0.51	0.1	0.1	0.1	0.1	0.1	0.1	0.1	0.1	0.1	0.1	1.61
Дніпро	1992-02-07	2021-10-27	29 років	118	0.1	0.1	0.1	0.1	0.1	0.1	0.1	0.1	0.1	0.1	0.1	0.51	1.61
Дніпро	2010-06-11	2021-11-17	11 років	336	0.1	0.51	0.1	0.1	0.1	0.1	0.1	0.1	0.1	0.1	0.1	0.1	1.61
Дніпро	2011-02-10	2021-07-16	10 років	44.04	0.1	0.1	0.1	0.1	0.1	0.1	0.51	0.1	0.1	0.1	0.1	0.1	1.61
Дніпро	2016-04-28	2021-11-26	5 років	77	0.1	0.1	0.1	0.1	0.1	0.1	0.1	0.1	0.51	0.1	0.1	0.1	1.61
Київ	2012-12-06	2021-11-26	8 років	1764	0.1	0.1	0.1	0.1	0.1	0.1	0.51	0.1	0.1	0.1	0.1	0.1	1.61
діла	1990-09-23	2021-12-07	31 років	20	0.1	0.1	0.21	0.1	0.31	0.1	0.1	0.1	0.1	0.1	0.1	0.1	1.52
діла	2003-09-01	2021-08-29	17 років	74	0.1	0.1	0.1	0.1	0.1	0.1	0.52	0.1	0.1	0.1	0.1	0.1	1.62
діла	2004-03-19	2021-06-08	17 років	131.58	0.1	0.1	0.1	0.1	0.1	0.1	0.52	0.1	0.1	0.1	0.1	0.1	1.62
діла	2011-11-02	2021-09-22	9 років	226	0.1	0.1	0.1	0.1	0.1	0.1	0.52	0.1	0.1	0.1	0.1	0.1	1.62
діла	2015-06-18	2021-09-01	6 років	146.1	0.1	0.1	0.1	0.1	0.35	0.1	0.1	0.1	0.1	0.1	0.17	0.1	1.52
діла	2015-11-11	2021-02-12	5 років	961	0.1	0.1	0.1	0.1	0.1	0.1	0.52	0.1	0.1	0.1	0.1	0.1	1.62
діла	2016-01-23	2021-11-25	5 років	1432	0.1	0.1	0.1	0.1	0.52	0.1	0.1	0.1	0.1	0.1	0.1	0.1	1.62
діла	2003-04-09	2022-01-06	18 років	164	0.1	0.1	0.1	0.1	0.1	0.1	0.52	0.1	0.1	0.1	0.1	0.1	1.62
діла	2005-09-10	2022-01-25	16 років	118	0.1	0.1	0.1	0.1	0.1	0.1	0.52	0.1	0.1	0.1	0.1	0.1	1.62
Дніпро	1988-10-05	2021-08-06	32 років	20	0.1	0.1	0.52	0.1	0.1	0.1	0.1	0.1	0.1	0.1	0.1	0.1	1.62
Дніпро	2017-03-19	2021-08-13	4 років	20	0.1	0.1	0.1	0.52	0.1	0.1	0.1	0.1	0.1	0.1	0.1	0.1	1.62
Львів	2003-01-31	2021-03-22	18 років	2178	0.1	0.1	0.1	0.17	0.1	0.1	0.1	0.1	0.1	0.1	0.1	0.35	1.52
Суми	2015-11-27	2021-06-16	5 років	53	0.1	0.1	0.1	0.1	0.52	0.1	0.1	0.1	0.1	0.1	0.1	0.1	1.62
Харків	2008-10-28	2022-02-17	13 років	140	0.1	0.1	0.1	0.1	0.1	0.1	0.1	0.1	0.1	0.1	0.1	0.52	1.62
діла	2010-04-26	2021-08-28	11 років	45.55	0.1	0.1	0.1	0.1	0.1	0.1	0.53	0.1	0.1	0.1	0.1	0.1	1.63
діла	2010-12-23	2021-10-22	10 років	957	0.1	0.1	0.1	0.1	0.1	0.1	0.53	0.1	0.1	0.1	0.1	0.1	1.63
діла	1985-10-30	2021-08-05	35 років	20	0.1	0.1	0.1	0.1	0.53	0.1	0.1	0.1	0.1	0.1	0.1	0.1	1.63
діла	2014-05-20	2022-01-07	7 років	153	0.17	0.36	0.1	0.1	0.1	0.1	0.1	0.1	0.1	0.1	0.1	0.1	1.53
діла	2017-02-20	2022-02-10	4 років	359	0.1	0.1	0.1	0.1	0.1	0.1	0.39	0.1	0.1	0.1	0.14	0.1	1.53
діла	2010-11-09	2021-12-17	11 років	41.82	0.1	0.1	0.1	0.1	0.1	0.1	0.53	0.1	0.1	0.1	0.1	0.1	1.63
діла	2017-10-28	2020-12-23	3 років	444	0.1	0.1	0.1	0.16	0.1	0.1	0.1	0.1	0.1	0.1	0.1	0.37	1.53
Київ	1997-11-18	2021-03-31	23 років	0	0.1	0.1	0.1	0.53	0.1	0.1	0.1	0.1	0.1	0.1	0.1	0.1	1.63
Львів	2013-07-01	2020-11-11	7 років	65	0.1	0.1	0.1	0.1	0.53	0.1	0.1	0.1	0.1	0.1	0.1	0.1	1.63
львів	2014-09-22	2021-12-30	7 років	105.37	0.1	0.1	0.1	0.1	0.53	0.1	0.1	0.1	0.1	0.1	0.1	0.1	1.63
Одеса	1989-08-02	2021-01-28	31 років	33.24	0.1	0.18	0.1	0.1	0.1	0.35	0.1	0.1	0.1	0.1	0.1	0.1	1.53
Одеса	2004-08-21	2021-06-29	16 років	168.01	0.1	0.1	0.1	0.1	0.53	0.1	0.1	0.1	0.1	0.1	0.1	0.1	1.63
діла	1972-06-01	2021-08-18	49 років	20	0.1	0.1	0.23	0.1	0.31	0.1	0.1	0.1	0.1	0.1	0.1	0.1	1.54
діла	2006-11-11	2022-02-13	15 років	39.24	0.1	0.1	0.1	0.1	0.1	0.1	0.54	0.1	0.1	0.1	0.1	0.1	1.64
діла	2011-06-05	2021-03-30	9 років	40.12	0.1	0.1	0.1	0.1	0.1	0.1	0.54	0.1	0.1	0.1	0.1	0.1	1.64
діла	2010-12-19	2021-08-07	10 років	83	0.1	0.1	0.1	0.1	0.1	0.1	0.54	0.1	0.1	0.1	0.1	0.1	1.64
діла	2015-05-08	2021-05-18	6 років	20	0.1	0.1	0.1	0.1	0.54	0.1	0.1	0.1	0.1	0.1	0.1	0.1	1.64
діла	2017-11-27	2021-09-19	3 років	160	0.1	0.1	0.1	0.1	0.1	0.1	0.54	0.1	0.1	0.1	0.1	0.1	1.64
діла	2013-06-01	2022-01-06	8 років	48.99	0.1	0.1	0.1	0.1	0.1	0.1	0.54	0.1	0.1	0.1	0.1	0.1	1.64
діла	2018-09-18	2021-10-27	3 років	20	0.1	0.1	0.1	0.1	0.54	0.1	0.1	0.1	0.1	0.1	0.1	0.1	1.64
Івано-Франківськ	2006-09-10	2021-01-15	14 років	1.36	0.05	0.09	0	0	0.31	0	0	0	0	0.09	0	0	0.54
Київ	2008-06-05	2021-12-24	13 років	0	0.1	0.1	0.15	0.1	0.39	0.1	0.1	0.1	0.1	0.1	0.1	0.1	1.54
Одеса	2015-07-22	2021-06-30	5 років	75	0.1	0.1	0.1	0.1	0.1	0.1	0.54	0.1	0.1	0.1	0.1	0.1	1.64
одеса	2011-01-22	2021-12-13	10 років	58	0.1	0.34	0.1	0.1	0.1	0.1	0.2	0.1	0.1	0.1	0.1	0.1	1.54
Харків	2014-02-07	2021-03-26	7 років	133	0	0	0	0.01	0.04	0	0.43	0	0	0	0	0.06	0.54
Херсон	2014-06-04	2021-03-04	6 років	64	0.12	0.32	0	0	0.08	0	0	0	0	0.02	0	0	0.54
діла	2004-11-27	2021-02-08	16 років	481	0.1	0.1	0.1	0.1	0.1	0.1	0.55	0.1	0.1	0.1	0.1	0.1	1.65
діла	2009-04-16	2021-08-12	12 років	57	0.1	0.1	0.1	0.1	0.1	0.1	0.55	0.1	0.1	0.1	0.1	0.1	1.65
діла	2009-07-23	2021-01-30	11 років	20	0.1	0.1	0.1	0.1	0.55	0.1	0.1	0.1	0.1	0.1	0.1	0.1	1.65
діла	2010-07-02	2021-09-22	11 років	174.91	0.1	0.1	0.1	0.1	0.55	0.1	0.1	0.1	0.1	0.1	0.1	0.1	1.65
діла	2010-09-13	2021-03-15	10 років	982	0.15	0.4	0.1	0.1	0.1	0.1	0.1	0.1	0.1	0.1	0.1	0.1	1.55
діла	2011-03-12	2021-06-16	10 років	59	0.1	0.1	0.1	0.1	0.1	0.1	0.55	0.1	0.1	0.1	0.1	0.1	1.65
діла	2012-09-10	2021-11-09	9 років	217	0.1	0.1	0.12	0.1	0.43	0.1	0.1	0.1	0.1	0.1	0.1	0.1	1.55
діла	2013-06-05	2021-02-28	7 років	64	0.1	0.1	0.1	0.1	0.55	0.1	0.1	0.1	0.1	0.1	0.1	0.1	1.65
діла	2013-10-09	2021-11-27	8 років	20	0.1	0.1	0.17	0.1	0.38	0.1	0.1	0.1	0.1	0.1	0.1	0.1	1.55
діла	2007-03-02	2021-09-13	14 років	177.52	0.1	0.35	0.1	0.1	0.2	0.1	0.1	0.1	0.1	0.1	0.1	0.1	1.55
діла	2020-09-21	2022-02-04	1 років	1551	0.1	0.1	0.1	0.1	0.1	0.13	0.1	0.1	0.1	0.1	0.1	0.42	1.55
Дніпро	1999-04-08	2021-05-07	22 років	131	0.1	0.1	0.1	0.1	0.1	0.1	0.55	0.1	0.1	0.1	0.1	0.1	1.65
Івано-Франківськ	2011-02-18	2021-05-31	10 років	20	0.11	0.1	0.1	0.1	0.1	0.1	0.1	0.1	0.1	0.1	0.44	0.1	1.55
Київ	2016-08-21	2021-03-09	4 років	0	0.1	0.12	0.1	0.1	0.43	0.1	0.1	0.1	0.1	0.1	0.1	0.1	1.55
Київ	2012-11-23	2020-05-01	7 років	369	0	0.5	0	0	0.05	0	0	0	0	0	0	0	0.55
Одеса	2004-08-14	2021-08-09	16 років	44.83	0.1	0.1	0.1	0.1	0.1	0.1	0.55	0.1	0.1	0.1	0.1	0.1	1.65
Харків	2015-06-16	2021-07-28	6 років	202	0.1	0.44	0.1	0.1	0.11	0.1	0.1	0.1	0.1	0.1	0.1	0.1	1.55
Херсон	2007-01-25	2021-02-01	14 років	975	0.1	0.55	0.1	0.1	0.1	0.1	0.1	0.1	0.1	0.1	0.1	0.1	1.65
Черкаси	1992-11-18	2022-01-14	29 років	54.93	0.1	0.1	0.1	0.1	0.55	0.1	0.1	0.1	0.1	0.1	0.1	0.1	1.65
діла	2016-05-27	2022-02-22	5 років	20	0.1	0.1	0.1	0.1	0.41	0.1	0.1	0.1	0.1	0.1	0.15	0.1	1.56
діла	1988-02-17	2021-07-01	33 років	20.6	0.1	0.1	0.16	0.1	0.4	0.1	0.1	0.1	0.1	0.1	0.1	0.1	1.56
діла	1994-05-23	2021-05-19	26 років	31.25	0.1	0.1	0.1	0.1	0.1	0.1	0.38	0.1	0.1	0.1	0.18	0.1	1.56
діла	2014-07-03	2021-02-28	6 років	1959	0.1	0.38	0.1	0.1	0.1	0.1	0.18	0.1	0.1	0.1	0.1	0.1	1.56
діла	2005-08-16	2021-12-20	16 років	122.99	0.1	0.1	0.13	0.1	0.43	0.1	0.1	0.1	0.1	0.1	0.1	0.1	1.56
Івано-Франківськ	2016-08-01	2021-02-08	4 років	1076	0.1	0.56	0.1	0.1	0.1	0.1	0.1	0.1	0.1	0.1	0.1	0.1	1.66
Київ	1960-04-18	2020-11-07	60 років	0	0.1	0.1	0.14	0.1	0.42	0.1	0.1	0.1	0.1	0.1	0.1	0.1	1.56
львів	1989-09-20	2021-12-22	32 років	20	0.1	0.1	0.1	0.1	0.56	0.1	0.1	0.1	0.1	0.1	0.1	0.1	1.66
Львів	1994-09-14	2020-12-18	26 років	63.13	0.17	0.39	0.1	0.1	0.1	0.1	0.1	0.1	0.1	0.1	0.1	0.1	1.56
одеса	2003-09-06	2022-01-14	18 років	29.81	0.1	0.1	0.1	0.1	0.1	0.1	0.42	0.1	0.1	0.1	0.14	0.1	1.56
Суми	2014-10-07	2021-04-14	6 років	205	0	0	0	0	0.56	0	0	0	0	0	0	0	0.56
Харків	2014-01-24	2021-05-28	7 років	341.94	0.1	0.1	0.1	0.1	0.43	0.1	0.1	0.1	0.1	0.1	0.13	0.1	1.56
Херсон	2003-02-16	2021-08-09	18 років	231	0.1	0.1	0.1	0.1	0.1	0.1	0.56	0.1	0.1	0.1	0.1	0.1	1.66
діла	1990-03-31	2021-04-23	31 років	1466	0.1	0.1	0.1	0.1	0.1	0.1	0.57	0.1	0.1	0.1	0.1	0.1	1.67
діла	2009-06-16	2022-01-27	12 років	240	0.1	0.1	0.1	0.1	0.57	0.1	0.1	0.1	0.1	0.1	0.1	0.1	1.67
діла	1988-05-17	2021-08-11	33 років	36.36	0.1	0.1	0.1	0.1	0.1	0.1	0.57	0.1	0.1	0.1	0.1	0.1	1.67
діла	2015-12-09	2021-09-24	5 років	97	0.1	0.1	0.1	0.1	0.1	0.1	0.57	0.1	0.1	0.1	0.1	0.1	1.67
діла	2017-02-13	2021-08-26	4 років	20	0.1	0.1	0.1	0.1	0.57	0.1	0.1	0.1	0.1	0.1	0.1	0.1	1.67
Дніпро	2018-08-22	2021-09-23	3 років	52.78	0.1	0.1	0.1	0.1	0.1	0.1	0.57	0.1	0.1	0.1	0.1	0.1	1.67
Одеса	1995-01-15	2021-03-23	26 років	91.39	0.1	0.57	0.1	0.1	0.1	0.1	0.1	0.1	0.1	0.1	0.1	0.1	1.67
одеса	1994-10-26	2022-01-03	27 років	20.39	0.1	0.1	0.1	0.1	0.1	0.1	0.41	0.1	0.1	0.1	0.16	0.1	1.57
діла	2011-09-22	2022-01-18	10 років	68.07	0.1	0.1	0.12	0.1	0.45	0.1	0.1	0.1	0.1	0.1	0.1	0.1	1.57
діла	1990-03-31	2021-04-23	31 років	1467	0.1	0.1	0.1	0.1	0.1	0.1	0.58	0.1	0.1	0.1	0.1	0.1	1.68
діла	2006-07-20	2021-12-30	15 років	307	0.1	0.1	0.1	0.1	0.1	0.1	0.58	0.1	0.1	0.1	0.1	0.1	1.68
Дніпро	2008-04-12	2021-08-18	13 років	66.41	0.1	0.1	0.1	0.1	0.1	0.58	0.1	0.1	0.1	0.1	0.1	0.1	1.68
Одеса	1986-10-10	2021-04-26	34 років	66.65	0.1	0.1	0.16	0.1	0.42	0.1	0.1	0.1	0.1	0.1	0.1	0.1	1.58
одеса	2009-06-28	2022-02-10	12 років	40.66	0.1	0.1	0.1	0.1	0.1	0.1	0.58	0.1	0.1	0.1	0.1	0.1	1.68
Львів	2015-06-30	2021-05-14	5 років	57	0.18	0.4	0.1	0.1	0.1	0.1	0.1	0.1	0.1	0.1	0.1	0.1	1.58
Львів	2017-12-08	2021-07-01	3 років	20	0.1	0.13	0.1	0.1	0.45	0.1	0.1	0.1	0.1	0.1	0.1	0.1	1.58
Одеса	2011-08-07	2020-11-09	9 років	176	0.1	0.1	0.1	0.1	0.44	0.1	0.1	0.1	0.1	0.1	0.14	0.1	1.58
одеса	2005-03-02	2021-11-25	16 років	821	0.14	0.32	0.1	0.1	0.1	0.1	0.1	0.1	0.1	0.1	0.12	0.1	1.48
діла	1990-03-31	2021-04-23	31 років	1486	0.1	0.1	0.1	0.1	0.1	0.1	0.59	0.1	0.1	0.1	0.1	0.1	1.69
діла	2014-07-20	2021-12-04	7 років	116	0.1	0.1	0.1	0.1	0.1	0.1	0.59	0.1	0.1	0.1	0.1	0.1	1.69
Дніпро	2012-03-22	2021-07-22	9 років	54	0.1	0.1	0.1	0.1	0.1	0.1	0.59	0.1	0.1	0.1	0.1	0.1	1.69
Дніпро	2000-04-29	2021-08-13	21 років	20	0.1	0.1	0.1	0.1	0.1	0.59	0.1	0.1	0.1	0.1	0.1	0.1	1.69
Одеса	2014-08-07	2021-07-19	6 років	55.43	0.1	0.1	0.1	0.1	0.1	0.1	0.59	0.1	0.1	0.1	0.1	0.1	1.69
Харків	1995-04-16	2021-03-12	25 років	88	0.12	0.32	0.1	0.1	0.1	0.15	0.1	0.1	0.1	0.1	0.1	0.1	1.49
діла	2016-07-21	2021-11-27	5 років	170.37	0.14	0.45	0.1	0.1	0.1	0.1	0.1	0.1	0.1	0.1	0.1	0.1	1.59
Івано-Франківськ	2015-08-12	2020-08-01	4 років	662	0	0	0	0.02	0.04	0	0	0.5	0	0	0	0.03	0.59
Одеса	2012-09-03	2021-01-28	8 років	127	0.1	0.28	0.1	0.1	0.31	0.1	0.1	0.1	0.1	0.1	0.1	0.1	1.59
Суми	2019-07-25	2021-11-15	2 років	92	0.14	0.33	0.1	0.1	0.1	0.1	0.1	0.1	0.1	0.1	0.12	0.1	1.49
діла	2005-07-11	2021-03-12	15 років	172	0.1	0.11	0.1	0.1	0.11	0.38	0.1	0.1	0.1	0.1	0.1	0.1	1.5
діла	2008-10-05	2021-05-24	12 років	67	0.1	0.1	0.1	0.1	0.1	0.1	0.6	0.1	0.1	0.1	0.1	0.1	1.7
діла	2013-07-18	2021-10-24	8 років	689	0.1	0.1	0.1	0.1	0.1	0.1	0.1	0.22	0.38	0.1	0.1	0.1	1.6
діла	1971-06-29	2021-09-14	50 років	525	0.17	0.43	0.1	0.1	0.1	0.1	0.1	0.1	0.1	0.1	0.1	0.1	1.6
діла	2015-08-18	2021-05-16	5 років	74	0.1	0.1	0.1	0.1	0.1	0.1	0.1	0.1	0.1	0.1	0.25	0.35	1.6
діла	2001-04-04	2022-01-07	20 років	45.69	0.1	0.1	0.1	0.1	0.1	0.1	0.1	0.1	0.6	0.1	0.1	0.1	1.7
діла	2017-12-04	2022-01-11	4 років	681	0.18	0.42	0.1	0.1	0.1	0.1	0.1	0.1	0.1	0.1	0.1	0.1	1.6
Дніпро	2012-05-27	2020-12-09	8 років	1311	0.1	0.1	0.1	0.1	0.1	0.1	0.6	0.1	0.1	0.1	0.1	0.1	1.7
Дніпро	1966-01-12	2021-09-29	55 років	20	0.1	0.1	0.1	0.1	0.1	0.6	0.1	0.1	0.1	0.1	0.1	0.1	1.7
Дніпро	2018-03-22	2021-12-01	3 років	126.52	0.1	0.1	0.11	0.1	0.49	0.1	0.1	0.1	0.1	0.1	0.1	0.1	1.6
Івано-Франківськ	2015-03-18	2021-09-20	6 років	112	0.1	0.1	0.1	0.1	0.6	0.1	0.1	0.1	0.1	0.1	0.1	0.1	1.7
Київ	2015-03-01	2021-04-01	6 років	0	0.1	0.1	0.11	0.1	0.49	0.1	0.1	0.1	0.1	0.1	0.1	0.1	1.6
Одеса	1966-08-12	2021-06-21	54 років	20	0.19	0.1	0.1	0.1	0.1	0.1	0.1	0.1	0.1	0.1	0.41	0.1	1.6
одеса	2014-11-01	2021-11-02	7 років	20	0.1	0.1	0.16	0.1	0.44	0.1	0.1	0.1	0.1	0.1	0.1	0.1	1.6
Одеса	2015-11-04	2021-03-30	5 років	75	0.1	0.21	0.1	0.1	0.1	0.1	0.39	0.1	0.1	0.1	0.1	0.1	1.6
одеса	2015-08-30	2022-01-31	6 років	42	0.1	0.1	0.1	0.1	0.1	0.1	0.6	0.1	0.1	0.1	0.1	0.1	1.7
суми	2012-04-01	2020-03-01	7 років	80	0.07	0.44	0	0	0	0	0	0	0.01	0	0.08	0	0.6
діла	1977-09-07	2021-04-07	43 років	20	0.1	0.1	0.1	0.1	0.11	0.5	0.1	0.1	0.1	0.1	0.1	0.1	1.61
діла	1994-05-31	2021-11-17	27 років	41.9	0.1	0.1	0.1	0.1	0.1	0.1	0.61	0.1	0.1	0.1	0.1	0.1	1.71
діла	2012-10-10	2021-11-21	9 років	75	0.18	0.43	0.1	0.1	0.1	0.1	0.1	0.1	0.1	0.1	0.1	0.1	1.61
діла	2014-07-10	2021-12-28	7 років	63	0.31	0.1	0.1	0.1	0.1	0.1	0.1	0.1	0.1	0.1	0.1	0.3	1.61
діла	2015-04-14	2022-02-18	6 років	40.42	0.1	0.1	0.1	0.1	0.14	0.1	0.47	0.1	0.1	0.1	0.1	0.1	1.61
діла	1993-08-31	2022-01-22	28 років	123.82	0.1	0.14	0.1	0.1	0.47	0.1	0.1	0.1	0.1	0.1	0.1	0.1	1.61
Київ	2015-08-23	2022-02-18	6 років	442	0.16	0.45	0.1	0.1	0.1	0.1	0.1	0.1	0.1	0.1	0.1	0.1	1.61
діла	2013-11-07	2021-12-21	8 років	53	0.1	0.1	0.28	0.1	0.33	0.1	0.1	0.1	0.1	0.1	0.1	0.1	1.61
Одеса	1984-01-20	2021-09-06	37 років	31.62	0.1	0.1	0.1	0.1	0.16	0.1	0.1	0.1	0.1	0.12	0.33	0.1	1.51
діла	2009-10-07	2020-12-30	11 років	339	0.1	0.1	0.1	0.24	0.1	0.1	0.1	0.1	0.1	0.1	0.1	0.38	1.62
діла	2011-11-13	2021-02-20	9 років	60	0.1	0.1	0.16	0.1	0.35	0.1	0.1	0.1	0.1	0.1	0.11	0.1	1.52
діла	2013-02-03	2021-09-09	8 років	40.84	0.1	0.1	0.1	0.1	0.1	0.1	0.43	0.1	0.1	0.1	0.19	0.1	1.62
діла	2013-07-20	2021-04-11	7 років	1738	0.1	0.1	0.1	0.1	0.1	0.1	0.14	0.48	0.1	0.1	0.1	0.1	1.62
діла	2016-01-23	2021-11-14	5 років	20	0.1	0.1	0.1	0.1	0.62	0.1	0.1	0.1	0.1	0.1	0.1	0.1	1.72
діла	2006-10-08	2022-02-09	15 років	272	0.1	0.1	0.1	0.1	0.1	0.1	0.1	0.62	0.1	0.1	0.1	0.1	1.72
Дніпро	1965-10-27	2021-09-14	55 років	60	0.1	0.1	0.1	0.1	0.12	0.1	0.1	0.5	0.1	0.1	0.1	0.1	1.62
Дніпро	1989-02-13	2021-09-06	32 років	24.5	0.1	0.1	0.1	0.1	0.1	0.62	0.1	0.1	0.1	0.1	0.1	0.1	1.72
Дніпро	2002-09-04	2021-06-30	18 років	164	0.1	0.1	0.1	0.1	0.1	0.1	0.62	0.1	0.1	0.1	0.1	0.1	1.72
Івано-Франківськ	2018-10-25	2021-02-01	2 років	535	0.1	0.62	0.1	0.1	0.1	0.1	0.1	0.1	0.1	0.1	0.1	0.1	1.72
Київ	1986-06-21	2020-09-23	34 років	0	0.1	0.1	0.17	0.1	0.45	0.1	0.1	0.1	0.1	0.1	0.1	0.1	1.62
Львів	2015-04-04	2020-11-25	5 років	65	0.1	0.1	0.1	0.1	0.1	0.1	0.1	0.62	0.1	0.1	0.1	0.1	1.72
Одеса	2008-11-07	2021-07-22	12 років	20	0.1	0.1	0.62	0.1	0.1	0.1	0.1	0.1	0.1	0.1	0.1	0.1	1.72
Одеса	2015-06-14	2021-04-12	5 років	1254	0.1	0.51	0.1	0.1	0.1	0.1	0.1	0.1	0.1	0.1	0.1	0.11	1.62
Харків	2009-06-20	2021-08-06	12 років	263.31	0.1	0.1	0.1	0.1	0.1	0.1	0.1	0.62	0.1	0.1	0.1	0.1	1.72
діла	2007-12-06	2021-05-23	13 років	34.89	0.1	0.1	0.1	0.1	0.1	0.1	0.63	0.1	0.1	0.1	0.1	0.1	1.73
діла	2011-10-28	2021-11-21	10 років	47.27	0.1	0.1	0.1	0.1	0.1	0.1	0.63	0.1	0.1	0.1	0.1	0.1	1.73
діла	2014-12-11	2021-09-13	6 років	661	0.1	0.1	0.1	0.1	0.63	0.1	0.1	0.1	0.1	0.1	0.1	0.1	1.73
діла	2015-11-15	2021-09-15	5 років	73.67	0.1	0.1	0.1	0.1	0.41	0.1	0.22	0.1	0.1	0.1	0.1	0.1	1.63
діла	2016-07-29	2021-03-14	4 років	99	0.1	0.1	0.1	0.1	0.1	0.1	0.63	0.1	0.1	0.1	0.1	0.1	1.73
діла	2017-07-04	2022-01-04	4 років	20	0.1	0.47	0.1	0.1	0.1	0.1	0.16	0.1	0.1	0.1	0.1	0.1	1.63
діла	1999-09-30	2022-02-04	22 років	20	0.1	0.1	0.12	0.1	0.36	0.1	0.1	0.1	0.1	0.1	0.15	0.1	1.53
діла	2019-04-09	2021-07-15	2 років	199.81	0.1	0.1	0.1	0.1	0.1	0.63	0.1	0.1	0.1	0.1	0.1	0.1	1.73
Дніпро	2010-10-10	2020-12-11	10 років	112	0.1	0.1	0.1	0.1	0.1	0.38	0.25	0.1	0.1	0.1	0.1	0.1	1.63
Київ	1975-01-30	2020-09-01	45 років	0	0.07	0	0.05	0	0.37	0	0	0	0.04	0.1	0	0	0.63
Одеса	1995-02-28	2020-11-24	25 років	157	0.1	0.1	0.1	0.1	0.1	0.1	0.63	0.1	0.1	0.1	0.1	0.1	1.73
Харків	2015-07-25	2022-01-26	6 років	50.72	0.1	0.1	0.1	0.1	0.42	0.1	0.21	0.1	0.1	0.1	0.1	0.1	1.63
Херсон	2015-03-25	2021-07-14	6 років	117	0.1	0.1	0.1	0.1	0.1	0.1	0.63	0.1	0.1	0.1	0.1	0.1	1.73
діла	1986-02-25	2021-11-03	35 років	22.35	0.1	0.1	0.24	0.1	0.4	0.1	0.1	0.1	0.1	0.1	0.1	0.1	1.64
діла	1988-11-21	2021-06-09	32 років	20	0.28	0.1	0.1	0.1	0.1	0.1	0.1	0.1	0.1	0.1	0.36	0.1	1.64
діла	1992-09-26	2021-06-26	28 років	20	0.1	0.1	0.48	0.1	0.16	0.1	0.1	0.1	0.1	0.1	0.1	0.1	1.64
діла	2004-01-11	2021-11-05	17 років	535	0.16	0.48	0.1	0.1	0.1	0.1	0.1	0.1	0.1	0.1	0.1	0.1	1.64
діла	2004-05-25	2021-02-24	16 років	71	0.16	0.48	0.1	0.1	0.1	0.1	0.1	0.1	0.1	0.1	0.1	0.1	1.64
діла	2017-11-08	2020-12-22	3 років	95	0.1	0.64	0.1	0.1	0.1	0.1	0.1	0.1	0.1	0.1	0.1	0.1	1.74
діла	1985-10-17	2022-02-10	36 років	54.94	0.1	0.1	0.1	0.1	0.64	0.1	0.1	0.1	0.1	0.1	0.1	0.1	1.74
Дніпро	2018-05-22	2021-09-14	3 років	121	0.1	0.1	0.1	0.1	0.1	0.1	0.64	0.1	0.1	0.1	0.1	0.1	1.74
Одеса	2012-06-08	2021-07-22	9 років	122	0.1	0.1	0.1	0.1	0.1	0.1	0.64	0.1	0.1	0.1	0.1	0.1	1.74
харків	1990-11-29	2021-11-19	30 років	81	0.1	0.1	0.1	0.1	0.64	0.1	0.1	0.1	0.1	0.1	0.1	0.1	1.74
Одеса	2017-07-06	2021-02-11	3 років	359	0.1	0.1	0.1	0.15	0.1	0.1	0.1	0.1	0.1	0.1	0.15	0.35	1.55
діла	2004-12-16	2021-04-23	16 років	72	0.1	0.1	0.1	0.1	0.1	0.11	0.1	0.43	0.1	0.1	0.11	0.1	1.55
діла	2007-08-02	2021-07-14	13 років	59.7	0.1	0.1	0.1	0.1	0.1	0.1	0.65	0.1	0.1	0.1	0.1	0.1	1.75
діла	2013-03-17	2021-08-21	8 років	659	0.1	0.1	0.1	0.1	0.1	0.1	0.65	0.1	0.1	0.1	0.1	0.1	1.75
діла	2013-08-07	2021-12-25	8 років	377	0.1	0.1	0.1	0.1	0.1	0.1	0.65	0.1	0.1	0.1	0.1	0.1	1.75
діла	1989-05-22	2021-12-12	32 років	34.13	0.1	0.1	0.21	0.1	0.44	0.1	0.1	0.1	0.1	0.1	0.1	0.1	1.65
Дніпро	2012-03-23	2020-12-02	8 років	64	0.1	0.1	0.1	0.1	0.1	0.1	0.65	0.1	0.1	0.1	0.1	0.1	1.75
Дніпро	2014-01-20	2021-06-02	7 років	47.75	0.1	0.1	0.1	0.1	0.1	0.65	0.1	0.1	0.1	0.1	0.1	0.1	1.75
Дніпро	2016-05-10	2021-12-07	5 років	35.02	0.1	0.1	0.1	0.1	0.1	0.1	0.65	0.1	0.1	0.1	0.1	0.1	1.75
Львів	1978-08-02	2021-05-31	42 років	90	0.2	0.45	0.1	0.1	0.1	0.1	0.1	0.1	0.1	0.1	0.1	0.1	1.65
одеса	1988-06-13	2022-02-24	33 років	308	0.1	0.1	0.1	0.1	0.1	0.1	0.65	0.1	0.1	0.1	0.1	0.1	1.75
Одеса	2012-06-01	2021-02-24	8 років	468	0.1	0.65	0.1	0.1	0.1	0.1	0.1	0.1	0.1	0.1	0.1	0.1	1.75
Одеса	2015-01-24	2021-02-16	6 років	30.24	0.1	0.1	0.21	0.1	0.44	0.1	0.1	0.1	0.1	0.1	0.1	0.1	1.65
Одеса	2015-10-23	2021-03-02	5 років	1097	0.1	0.2	0.1	0.1	0.1	0.1	0.45	0.1	0.1	0.1	0.1	0.1	1.65
одеса	1984-08-30	2021-11-17	37 років	472	0.1	0.1	0.1	0.1	0.65	0.1	0.1	0.1	0.1	0.1	0.1	0.1	1.75
Харків	2004-07-16	2020-12-01	16 років	1003	0.06	0	0.13	0	0.39	0	0	0	0	0	0.07	0	0.65
діла	1974-02-16	2022-03-31	48 років	33.18	0.1	0.1	0.19	0.1	0.47	0.1	0.1	0.1	0.1	0.1	0.1	0.1	1.66
Львів	2010-08-15	2021-08-30	11 років	54	0.1	0.19	0.1	0.1	0.47	0.1	0.1	0.1	0.1	0.1	0.1	0.1	1.66
діла	2011-01-07	2021-01-14	10 років	76	0.1	0.1	0.1	0.1	0.1	0.1	0.66	0.1	0.1	0.1	0.1	0.1	1.76
діла	2012-05-14	2021-05-27	9 років	20	0.1	0.1	0.15	0.1	0.39	0.1	0.1	0.1	0.1	0.1	0.12	0.1	1.56
діла	1969-01-15	2021-09-14	52 років	20	0.1	0.1	0.17	0.1	0.35	0.1	0.1	0.1	0.1	0.1	0.14	0.1	1.56
Львів	2003-09-05	2021-06-28	17 років	235.62	0.14	0.16	0.1	0.1	0.36	0.1	0.1	0.1	0.1	0.1	0.1	0.1	1.56
Одеса	2005-01-07	2021-07-29	16 років	309	0.1	0.66	0.1	0.1	0.1	0.1	0.1	0.1	0.1	0.1	0.1	0.1	1.76
одеса	2011-12-05	2022-01-05	10 років	89.1	0.1	0.1	0.1	0.1	0.1	0.1	0.66	0.1	0.1	0.1	0.1	0.1	1.76
Одеса	2013-11-08	2021-07-12	7 років	65.65	0.1	0.1	0.1	0.1	0.1	0.1	0.66	0.1	0.1	0.1	0.1	0.1	1.76
Рубіжне	2015-06-26	2022-01-28	6 років	125	0.1	0.1	0.1	0.1	0.1	0.1	0.66	0.1	0.1	0.1	0.1	0.1	1.76
Харків	1996-07-28	2021-07-31	25 років	215	0.1	0.1	0.1	0.1	0.1	0.1	0.12	0.1	0.1	0.1	0.1	0.54	1.66
херсон	2002-12-11	2020-12-01	17 років	219	0	0.04	0	0	0	0	0.5	0	0	0	0.1	0.02	0.66
черкаси	2011-02-15	2020-04-01	9 років	65.03	0	0	0.25	0	0.35	0	0	0	0	0	0.03	0.03	0.66
павлоград	2010-06-29	2020-10-01	10 років	245	0	0	0	0.09	0	0.39	0	0	0	0	0.18	0.01	0.67
діла	2007-11-30	2021-08-31	13 років	79.67	0.1	0.1	0.1	0.1	0.1	0.1	0.67	0.1	0.1	0.1	0.1	0.1	1.77
діла	2011-04-09	2021-06-16	10 років	48.3	0.1	0.1	0.23	0.1	0.44	0.1	0.1	0.1	0.1	0.1	0.1	0.1	1.67
діла	2013-01-17	2022-01-09	8 років	506	0.12	0.55	0.1	0.1	0.1	0.1	0.1	0.1	0.1	0.1	0.1	0.1	1.67
діла	2013-03-05	2021-06-19	8 років	68	0.1	0.1	0.1	0.1	0.16	0.51	0.1	0.1	0.1	0.1	0.1	0.1	1.67
діла	2014-03-28	2021-08-11	7 років	246	0.1	0.67	0.1	0.1	0.1	0.1	0.1	0.1	0.1	0.1	0.1	0.1	1.77
діла	2015-07-13	2021-06-06	5 років	98.43	0.1	0.1	0.1	0.1	0.1	0.1	0.45	0.1	0.1	0.1	0.22	0.1	1.67
діла	2016-03-04	2021-04-21	5 років	58	0.23	0.44	0.1	0.1	0.1	0.1	0.1	0.1	0.1	0.1	0.1	0.1	1.67
Дніпро	2012-01-05	2021-09-29	9 років	746	0.1	0.1	0.1	0.14	0.1	0.1	0.53	0.1	0.1	0.1	0.1	0.1	1.67
Дніпро	2013-08-14	2020-11-11	7 років	184	0.1	0.1	0.1	0.1	0.1	0.67	0.1	0.1	0.1	0.1	0.1	0.1	1.77
Київ	2003-08-01	2022-02-15	18 років	0	0.1	0.1	0.1	0.1	0.1	0.56	0.1	0.1	0.1	0.1	0.11	0.1	1.67
Київ	1983-10-03	2020-02-01	36 років	2137	0.06	0.1	0	0	0	0	0.51	0	0	0	0	0	0.67
Львів	1982-12-24	2020-02-01	37 років	≤20	0.04	0	0	0.11	0	0	0	0	0	0	0.51	0.01	0.67
Одеса	1995-01-31	2021-09-13	26 років	20	0.1	0.1	0.1	0.16	0.51	0.1	0.1	0.1	0.1	0.1	0.1	0.1	1.67
Суми	2015-11-20	2020-12-04	5 років	91	0.1	0.5	0.1	0.1	0.1	0.1	0.1	0.1	0.1	0.1	0.17	0.1	1.67
діла	2003-06-23	2021-02-10	17 років	902	0.1	0.1	0.1	0.1	0.1	0.1	0.68	0.1	0.1	0.1	0.1	0.1	1.78
діла	2010-07-13	2021-02-03	10 років	20	0.1	0.1	0.28	0.1	0.4	0.1	0.1	0.1	0.1	0.1	0.1	0.1	1.68
діла	2011-03-10	2021-05-08	10 років	110	0.18	0.34	0.1	0.1	0.16	0.1	0.1	0.1	0.1	0.1	0.1	0.1	1.58
діла	1971-04-30	2021-09-06	50 років	156	0.1	0.1	0.1	0.1	0.1	0.1	0.1	0.68	0.1	0.1	0.1	0.1	1.78
Дніпро	1964-12-06	2021-03-31	56 років	66	0.1	0.1	0.1	0.1	0.1	0.1	0.68	0.1	0.1	0.1	0.1	0.1	1.78
Дніпро	2010-08-15	2021-09-14	11 років	99	0.1	0.1	0.1	0.1	0.1	0.1	0.68	0.1	0.1	0.1	0.1	0.1	1.78
Дніпро	2011-10-09	2021-12-07	10 років	382	0.1	0.1	0.1	0.1	0.1	0.1	0.68	0.1	0.1	0.1	0.1	0.1	1.78
Київ	1964-05-22	2021-08-27	57 років	0	0.1	0.1	0.12	0.1	0.56	0.1	0.1	0.1	0.1	0.1	0.1	0.1	1.68
діла	1992-01-18	2021-06-19	29 років	131	0.11	0.1	0.1	0.1	0.1	0.1	0.1	0.1	0.1	0.1	0.25	0.33	1.59
діла	1996-04-09	2021-02-07	24 років	20	0.1	0.1	0.25	0.1	0.44	0.1	0.1	0.1	0.1	0.1	0.1	0.1	1.69
діла	2014-12-04	2020-11-30	5 років	179	0.1	0.1	0.1	0.1	0.1	0.35	0.34	0.1	0.1	0.1	0.1	0.1	1.69
діла	2007-08-30	2022-02-18	14 років	1853	0.1	0.1	0.1	0.1	0.1	0.1	0.69	0.1	0.1	0.1	0.1	0.1	1.79
Дніпро	1984-03-10	2020-11-20	36 років	442	0.1	0.1	0.22	0.1	0.35	0.12	0.1	0.1	0.1	0.1	0.1	0.1	1.59
Одеса	2012-03-18	2021-03-11	8 років	81	0.1	0.15	0.23	0.1	0.31	0.1	0.1	0.1	0.1	0.1	0.1	0.1	1.59
Харків	2017-01-03	2022-01-20	5 років	408	0.1	0.69	0.1	0.1	0.1	0.1	0.1	0.1	0.1	0.1	0.1	0.1	1.79
діла	1992-11-05	2021-02-06	28 років	301	0.1	0.1	0.1	0.1	0.1	0.14	0.55	0.1	0.1	0.1	0.1	0.1	1.69
діла	2015-03-03	2021-02-13	5 років	20	0.1	0.1	0.1	0.1	0.23	0.1	0.1	0.46	0.1	0.1	0.1	0.1	1.69
діла	2008-09-12	2022-02-09	13 років	158	0.16	0.53	0.1	0.1	0.1	0.1	0.1	0.1	0.1	0.1	0.1	0.1	1.69
Київ	2017-05-26	2020-08-01	3 років	245	0	0	0	0	0	0	0.67	0	0	0	0.02	0	0.69
Харків	2011-06-20	2021-01-12	9 років	42.14	0	0	0	0	0.07	0	0.45	0	0	0	0.17	0	0.69
харків	1993-03-17	2021-11-23	28 років	34.37	0.1	0.1	0.13	0.1	0.56	0.1	0.1	0.1	0.1	0.1	0.1	0.1	1.69
Черкаси	2013-12-14	2020-06-01	6 років	≤20	0	0	0.14	0	0.35	0	0.04	0	0.02	0	0.14	0	0.69
діла	1991-06-06	2021-01-14	29 років	75	0.1	0.1	0.1	0.1	0.1	0.1	0.7	0.1	0.1	0.1	0.1	0.1	1.8
діла	1998-08-24	2021-08-22	22 років	61	0.1	0.1	0.18	0.1	0.52	0.1	0.1	0.1	0.1	0.1	0.1	0.1	1.7
діла	2002-10-23	2021-03-06	18 років	2746	0.1	0.1	0.13	0.1	0.57	0.1	0.1	0.1	0.1	0.1	0.1	0.1	1.7
діла	2014-03-04	2021-03-23	7 років	146	0.1	0.1	0.1	0.1	0.11	0.1	0.59	0.1	0.1	0.1	0.1	0.1	1.7
діла	2014-09-22	2021-07-17	6 років	20	0.1	0.1	0.1	0.1	0.52	0.1	0.1	0.18	0.1	0.1	0.1	0.1	1.7
діла	2015-01-15	2021-04-07	6 років	71.85	0.1	0.1	0.1	0.1	0.1	0.51	0.1	0.19	0.1	0.1	0.1	0.1	1.7
діла	2015-03-18	2021-12-05	6 років	211	0.1	0.1	0.1	0.1	0.1	0.1	0.7	0.1	0.1	0.1	0.1	0.1	1.8
діла	2015-09-22	2021-12-06	6 років	20	0.1	0.1	0.1	0.1	0.1	0.7	0.1	0.1	0.1	0.1	0.1	0.1	1.8
діла	1960-02-24	2022-01-27	61 років	66	0.1	0.1	0.48	0.1	0.11	0.1	0.11	0.1	0.1	0.1	0.1	0.1	1.6
Дніпро	2009-08-07	2021-05-28	11 років	20	0.1	0.1	0.1	0.48	0.1	0.1	0.1	0.1	0.1	0.1	0.1	0.22	1.7
Львів	2002-10-29	2021-06-18	18 років	106.62	0.1	0.1	0.13	0.1	0.57	0.1	0.1	0.1	0.1	0.1	0.1	0.1	1.7
Харків	1981-03-10	2021-08-20	40 років	78.9	0.1	0.1	0.26	0.1	0.44	0.1	0.1	0.1	0.1	0.1	0.1	0.1	1.7
діла	1966-01-26	2022-01-12	55 років	20	0.1	0.1	0.14	0.1	0.56	0.1	0.1	0.1	0.1	0.1	0.1	0.1	1.7
Львів	1991-09-30	2021-05-24	29 років	20	0.1	0.1	0.15	0.1	0.55	0.1	0.1	0.1	0.1	0.1	0.1	0.1	1.7
Львів	1996-03-18	2020-11-24	24 років	77	0.1	0.1	0.14	0.1	0.45	0.1	0.1	0.1	0.1	0.1	0.11	0.1	1.6
діла	2011-12-20	2021-09-26	9 років	77	0.1	0.1	0.1	0.1	0.1	0.1	0.71	0.1	0.1	0.1	0.1	0.1	1.81
діла	2016-06-22	2021-05-29	4 років	72	0.11	0.1	0.1	0.1	0.1	0.6	0.1	0.1	0.1	0.1	0.1	0.1	1.71
Дніпро	2009-03-05	2021-03-24	12 років	184	0.1	0.12	0.1	0.1	0.1	0.1	0.59	0.1	0.1	0.1	0.1	0.1	1.71
Дніпро	1969-11-07	2021-05-14	51 років	25.18	0.1	0.1	0.1	0.1	0.1	0.71	0.1	0.1	0.1	0.1	0.1	0.1	1.81
Дніпро	2013-01-30	2021-08-20	8 років	81.12	0.1	0.1	0.1	0.1	0.71	0.1	0.1	0.1	0.1	0.1	0.1	0.1	1.81
Дніпро	2017-09-26	2021-04-14	3 років	60	0.23	0.1	0.1	0.1	0.1	0.1	0.1	0.1	0.1	0.1	0.1	0.48	1.71
Івано-Франківськ	2013-07-19	2021-02-26	7 років	153	0.04	0.59	0	0.08	0	0	0	0	0	0	0	0	0.71
Київ	2009-04-07	2021-12-28	12 років	612.8	0.1	0.1	0.1	0.1	0.1	0.1	0.71	0.1	0.1	0.1	0.1	0.1	1.81
Київ	1986-04-24	2020-05-01	34 років	2105	0	0.16	0	0.34	0	0	0	0	0	0	0.02	0.19	0.71
Одеса	1981-07-03	2021-08-13	40 років	20	0.1	0.1	0.21	0.1	0.5	0.1	0.1	0.1	0.1	0.1	0.1	0.1	1.71
Рівне	2014-08-13	2021-10-06	7 років	82	0.1	0.1	0.1	0.1	0.1	0.1	0.71	0.1	0.1	0.1	0.1	0.1	1.81
діла	2005-10-05	2020-12-18	15 років	954	0.1	0.1	0.1	0.1	0.1	0.1	0.72	0.1	0.1	0.1	0.1	0.1	1.82
діла	2010-11-30	2022-02-03	11 років	30.75	0.1	0.1	0.13	0.1	0.59	0.1	0.1	0.1	0.1	0.1	0.1	0.1	1.72
діла	2004-06-25	2021-06-04	16 років	20	0.1	0.1	0.29	0.1	0.43	0.1	0.1	0.1	0.1	0.1	0.1	0.1	1.72
діла	2011-06-25	2021-11-10	10 років	192	0.2	0.52	0.1	0.1	0.1	0.1	0.1	0.1	0.1	0.1	0.1	0.1	1.72
Дніпро	2010-12-14	2021-07-14	10 років	123	0.31	0.41	0.1	0.1	0.1	0.1	0.1	0.1	0.1	0.1	0.1	0.1	1.72
Дніпро	2012-01-16	2021-11-17	9 років	52	0.1	0.1	0.1	0.72	0.1	0.1	0.1	0.1	0.1	0.1	0.1	0.1	1.82
Харків	2008-09-13	2021-08-31	12 років	20	0.1	0.15	0.1	0.1	0.37	0.1	0.1	0.1	0.1	0.1	0.2	0.1	1.62
діла	1997-07-16	2020-11-16	23 років	1381	0.1	0.1	0.1	0.1	0.1	0.1	0.1	0.1	0.1	0.1	0.17	0.55	1.72
діла	2013-06-17	2021-01-09	7 років	72	0.1	0.1	0.1	0.1	0.1	0.1	0.55	0.1	0.1	0.1	0.17	0.1	1.72
одеса	1988-09-07	2021-12-21	33 років	101	0.1	0.1	0.16	0.1	0.56	0.1	0.1	0.1	0.1	0.1	0.1	0.1	1.72
Одеса	2011-07-14	2021-06-23	9 років	65.33	0.1	0.1	0.1	0.1	0.1	0.1	0.55	0.1	0.1	0.1	0.17	0.1	1.72
діла	2006-02-14	2022-02-22	16 років	103	0.1	0.1	0.1	0.1	0.1	0.1	0.73	0.1	0.1	0.1	0.1	0.1	1.83
діла	2008-12-04	2021-11-16	12 років	81	0.1	0.1	0.1	0.1	0.1	0.1	0.1	0.73	0.1	0.1	0.1	0.1	1.83
діла	2016-09-17	2022-01-11	5 років	61	0.1	0.1	0.1	0.1	0.1	0.73	0.1	0.1	0.1	0.1	0.1	0.1	1.83
Дніпро	1980-09-23	2022-02-08	41 років	48.46	0.1	0.1	0.1	0.1	0.1	0.73	0.1	0.1	0.1	0.1	0.1	0.1	1.83
Дніпро	2014-01-26	2021-12-02	7 років	417	0.14	0.47	0.1	0.1	0.1	0.1	0.12	0.1	0.1	0.1	0.1	0.1	1.63
Львів	1999-03-25	2021-09-02	22 років	39.31	0.1	0.1	0.29	0.1	0.44	0.1	0.1	0.1	0.1	0.1	0.1	0.1	1.73
Одеса	2010-04-21	2021-04-20	10 років	91	0.1	0.1	0.1	0.1	0.11	0.1	0.35	0.1	0.1	0.1	0.27	0.1	1.63
Одеса	1984-06-18	2021-09-17	37 років	110	0.41	0.1	0.1	0.1	0.1	0.1	0.1	0.1	0.1	0.1	0.17	0.15	1.63
Одеса	2017-07-30	2021-03-19	3 років	188	0.1	0.1	0.1	0.1	0.1	0.27	0.46	0.1	0.1	0.1	0.1	0.1	1.73
одеса	2012-12-24	2022-01-05	9 років	83	0.1	0.1	0.1	0.1	0.18	0.1	0.55	0.1	0.1	0.1	0.1	0.1	1.73
Харків	2013-06-09	2022-02-11	8 років	288	0.1	0.73	0.1	0.1	0.1	0.1	0.1	0.1	0.1	0.1	0.1	0.1	1.83
діла	1980-10-17	2021-03-06	40 років	80	0.1	0.1	0.17	0.1	0.35	0.1	0.1	0.1	0.1	0.1	0.22	0.1	1.64
діла	1983-04-15	2022-01-16	38 років	33.42	0.1	0.1	0.23	0.1	0.51	0.1	0.1	0.1	0.1	0.1	0.1	0.1	1.74
діла	2007-11-07	2021-10-23	13 років	661	0.1	0.1	0.1	0.1	0.1	0.1	0.2	0.1	0.1	0.54	0.1	0.1	1.74
діла	2010-12-24	2021-08-19	10 років	59	0.1	0.1	0.1	0.1	0.1	0.1	0.74	0.1	0.1	0.1	0.1	0.1	1.84
діла	2011-08-18	2021-06-16	9 років	20	0.1	0.1	0.2	0.1	0.54	0.1	0.1	0.1	0.1	0.1	0.1	0.1	1.74
діла	1990-01-13	2021-07-10	31 років	106.45	0.1	0.1	0.1	0.16	0.1	0.1	0.1	0.1	0.1	0.1	0.19	0.39	1.64
діла	2001-02-20	2021-10-24	20 років	20	0.1	0.1	0.1	0.1	0.74	0.1	0.1	0.1	0.1	0.1	0.1	0.1	1.84
Дніпро	2017-10-20	2020-11-06	3 років	201	0.18	0.35	0.1	0.1	0.21	0.1	0.1	0.1	0.1	0.1	0.1	0.1	1.64
Херсон	1973-06-30	2021-01-25	47 років	17.61	0	0	0	0	0.01	0.69	0	0	0	0.01	0.03	0	0.74
Київ	2011-05-21	2020-09-01	9 років	346	0.08	0	0	0.09	0.41	0	0	0	0	0	0.09	0.08	0.75
діла	1970-08-05	2021-09-08	51 років	53.14	0.1	0.1	0.1	0.1	0.1	0.1	0.49	0.1	0.1	0.1	0.26	0.1	1.75
діла	1978-10-02	2020-12-10	42 років	1234	0.14	0.61	0.1	0.1	0.1	0.1	0.1	0.1	0.1	0.1	0.1	0.1	1.75
діла	2004-10-27	2021-07-07	16 років	204.71	0.48	0.27	0.1	0.1	0.1	0.1	0.1	0.1	0.1	0.1	0.1	0.1	1.75
діла	2008-06-02	2021-12-01	13 років	220.8	0.1	0.1	0.1	0.1	0.1	0.75	0.1	0.1	0.1	0.1	0.1	0.1	1.85
діла	2009-09-09	2021-04-16	11 років	689	0.17	0.47	0.1	0.1	0.11	0.1	0.1	0.1	0.1	0.1	0.1	0.1	1.65
діла	2012-05-10	2021-11-20	9 років	199	0.1	0.1	0.1	0.1	0.1	0.1	0.75	0.1	0.1	0.1	0.1	0.1	1.85
діла	1971-02-05	2021-09-17	50 років	20	0.1	0.1	0.23	0.1	0.52	0.1	0.1	0.1	0.1	0.1	0.1	0.1	1.75
діла	2015-05-18	2022-01-11	6 років	60.51	0.1	0.1	0.1	0.1	0.1	0.37	0.38	0.1	0.1	0.1	0.1	0.1	1.75
діла	2016-07-15	2021-09-05	5 років	68	0.1	0.1	0.1	0.1	0.1	0.75	0.1	0.1	0.1	0.1	0.1	0.1	1.85
діла	2017-05-01	2022-02-10	4 років	76	0.1	0.1	0.1	0.1	0.1	0.1	0.62	0.1	0.1	0.1	0.13	0.1	1.75
Київ	1985-05-31	2020-03-01	34 років	0	0	0.08	0.4	0	0.27	0	0	0	0	0	0	0	0.75
львів	2016-07-22	2022-01-20	5 років	175	0.1	0.1	0.19	0.1	0.56	0.1	0.1	0.1	0.1	0.1	0.1	0.1	1.75
Одеса	2000-02-25	2021-07-30	21 років	274	0.1	0.44	0.1	0.1	0.31	0.1	0.1	0.1	0.1	0.1	0.1	0.1	1.75
Одеса	2007-07-05	2021-08-20	14 років	39.69	0.1	0.1	0.1	0.1	0.1	0.1	0.75	0.1	0.1	0.1	0.1	0.1	1.85
Харків	2009-02-12	2021-09-04	12 років	437	0.1	0.1	0.1	0.1	0.1	0.1	0.63	0.1	0.1	0.1	0.1	0.12	1.75
діла	1976-06-05	2021-03-25	44 років	136	0.1	0.1	0.1	0.1	0.1	0.76	0.1	0.1	0.1	0.1	0.1	0.1	1.86
діла	1990-09-12	2021-04-28	30 років	34.51	0.1	0.1	0.16	0.1	0.6	0.1	0.1	0.1	0.1	0.1	0.1	0.1	1.76
діла	2013-08-22	2022-01-14	8 років	459	0.1	0.76	0.1	0.1	0.1	0.1	0.1	0.1	0.1	0.1	0.1	0.1	1.86
діла	1976-05-22	2021-09-10	45 років	20	0.1	0.1	0.1	0.35	0.1	0.1	0.1	0.1	0.1	0.1	0.17	0.24	1.66
діла	2017-01-16	2021-02-01	4 років	895	0.1	0.1	0.1	0.1	0.1	0.1	0.76	0.1	0.1	0.1	0.1	0.1	1.86
Дніпро	2010-11-26	2020-12-16	10 років	40.44	0.1	0.1	0.1	0.1	0.1	0.76	0.1	0.1	0.1	0.1	0.1	0.1	1.86
Дніпро	2018-04-15	2022-02-10	3 років	20	0.1	0.1	0.1	0.1	0.1	0.63	0.1	0.1	0.1	0.1	0.13	0.1	1.76
одеса	2010-02-20	2021-12-06	11 років	782	0.25	0.1	0.1	0.1	0.1	0.1	0.1	0.1	0.1	0.1	0.15	0.36	1.66
Одеса	2012-07-14	2021-08-02	9 років	292	0.1	0.1	0.1	0.1	0.1	0.1	0.76	0.1	0.1	0.1	0.1	0.1	1.86
Одеса	2008-11-08	2021-08-18	12 років	2021	0.1	0.1	0.15	0.1	0.1	0.1	0.36	0.1	0.1	0.1	0.25	0.1	1.66
Харків	1986-11-06	2021-07-02	34 років	39.15	0.1	0.12	0.1	0.1	0.1	0.36	0.1	0.1	0.1	0.12	0.16	0.1	1.56
Харків	2016-06-03	2021-08-13	5 років	98	0.12	0.3	0.1	0.1	0.34	0.1	0.1	0.1	0.1	0.1	0.1	0.1	1.66
діла	2012-02-24	2020-11-19	8 років	297	0.1	0.1	0.1	0.1	0.1	0.1	0.77	0.1	0.1	0.1	0.1	0.1	1.87
діла	2007-02-24	2021-04-24	14 років	147.6	0.1	0.1	0.13	0.1	0.64	0.1	0.1	0.1	0.1	0.1	0.1	0.1	1.77
діла	2007-08-20	2021-07-15	13 років	58.06	0.1	0.1	0.1	0.1	0.1	0.1	0.77	0.1	0.1	0.1	0.1	0.1	1.87
діла	2013-06-07	2021-08-17	8 років	324	0.1	0.1	0.1	0.1	0.48	0.1	0.29	0.1	0.1	0.1	0.1	0.1	1.77
діла	1981-05-04	2021-11-19	40 років	20	0.1	0.1	0.16	0.1	0.61	0.1	0.1	0.1	0.1	0.1	0.1	0.1	1.77
діла	2017-08-30	2021-03-11	3 років	28.66	0.1	0.1	0.27	0.1	0.5	0.1	0.1	0.1	0.1	0.1	0.1	0.1	1.77
Дніпро	2009-02-03	2020-11-20	11 років	392	0.1	0.1	0.1	0.1	0.1	0.1	0.61	0.1	0.1	0.1	0.16	0.1	1.77
Одеса	1980-10-06	2021-09-22	40 років	55	0.1	0.1	0.1	0.1	0.1	0.77	0.1	0.1	0.1	0.1	0.1	0.1	1.87
Одеса	2006-01-24	2021-09-06	15 років	60.17	0.29	0.1	0.1	0.1	0.1	0.1	0.1	0.1	0.1	0.1	0.32	0.16	1.67
Одеса	1979-05-17	2021-04-19	41 років	1916	0.1	0.18	0.1	0.2	0.1	0.1	0.1	0.1	0.1	0.1	0.1	0.39	1.67
одеса	2014-05-04	2021-12-28	7 років	48.51	0.1	0.1	0.1	0.1	0.1	0.1	0.77	0.1	0.1	0.1	0.1	0.1	1.87
Одеса	2014-01-18	2021-09-21	7 років	87	0.1	0.1	0.1	0.1	0.1	0.48	0.29	0.1	0.1	0.1	0.1	0.1	1.77
Харків	2009-05-06	2020-11-01	11 років	162	0	0	0	0	0	0.77	0	0	0	0	0	0	0.77
Херсон	2012-07-24	2021-09-02	9 років	131	0.1	0.1	0.1	0.1	0.1	0.1	0.77	0.1	0.1	0.1	0.1	0.1	1.87
діла	1990-02-19	2021-05-13	31 років	112	0.1	0.1	0.25	0.1	0.41	0.1	0.1	0.1	0.1	0.1	0.12	0.1	1.68
Івано-Франківськ	2008-10-08	2020-07-01	11 років	708	0	0.63	0	0	0	0	0	0	0	0	0.07	0.08	0.78
Івано-Франківськ	2012-09-25	2020-02-01	7 років	336	0	0	0.18	0	0.51	0	0	0	0	0	0.09	0	0.78
діла	1983-12-23	2021-12-31	38 років	333	0.42	0.1	0.1	0.1	0.1	0.1	0.1	0.1	0.1	0.1	0.1	0.36	1.78
діла	1993-02-21	2021-12-02	28 років	20	0.1	0.1	0.1	0.1	0.78	0.1	0.1	0.1	0.1	0.1	0.1	0.1	1.88
діла	2012-06-18	2021-05-28	8 років	41.43	0.1	0.1	0.1	0.1	0.14	0.1	0.5	0.1	0.1	0.1	0.14	0.1	1.68
діла	2016-08-17	2021-05-05	4 років	189.66	0.26	0.52	0.1	0.1	0.1	0.1	0.1	0.1	0.1	0.1	0.1	0.1	1.78
діла	2008-12-24	2021-12-01	12 років	36.68	0.1	0.1	0.1	0.1	0.1	0.1	0.78	0.1	0.1	0.1	0.1	0.1	1.88
діла	2017-03-05	2021-09-04	4 років	47.67	0.1	0.1	0.1	0.1	0.1	0.1	0.78	0.1	0.1	0.1	0.1	0.1	1.88
Дніпро	1991-03-21	2021-08-18	30 років	51	0.1	0.1	0.1	0.1	0.1	0.1	0.1	0.1	0.1	0.1	0.1	0.78	1.88
одеса	1991-02-24	2021-12-29	30 років	30.37	0.1	0.1	0.1	0.1	0.1	0.1	0.78	0.1	0.1	0.1	0.1	0.1	1.88
Одеса	1967-12-02	2021-02-23	53 років	71	0.1	0.25	0.1	0.1	0.19	0.34	0.1	0.1	0.1	0.1	0.1	0.1	1.68
Суми	2015-01-13	2022-02-09	7 років	959	0.17	0.61	0.1	0.1	0.1	0.1	0.1	0.1	0.1	0.1	0.1	0.1	1.78
Харків	2014-11-24	2021-05-14	6 років	39.02	0.12	0.6	0	0	0.06	0	0	0	0	0	0	0	0.78
харків	2017-06-22	2022-01-14	4 років	31.6	0.1	0.1	0.43	0.1	0.35	0.1	0.1	0.1	0.1	0.1	0.1	0.1	1.78
діла	2012-01-20	2021-12-01	9 років	96	0.1	0.1	0.1	0.1	0.1	0.1	0.24	0.55	0.1	0.1	0.1	0.1	1.79
діла	2012-11-03	2021-01-24	8 років	628	0.1	0.1	0.26	0.1	0.53	0.1	0.1	0.1	0.1	0.1	0.1	0.1	1.79
діла	2003-05-06	2021-09-03	18 років	63	0.1	0.1	0.1	0.1	0.1	0.1	0.79	0.1	0.1	0.1	0.1	0.1	1.89
діла	2020-02-21	2022-01-04	1 років	95	0.1	0.1	0.1	0.1	0.1	0.79	0.1	0.1	0.1	0.1	0.1	0.1	1.89
Київ	1994-08-23	2021-04-14	26 років	457.81	0	0	0	0	0	0.79	0	0	0	0	0	0	0.79
Львів	2013-08-16	2021-03-05	7 років	2188	0.1	0.1	0.1	0.1	0.1	0.1	0.79	0.1	0.1	0.1	0.1	0.1	1.89
львів	2019-01-08	2022-03-30	3 років	501	0.11	0.68	0.1	0.1	0.1	0.1	0.1	0.1	0.1	0.1	0.1	0.1	1.79
одеса	2011-04-06	2021-11-30	10 років	75.76	0.1	0.1	0.1	0.1	0.1	0.1	0.79	0.1	0.1	0.1	0.1	0.1	1.89
Одеса	2012-04-21	2020-12-29	8 років	39.84	0.1	0.1	0.1	0.1	0.1	0.1	0.79	0.1	0.1	0.1	0.1	0.1	1.89
діла	1977-06-08	2021-07-29	44 років	20	0.1	0.1	0.31	0.1	0.35	0.1	0.1	0.1	0.1	0.1	0.14	0.1	1.7
Одеса	2017-11-11	2021-07-22	3 років	62.45	0.11	0.1	0.1	0.1	0.1	0.1	0.69	0.1	0.1	0.1	0.1	0.1	1.8
діла	1986-04-03	2021-12-18	35 років	20	0.1	0.1	0.14	0.1	0.66	0.1	0.1	0.1	0.1	0.1	0.1	0.1	1.8
діла	2014-01-14	2021-10-18	7 років	245	0.1	0.1	0.1	0.1	0.1	0.8	0.1	0.1	0.1	0.1	0.1	0.1	1.9
діла	2014-05-28	2022-01-27	7 років	137	0.1	0.1	0.48	0.1	0.32	0.1	0.1	0.1	0.1	0.1	0.1	0.1	1.8
діла	2014-07-04	2022-02-09	7 років	20	0.1	0.1	0.1	0.1	0.1	0.8	0.1	0.1	0.1	0.1	0.1	0.1	1.9
діла	2016-05-20	2021-03-11	4 років	131	0.1	0.1	0.1	0.1	0.1	0.1	0.1	0.62	0.18	0.1	0.1	0.1	1.8
діла	2018-04-13	2021-12-19	3 років	45.05	0.1	0.1	0.1	0.1	0.1	0.1	0.1	0.8	0.1	0.1	0.1	0.1	1.9
Дніпро	1997-12-19	2020-11-27	22 років	51	0.1	0.1	0.1	0.1	0.1	0.1	0.1	0.1	0.1	0.1	0.1	0.8	1.9
Київ	2018-07-27	2021-12-01	3 років	327	0.18	0.62	0.1	0.1	0.1	0.1	0.1	0.1	0.1	0.1	0.1	0.1	1.8
Миколаїв	2014-03-14	2020-11-14	6 років	120	0.1	0.1	0.1	0.1	0.46	0.1	0.1	0.34	0.1	0.1	0.1	0.1	1.8
одеса	2010-12-15	2021-12-13	10 років	102	0.1	0.1	0.1	0.1	0.1	0.1	0.8	0.1	0.1	0.1	0.1	0.1	1.9
Суми	1967-07-06	2021-03-20	53 років	10.56	0	0.11	0.02	0.49	0	0	0	0	0	0	0	0.18	0.8
Харків	1989-04-28	2021-02-12	31 років	253	0	0	0.06	0	0.07	0	0.55	0.03	0	0	0.09	0	0.8
суми	2006-10-09	2020-11-01	14 років	85	0.13	0.42	0	0.04	0.11	0	0.02	0	0	0	0.03	0.05	0.8
діла	1986-08-21	2021-12-13	35 років	20	0.1	0.1	0.23	0.1	0.58	0.1	0.1	0.1	0.1	0.1	0.1	0.1	1.81
діла	2009-06-30	2021-01-17	11 років	20	0.1	0.28	0.1	0.1	0.53	0.1	0.1	0.1	0.1	0.1	0.1	0.1	1.81
діла	2013-06-16	2021-06-22	8 років	209	0.1	0.29	0.1	0.1	0.1	0.1	0.52	0.1	0.1	0.1	0.1	0.1	1.81
Львів	2020-02-12	2021-06-28	1 років	326.17	0.1	0.1	0.1	0.1	0.1	0.1	0.1	0.1	0.1	0.81	0.1	0.1	1.91
Одеса	2017-06-19	2021-05-06	3 років	33.82	0.1	0.1	0.1	0.1	0.1	0.65	0.1	0.1	0.1	0.1	0.16	0.1	1.81
діла	1986-08-27	2021-05-16	34 років	20	0.1	0.1	0.1	0.1	0.1	0.69	0.1	0.1	0.1	0.1	0.13	0.1	1.82
діла	1987-10-25	2021-01-24	33 років	52	0.1	0.1	0.1	0.1	0.82	0.1	0.1	0.1	0.1	0.1	0.1	0.1	1.92
діла	2014-09-06	2021-12-12	7 років	42.96	0.1	0.1	0.1	0.1	0.1	0.1	0.7	0.1	0.1	0.1	0.12	0.1	1.82
діла	2015-03-03	2021-08-08	6 років	128.57	0.1	0.1	0.1	0.1	0.1	0.1	0.82	0.1	0.1	0.1	0.1	0.1	1.92
Дніпро	1988-07-17	2021-03-24	32 років	20	0.1	0.1	0.35	0.1	0.47	0.1	0.1	0.1	0.1	0.1	0.1	0.1	1.82
Дніпро	2009-07-27	2021-08-20	12 років	20	0.1	0.1	0.1	0.1	0.1	0.82	0.1	0.1	0.1	0.1	0.1	0.1	1.92
Одеса	1962-07-27	2020-11-24	58 років	20	0.1	0.1	0.23	0.1	0.59	0.1	0.1	0.1	0.1	0.1	0.1	0.1	1.82
павлоград	1979-06-15	2020-03-01	40 років	≤20	0.02	0.01	0	0.12	0	0	0	0	0	0.06	0.26	0.35	0.82
полтава	2016-06-08	2020-08-01	4 років	81	0	0.13	0	0	0	0	0.69	0	0	0	0	0	0.82
Херсон	2008-02-15	2022-02-05	13 років	42.64	0.1	0.1	0.1	0.1	0.1	0.1	0.82	0.1	0.1	0.1	0.1	0.1	1.92
Херсон	2015-07-06	2021-05-14	5 років	103	0.04	0	0	0.04	0	0.5	0	0	0	0	0.15	0.09	0.82
діла	1990-10-20	2021-05-13	30 років	102.85	0.1	0.1	0.1	0.1	0.15	0.1	0.53	0.1	0.1	0.1	0.14	0.1	1.72
Київ	2010-10-29	2020-09-01	9 років	0	0.04	0.12	0	0	0	0	0	0.6	0	0	0.06	0	0.82
Харків	2011-01-25	2021-08-16	10 років	88	0.1	0.1	0.1	0.1	0.1	0.1	0.1	0.1	0.1	0.1	0.34	0.48	1.82
діла	2009-12-11	2021-12-18	12 років	1187	0.24	0.1	0.1	0.1	0.1	0.1	0.1	0.1	0.1	0.1	0.1	0.59	1.83
діла	2011-02-15	2021-03-21	10 років	309	0.14	0.69	0.1	0.1	0.1	0.1	0.1	0.1	0.1	0.1	0.1	0.1	1.83
діла	2015-11-15	2021-02-10	5 років	326	0.1	0.29	0.19	0.1	0.35	0.1	0.1	0.1	0.1	0.1	0.1	0.1	1.73
Дніпро	2004-08-26	2021-05-26	16 років	129	0.23	0.1	0.1	0.1	0.1	0.1	0.1	0.1	0.1	0.1	0.1	0.6	1.83
Дніпро	2007-07-10	2021-08-11	14 років	20	0.1	0.1	0.1	0.1	0.83	0.1	0.1	0.1	0.1	0.1	0.1	0.1	1.93
Дніпро	2011-12-21	2021-11-19	9 років	57.04	0.1	0.1	0.1	0.1	0.1	0.1	0.83	0.1	0.1	0.1	0.1	0.1	1.93
Одеса	2008-05-09	2020-11-16	12 років	394	0.1	0.1	0.22	0.1	0.61	0.1	0.1	0.1	0.1	0.1	0.1	0.1	1.83
Одеса	1998-07-22	2021-06-04	22 років	20	0.1	0.1	0.1	0.1	0.22	0.1	0.1	0.1	0.1	0.13	0.48	0.1	1.73
Одеса	2014-02-19	2021-09-25	7 років	56	0.1	0.1	0.31	0.1	0.37	0.1	0.1	0.1	0.1	0.1	0.15	0.1	1.73
Харків	2012-10-05	2021-06-15	8 років	113	0.1	0.1	0.1	0.1	0.1	0.1	0.83	0.1	0.1	0.1	0.1	0.1	1.93
діла	2012-12-13	2021-10-17	8 років	332	0.15	0.16	0.1	0.1	0.52	0.1	0.1	0.1	0.1	0.1	0.1	0.1	1.73
діла	2013-09-12	2021-11-27	8 років	351	0.16	0.67	0.1	0.1	0.1	0.1	0.1	0.1	0.1	0.1	0.1	0.1	1.83
діла	2015-09-22	2022-01-03	6 років	52	0.1	0.1	0.31	0.1	0.52	0.1	0.1	0.1	0.1	0.1	0.1	0.1	1.83
діла	2016-10-18	2021-08-29	4 років	53.44	0.1	0.1	0.1	0.1	0.1	0.66	0.1	0.1	0.1	0.1	0.1	0.17	1.83
діла	2009-10-08	2022-02-08	12 років	273	0.13	0.53	0.1	0.1	0.1	0.1	0.1	0.1	0.1	0.1	0.17	0.1	1.73
Одеса	1983-07-12	2021-03-17	37 років	1147	0.14	0.19	0.1	0.1	0.1	0.34	0.1	0.1	0.16	0.1	0.1	0.1	1.63
Одеса	2016-04-12	2021-04-05	4 років	201	0.1	0.1	0.1	0.1	0.1	0.29	0.54	0.1	0.1	0.1	0.1	0.1	1.83
діла	2004-08-26	2021-11-17	17 років	708	0.26	0.1	0.1	0.36	0.1	0.1	0.1	0.1	0.1	0.1	0.22	0.1	1.74
діла	2012-12-30	2021-04-04	8 років	85	0.25	0.59	0.1	0.1	0.1	0.1	0.1	0.1	0.1	0.1	0.1	0.1	1.84
діла	2013-12-11	2021-09-21	7 років	280	0.1	0.1	0.1	0.18	0.1	0.1	0.54	0.1	0.1	0.1	0.12	0.1	1.74
Дніпро	2015-06-26	2021-11-30	6 років	962	0.1	0.1	0.1	0.1	0.1	0.1	0.1	0.1	0.1	0.84	0.1	0.1	1.94
Одеса	2014-04-01	2021-07-05	7 років	97.41	0.1	0.27	0.1	0.1	0.1	0.1	0.57	0.1	0.1	0.1	0.1	0.1	1.84
Одеса	2018-06-07	2021-03-09	2 років	234	0.1	0.84	0.1	0.1	0.1	0.1	0.1	0.1	0.1	0.1	0.1	0.1	1.94
Харків	1989-11-18	2021-02-22	31 років	87.66	0.15	0.02	0	0	0.12	0	0	0	0	0.01	0.31	0.23	0.84
Харків	1997-12-18	2021-02-16	23 років	46.22	0.15	0.45	0.1	0.1	0.24	0.1	0.1	0.1	0.1	0.1	0.1	0.1	1.74
діла	2007-05-10	2021-06-02	14 років	91.3	0.1	0.1	0.1	0.1	0.1	0.1	0.68	0.1	0.1	0.1	0.16	0.1	1.84
Дніпро	2008-08-09	2020-11-06	12 років	700	0.1	0.1	0.1	0.1	0.1	0.34	0.1	0.1	0.1	0.1	0.5	0.1	1.84
Одеса	1968-07-18	2021-02-19	52 років	35.05	0.12	0.1	0.1	0.1	0.26	0.1	0.1	0.1	0.1	0.1	0.1	0.46	1.74
діла	1986-07-03	2021-05-05	34 років	137.26	0.1	0.1	0.1	0.1	0.12	0.73	0.1	0.1	0.1	0.1	0.1	0.1	1.85
діла	2013-04-09	2022-02-16	8 років	47.3	0.1	0.1	0.1	0.1	0.1	0.1	0.85	0.1	0.1	0.1	0.1	0.1	1.95
діла	1976-06-22	2021-09-17	45 років	769	0.1	0.1	0.1	0.1	0.1	0.1	0.1	0.1	0.1	0.85	0.1	0.1	1.95
Київ	1987-08-17	2021-09-29	34 років	269	0.13	0.59	0.1	0.1	0.13	0.1	0.1	0.1	0.1	0.1	0.1	0.1	1.75
Одеса	1972-05-27	2020-12-02	48 років	81	0.23	0.62	0.1	0.1	0.1	0.1	0.1	0.1	0.1	0.1	0.1	0.1	1.85
одеса	2010-08-06	2021-11-23	11 років	86	0.1	0.1	0.1	0.1	0.1	0.85	0.1	0.1	0.1	0.1	0.1	0.1	1.95
Одеса	2011-05-12	2020-12-02	9 років	416	0.1	0.12	0.1	0.1	0.1	0.1	0.73	0.1	0.1	0.1	0.1	0.1	1.85
Одеса	2012-05-21	2021-06-15	9 років	124	0.1	0.1	0.1	0.1	0.16	0.1	0.1	0.1	0.1	0.1	0.1	0.69	1.85
Одеса	2012-08-08	2020-10-26	8 років	104	0.1	0.1	0.1	0.1	0.25	0.1	0.6	0.1	0.1	0.1	0.1	0.1	1.85
одеса	1961-01-10	2022-01-18	61 років	20	0.1	0.1	0.61	0.1	0.24	0.1	0.1	0.1	0.1	0.1	0.1	0.1	1.85
Харків	2012-07-16	2022-01-13	9 років	54	0.1	0.1	0.1	0.1	0.1	0.1	0.85	0.1	0.1	0.1	0.1	0.1	1.95
Харків	2014-05-19	2021-09-03	7 років	106	0.1	0.1	0.1	0.1	0.1	0.1	0.85	0.1	0.1	0.1	0.1	0.1	1.95
Рівне	2017-12-12	2021-11-16	3 років	306	0.1	0.1	0.1	0.1	0.52	0.1	0.1	0.1	0.33	0.1	0.1	0.1	1.85
діла	1981-02-23	2021-11-04	40 років	1049	0.16	0.7	0.1	0.1	0.1	0.1	0.1	0.1	0.1	0.1	0.1	0.1	1.86
діла	2012-05-08	2021-11-02	9 років	292	0.1	0.1	0.1	0.1	0.1	0.1	0.86	0.1	0.1	0.1	0.1	0.1	1.96
діла	2012-05-27	2021-09-22	9 років	118.91	0.1	0.45	0.1	0.1	0.41	0.1	0.1	0.1	0.1	0.1	0.1	0.1	1.86
діла	2013-03-07	2021-09-18	8 років	21.91	0.1	0.1	0.1	0.1	0.1	0.1	0.1	0.86	0.1	0.1	0.1	0.1	1.96
діла	2013-12-11	2021-04-30	7 років	177.72	0.1	0.1	0.1	0.1	0.31	0.1	0.38	0.17	0.1	0.1	0.1	0.1	1.76
діла	1983-10-05	2021-11-11	38 років	61.05	0.1	0.1	0.1	0.1	0.1	0.1	0.86	0.1	0.1	0.1	0.1	0.1	1.96
Дніпро	2013-08-25	2021-02-24	7 років	167	0.37	0.1	0.1	0.1	0.1	0.1	0.1	0.1	0.1	0.1	0.21	0.28	1.76
Львів	2009-04-08	2021-08-23	12 років	64.23	0.1	0.1	0.26	0.1	0.6	0.1	0.1	0.1	0.1	0.1	0.1	0.1	1.86
одеса	1972-08-17	2022-03-15	49 років	673	0.1	0.1	0.33	0.1	0.31	0.1	0.1	0.1	0.22	0.1	0.1	0.1	1.76
Одеса	2020-01-11	2021-08-19	1 років	99	0.1	0.48	0.1	0.1	0.38	0.1	0.1	0.1	0.1	0.1	0.1	0.1	1.86
Рівне	2011-03-18	2021-12-10	10 років	55	0.1	0.11	0.1	0.1	0.1	0.1	0.75	0.1	0.1	0.1	0.1	0.1	1.86
Харків	2008-02-04	2021-05-21	13 років	20	0.15	0.32	0.1	0.1	0.1	0.16	0.1	0.1	0.1	0.1	0.23	0.1	1.66
Харків	2013-07-27	2021-01-25	7 років	544	0.14	0.35	0	0	0.02	0	0.35	0	0	0	0	0	0.86
Львів	2010-12-09	2021-05-19	10 років	96	0.3	0.56	0.1	0.1	0.1	0.1	0.1	0.1	0.1	0.1	0.1	0.1	1.86
діла	1985-08-24	2020-12-25	35 років	20	0.1	0.1	0.27	0.1	0.6	0.1	0.1	0.1	0.1	0.1	0.1	0.1	1.87
діла	1997-05-19	2020-11-28	23 років	214	0.1	0.48	0.1	0.1	0.39	0.1	0.1	0.1	0.1	0.1	0.1	0.1	1.87
діла	2005-08-15	2021-07-09	15 років	148.58	0.1	0.1	0.1	0.1	0.1	0.87	0.1	0.1	0.1	0.1	0.1	0.1	1.97
діла	2015-09-30	2021-10-19	6 років	95	0.1	0.1	0.1	0.1	0.1	0.1	0.87	0.1	0.1	0.1	0.1	0.1	1.97
діла	2016-06-02	2021-08-10	5 років	42.49	0.1	0.1	0.1	0.1	0.23	0.1	0.64	0.1	0.1	0.1	0.1	0.1	1.87
Дніпро	1975-09-25	2021-09-02	45 років	20	0.1	0.1	0.11	0.1	0.76	0.1	0.1	0.1	0.1	0.1	0.1	0.1	1.87
Дніпро	2016-06-23	2022-02-15	5 років	133	0.18	0.56	0.1	0.1	0.1	0.1	0.1	0.1	0.1	0.1	0.13	0.1	1.77
Одеса	1970-04-14	2021-06-15	51 років	96	0.1	0.1	0.1	0.18	0.54	0.1	0.1	0.1	0.1	0.1	0.1	0.15	1.77
Одеса	2012-06-24	2021-02-23	8 років	604	0.1	0.1	0.1	0.1	0.1	0.1	0.87	0.1	0.1	0.1	0.1	0.1	1.97
полтава	2009-11-10	2020-11-01	10 років	163	0	0	0	0	0	0.87	0	0	0	0	0	0	0.87
суми	2010-04-08	2020-11-01	10 років	52	0	0	0	0	0.13	0	0.5	0.12	0	0	0.12	0	0.87
Черкаси	1974-11-01	2021-12-11	47 років	83.76	0.1	0.1	0.1	0.1	0.1	0.87	0.1	0.1	0.1	0.1	0.1	0.1	1.97
діла	2005-11-25	2021-11-24	15 років	38.39	0.1	0.1	0.32	0.1	0.55	0.1	0.1	0.1	0.1	0.1	0.1	0.1	1.87
діла	1984-04-01	2021-04-28	37 років	687	0.1	0.19	0.1	0.1	0.68	0.1	0.1	0.1	0.1	0.1	0.1	0.1	1.87
Київ	2007-03-19	2021-12-07	14 років	450	0.2	0.67	0.1	0.1	0.1	0.1	0.1	0.1	0.1	0.1	0.1	0.1	1.87
Львів	1989-04-25	2021-05-19	32 років	20	0.1	0.1	0.2	0.1	0.67	0.1	0.1	0.1	0.1	0.1	0.1	0.1	1.87
діла	2004-09-14	2020-11-13	16 років	2818	0.11	0.1	0.1	0.1	0.1	0.1	0.18	0.1	0.59	0.1	0.1	0.1	1.78
діла	1993-10-27	2022-02-02	28 років	20	0.1	0.1	0.29	0.1	0.59	0.1	0.1	0.1	0.1	0.1	0.1	0.1	1.88
діла	2015-03-26	2022-01-13	6 років	57	0.1	0.1	0.1	0.1	0.1	0.1	0.88	0.1	0.1	0.1	0.1	0.1	1.98
діла	2018-09-12	2022-02-10	3 років	33.28	0.1	0.1	0.16	0.1	0.72	0.1	0.1	0.1	0.1	0.1	0.1	0.1	1.88
Івано-Франківськ	2014-05-06	2021-06-03	7 років	110	0.33	0.44	0.1	0.1	0.11	0.1	0.1	0.1	0.1	0.1	0.1	0.1	1.78
Львів	1986-01-27	2020-12-01	34 років	87	0.11	0.77	0.1	0.1	0.1	0.1	0.1	0.1	0.1	0.1	0.1	0.1	1.88
Харків	2016-08-15	2021-03-12	4 років	343	0.11	0.75	0	0	0	0	0	0	0	0	0.02	0	0.88
Дніпро	2004-05-21	2021-11-30	17 років	173.21	0.2	0.68	0.1	0.1	0.1	0.1	0.1	0.1	0.1	0.1	0.1	0.1	1.88
Дніпро	1996-06-19	2021-11-23	25 років	110.96	0.1	0.1	0.1	0.1	0.1	0.55	0.33	0.1	0.1	0.1	0.1	0.1	1.88
діла	2012-10-04	2021-11-28	9 років	43.8	0.1	0.1	0.25	0.1	0.41	0.1	0.23	0.1	0.1	0.1	0.1	0.1	1.79
діла	1983-04-18	2021-07-27	38 років	73	0.1	0.1	0.1	0.31	0.1	0.1	0.1	0.1	0.1	0.1	0.13	0.45	1.79
діла	2009-05-20	2021-03-21	11 років	788	0.1	0.1	0.1	0.1	0.1	0.1	0.89	0.1	0.1	0.1	0.1	0.1	1.99
діла	2011-01-27	2021-07-30	10 років	84.27	0.1	0.1	0.1	0.1	0.1	0.1	0.72	0.1	0.1	0.1	0.1	0.17	1.89
діла	2012-09-20	2021-10-20	9 років	463	0.24	0.65	0.1	0.1	0.1	0.1	0.1	0.1	0.1	0.1	0.1	0.1	1.89
діла	1972-03-15	2021-07-21	49 років	20.29	0.1	0.1	0.1	0.76	0.1	0.1	0.1	0.1	0.1	0.1	0.13	0.1	1.89
діла	2008-04-30	2021-12-27	13 років	32.87	0.1	0.1	0.12	0.1	0.77	0.1	0.1	0.1	0.1	0.1	0.1	0.1	1.89
Дніпро	2017-09-04	2021-07-07	3 років	201.88	0.1	0.1	0.1	0.1	0.1	0.89	0.1	0.1	0.1	0.1	0.1	0.1	1.99
Одеса	1989-02-14	2021-01-05	31 років	153	0.1	0.11	0.17	0.1	0.61	0.1	0.1	0.1	0.1	0.1	0.1	0.1	1.79
Одеса	2009-02-03	2021-04-12	12 років	671	0.1	0.1	0.1	0.1	0.11	0.1	0.1	0.1	0.1	0.78	0.1	0.1	1.89
Павлоград	1981-12-09	2021-04-10	39 років	52	0.02	0	0	0.07	0.67	0	0	0	0	0.02	0.11	0	0.89
діла	2001-10-14	2021-06-05	19 років	148.66	0.31	0.59	0.1	0.1	0.1	0.1	0.1	0.1	0.1	0.1	0.1	0.1	1.9
Львів	1999-01-22	2020-10-31	21 років	373	0.19	0.71	0.1	0.1	0.1	0.1	0.1	0.1	0.1	0.1	0.1	0.1	1.9
діла	1985-06-02	2021-07-23	36 років	47.96	0.1	0.1	0.1	0.1	0.1	0.1	0.9	0.1	0.1	0.1	0.1	0.1	2
діла	1999-07-10	2021-04-04	21 років	109.67	0.1	0.1	0.1	0.1	0.1	0.9	0.1	0.1	0.1	0.1	0.1	0.1	2
діла	2006-03-18	2021-07-18	15 років	612	0.1	0.1	0.1	0.1	0.1	0.1	0.1	0.1	0.1	0.1	0.17	0.73	1.9
діла	2008-08-14	2022-01-30	13 років	64.92	0.1	0.17	0.1	0.1	0.73	0.1	0.1	0.1	0.1	0.1	0.1	0.1	1.9
діла	2011-07-14	2021-10-23	10 років	169	0.1	0.1	0.1	0.1	0.1	0.1	0.9	0.1	0.1	0.1	0.1	0.1	2
діла	2012-12-29	2021-11-07	8 років	88.26	0.1	0.1	0.13	0.1	0.66	0.1	0.1	0.1	0.1	0.1	0.11	0.1	1.8
діла	1990-11-02	2021-12-07	31 років	36.36	0.1	0.1	0.1	0.1	0.53	0.1	0.1	0.1	0.1	0.1	0.1	0.37	1.9
діла	2018-09-30	2021-12-14	3 років	37.68	0.1	0.1	0.1	0.1	0.1	0.9	0.1	0.1	0.1	0.1	0.1	0.1	2
одеса	2013-09-01	2021-11-23	8 років	59	0.1	0.1	0.1	0.1	0.1	0.1	0.9	0.1	0.1	0.1	0.1	0.1	2
Харків	2011-03-31	2021-12-10	10 років	138	0.17	0.73	0.1	0.1	0.1	0.1	0.1	0.1	0.1	0.1	0.1	0.1	1.9
Харків	2012-08-14	2021-01-30	8 років	51.37	0.1	0.1	0.1	0.1	0.1	0.73	0.1	0.1	0.1	0.1	0.17	0.1	1.9
Херсон	1966-06-16	2021-04-22	54 років	65	0.1	0.1	0.22	0.1	0.55	0.1	0.1	0.1	0.1	0.1	0.13	0.1	1.8
Одеса	2007-05-11	2021-01-14	13 років	37.22	0.1	0.18	0.1	0.1	0.12	0.61	0.1	0.1	0.1	0.1	0.1	0.1	1.81
Івано-Франківськ	2018-01-03	2021-05-21	3 років	89.23	0.22	0.39	0	0	0.12	0	0.02	0	0	0.05	0.11	0	0.91
Київ	2011-04-18	2021-08-27	10 років	0	0.1	0.1	0.12	0.1	0.79	0.1	0.1	0.1	0.1	0.1	0.1	0.1	1.91
Одеса	2008-03-28	2020-11-23	12 років	370	0.1	0.1	0.1	0.1	0.79	0.12	0.1	0.1	0.1	0.1	0.1	0.1	1.91
одеса	2007-03-05	2022-01-31	14 років	809	0.1	0.1	0.1	0.1	0.1	0.1	0.1	0.1	0.1	0.91	0.1	0.1	2.01
Одеса	2011-06-24	2021-04-12	9 років	68	0.1	0.13	0.1	0.1	0.1	0.1	0.78	0.1	0.1	0.1	0.1	0.1	1.91
Одеса	1992-09-05	2021-07-22	28 років	37.32	0.1	0.1	0.1	0.1	0.1	0.91	0.1	0.1	0.1	0.1	0.1	0.1	2.01
Харків	2014-05-02	2020-11-20	6 років	162	0.1	0.1	0.1	0.1	0.1	0.1	0.1	0.8	0.1	0.1	0.11	0.1	1.91
Харків	2009-06-25	2021-01-14	11 років	405	0	0.05	0.03	0	0.06	0	0.02	0.51	0	0	0.19	0.05	0.91
діла	2016-08-23	2021-04-04	4 років	488	0.1	0.1	0.1	0.1	0.1	0.1	0.1	0.1	0.1	0.1	0.31	0.61	1.92
діла	2010-05-16	2021-05-18	11 років	261	0.38	0.54	0.1	0.1	0.1	0.1	0.1	0.1	0.1	0.1	0.1	0.1	1.92
діла	2014-01-23	2022-02-20	8 років	165	0.1	0.1	0.1	0.1	0.1	0.1	0.8	0.1	0.1	0.1	0.12	0.1	1.92
діла	2015-09-23	2022-01-25	6 років	189	0.15	0.77	0.1	0.1	0.1	0.1	0.1	0.1	0.1	0.1	0.1	0.1	1.92
діла	2008-12-29	2021-10-21	12 років	327	0.26	0.66	0.1	0.1	0.1	0.1	0.1	0.1	0.1	0.1	0.1	0.1	1.92
Київ	2012-02-04	2021-03-05	9 років	783	0	0	0	0	0	0	0.92	0	0	0	0	0	0.92
діла	1973-02-21	2022-02-05	48 років	33.86	0.1	0.1	0.1	0.1	0.82	0.1	0.1	0.1	0.1	0.1	0.11	0.1	1.93
Львів	2012-11-30	2021-03-25	8 років	2228	0.1	0.1	0.1	0.29	0.15	0.1	0.1	0.1	0.1	0.1	0.1	0.49	1.83
Рівне	2016-11-24	2021-10-22	4 років	75	0.1	0.1	0.23	0.1	0.7	0.1	0.1	0.1	0.1	0.1	0.1	0.1	1.93
діла	2006-10-13	2021-05-09	14 років	61.49	0.15	0.1	0.1	0.1	0.13	0.1	0.29	0.1	0.1	0.1	0.1	0.36	1.73
львів	2018-01-17	2022-03-21	4 років	95	0.1	0.1	0.1	0.1	0.1	0.93	0.1	0.1	0.1	0.1	0.1	0.1	2.03
Одеса	1989-11-16	2020-12-01	31 років	20	0.1	0.1	0.1	0.1	0.1	0.93	0.1	0.1	0.1	0.1	0.1	0.1	2.03
одеса	2011-10-08	2022-01-05	10 років	271	0.1	0.1	0.1	0.1	0.1	0.1	0.93	0.1	0.1	0.1	0.1	0.1	2.03
Одеса	2013-12-24	2021-06-07	7 років	51	0.14	0.4	0.1	0.1	0.25	0.1	0.1	0.1	0.1	0.1	0.14	0.1	1.73
Ужгород	1999-08-05	2021-01-21	21 років	62	0.01	0.07	0.19	0	0.55	0	0	0.04	0	0	0.07	0	0.93
Дніпро	2007-04-24	2021-03-31	13 років	607	0.3	0.1	0.1	0.31	0.1	0.1	0.1	0.1	0.1	0.1	0.22	0.11	1.74
Дніпро	2013-08-16	2022-01-05	8 років	200	0.1	0.1	0.1	0.1	0.1	0.1	0.94	0.1	0.1	0.1	0.1	0.1	2.04
Дніпро	2015-07-25	2020-11-06	5 років	20	0.1	0.1	0.1	0.1	0.32	0.13	0.1	0.1	0.1	0.1	0.49	0.1	1.84
Одеса	2006-04-22	2021-01-18	14 років	355	0.1	0.1	0.1	0.1	0.1	0.1	0.82	0.1	0.1	0.1	0.12	0.1	1.94
одеса	1950-04-23	2021-11-29	71 років	20	0.1	0.1	0.1	0.1	0.1	0.94	0.1	0.1	0.1	0.1	0.1	0.1	2.04
Харків	2000-08-27	2021-05-07	20 років	30.83	0.1	0.1	0.1	0.1	0.1	0.94	0.1	0.1	0.1	0.1	0.1	0.1	2.04
діла	2012-09-22	2021-02-22	8 років	647	0.12	0.56	0.1	0.1	0.1	0.26	0.1	0.1	0.1	0.1	0.1	0.1	1.84
Дніпро	2005-06-22	2022-01-18	16 років	20	0.1	0.1	0.55	0.1	0.39	0.1	0.1	0.1	0.1	0.1	0.1	0.1	1.94
Львів	2008-03-23	2021-07-23	13 років	212	0.13	0.81	0.1	0.1	0.1	0.1	0.1	0.1	0.1	0.1	0.1	0.1	1.94
діла	1980-03-30	2021-11-04	41 років	69.12	0.1	0.1	0.23	0.1	0.72	0.1	0.1	0.1	0.1	0.1	0.1	0.1	1.95
діла	2010-03-17	2021-05-23	11 років	292	0.1	0.1	0.1	0.1	0.1	0.1	0.75	0.2	0.1	0.1	0.1	0.1	1.95
діла	2015-06-07	2021-10-21	6 років	100	0.1	0.1	0.29	0.1	0.66	0.1	0.1	0.1	0.1	0.1	0.1	0.1	1.95
Дніпро	2002-02-19	2020-11-27	18 років	20	0.1	0.1	0.36	0.1	0.59	0.1	0.1	0.1	0.1	0.1	0.1	0.1	1.95
Дніпро	2014-04-09	2020-11-27	6 років	20	0.1	0.1	0.36	0.1	0.59	0.1	0.1	0.1	0.1	0.1	0.1	0.1	1.95
Одеса	2005-08-04	2021-02-26	15 років	62	0.1	0.1	0.1	0.1	0.12	0.1	0.12	0.18	0.1	0.53	0.1	0.1	1.75
Одеса	2011-06-13	2021-03-02	9 років	614	0.22	0.73	0.1	0.1	0.1	0.1	0.1	0.1	0.1	0.1	0.1	0.1	1.95
Одеса	2014-11-24	2021-09-22	6 років	206	0.1	0.1	0.1	0.1	0.1	0.1	0.95	0.1	0.1	0.1	0.1	0.1	2.05
Рівне	2018-07-19	2021-12-09	3 років	1146	0.1	0.95	0.1	0.1	0.1	0.1	0.1	0.1	0.1	0.1	0.1	0.1	2.05
харків	2009-10-14	2022-02-22	12 років	638	0.1	0.1	0.1	0.1	0.1	0.1	0.95	0.1	0.1	0.1	0.1	0.1	2.05
Харків	2014-12-02	2021-11-27	6 років	466	0.1	0.95	0.1	0.1	0.1	0.1	0.1	0.1	0.1	0.1	0.1	0.1	2.05
діла	2007-11-15	2021-08-01	13 років	111.22	0.1	0.1	0.2	0.1	0.64	0.1	0.1	0.1	0.1	0.1	0.11	0.1	1.85
діла	2004-12-21	2021-08-04	16 років	694	0.18	0.78	0.1	0.1	0.1	0.1	0.1	0.1	0.1	0.1	0.1	0.1	1.96
діла	2015-12-01	2021-07-27	5 років	177.2	0.1	0.1	0.1	0.1	0.1	0.1	0.96	0.1	0.1	0.1	0.1	0.1	2.06
діла	2016-08-12	2021-02-09	4 років	29.27	0.1	0.1	0.1	0.1	0.1	0.1	0.1	0.1	0.1	0.85	0.1	0.11	1.96
діла	2019-07-29	2021-07-26	1 років	895	0.1	0.1	0.1	0.18	0.11	0.1	0.1	0.1	0.1	0.1	0.21	0.46	1.76
Харків	2013-06-24	2021-08-20	8 років	84	0.1	0.1	0.36	0.1	0.6	0.1	0.1	0.1	0.1	0.1	0.1	0.1	1.96
Дніпро	2017-10-10	2022-02-01	4 років	66	0.1	0.1	0.28	0.1	0.68	0.1	0.1	0.1	0.1	0.1	0.1	0.1	1.96
діла	1977-08-25	2021-05-20	43 років	95	0.1	0.1	0.29	0.1	0.57	0.1	0.1	0.1	0.1	0.1	0.11	0.1	1.87
діла	1989-05-14	2021-11-14	32 років	55.24	0.63	0.1	0.1	0.1	0.1	0.1	0.1	0.1	0.1	0.1	0.1	0.34	1.97
діла	1993-09-03	2021-06-12	27 років	20	0.1	0.1	0.3	0.1	0.67	0.1	0.1	0.1	0.1	0.1	0.1	0.1	1.97
діла	2010-12-26	2021-03-03	10 років	128	0.21	0.76	0.1	0.1	0.1	0.1	0.1	0.1	0.1	0.1	0.1	0.1	1.97
полтава	2012-02-13	2020-11-01	8 років	109	0	0	0	0	0	0	0.97	0	0	0	0	0	0.97
Рівне	2006-08-25	2022-02-02	15 років	530	0.1	0.1	0.1	0.1	0.1	0.1	0.73	0.1	0.1	0.1	0.24	0.1	1.97
Харків	2015-03-12	2021-08-27	6 років	252	0.16	0.69	0.1	0.1	0.1	0.1	0.1	0.1	0.1	0.1	0.12	0.1	1.87
Харків	2014-07-27	2021-11-18	7 років	525	0.1	0.97	0.1	0.1	0.1	0.1	0.1	0.1	0.1	0.1	0.1	0.1	2.07
Черкаси	2014-12-22	2021-04-30	6 років	97	0.34	0.63	0	0	0	0	0	0	0	0	0	0	0.97
діла	1992-04-10	2021-09-15	29 років	41.5	0.1	0.1	0.16	0.1	0.81	0.1	0.1	0.1	0.1	0.1	0.1	0.1	1.97
Івано-Франківськ	2012-01-15	2021-02-08	9 років	49.08	0.1	0.1	0.27	0.1	0.71	0.1	0.1	0.1	0.1	0.1	0.1	0.1	1.98
Львів	1994-06-03	2021-06-25	27 років	20	0.1	0.1	0.1	0.1	0.98	0.1	0.1	0.1	0.1	0.1	0.1	0.1	2.08
одеса	1987-09-13	2021-11-23	34 років	20.5	0.1	0.1	0.12	0.1	0.1	0.1	0.86	0.1	0.1	0.1	0.1	0.1	1.98
Одеса	2018-08-25	2020-10-26	2 років	2285	0.1	0.1	0.1	0.1	0.98	0.1	0.1	0.1	0.1	0.1	0.1	0.1	2.08
Суми	2016-09-20	2022-02-19	5 років	288.4	0.21	0.77	0.1	0.1	0.1	0.1	0.1	0.1	0.1	0.1	0.1	0.1	1.98
Харків	2003-05-22	2021-07-27	18 років	96	0.1	0.1	0.1	0.1	0.1	0.1	0.98	0.1	0.1	0.1	0.1	0.1	2.08
Харків	2013-05-30	2021-07-22	8 років	74	0.19	0.79	0.1	0.1	0.1	0.1	0.1	0.1	0.1	0.1	0.1	0.1	1.98
Харків	2012-02-25	2021-12-16	9 років	84	0.1	0.1	0.1	0.1	0.1	0.1	0.98	0.1	0.1	0.1	0.1	0.1	2.08
Львів	2009-11-16	2021-04-28	11 років	288	0.27	0.32	0.1	0.1	0.39	0.1	0.1	0.1	0.1	0.1	0.1	0.1	1.88
діла	1977-08-25	2021-05-20	43 років	92	0.1	0.1	0.29	0.1	0.59	0.1	0.1	0.1	0.1	0.1	0.11	0.1	1.89
діла	2011-01-21	2021-12-24	10 років	233	0.1	0.1	0.1	0.1	0.38	0.1	0.2	0.41	0.1	0.1	0.1	0.1	1.89
діла	1992-05-09	2021-08-30	29 років	156	0.32	0.1	0.1	0.12	0.1	0.1	0.1	0.1	0.1	0.1	0.3	0.25	1.79
діла	2015-08-04	2021-06-11	5 років	66	0.22	0.63	0.1	0.1	0.1	0.1	0.1	0.1	0.1	0.1	0.14	0.1	1.89
Дніпро	2013-11-13	2021-08-13	7 років	44.01	0.1	0.1	0.1	0.61	0.1	0.1	0.1	0.1	0.1	0.1	0.1	0.38	1.99
одеса	2001-01-05	2021-11-16	20 років	51.76	0.1	0.1	0.33	0.1	0.66	0.1	0.1	0.1	0.1	0.1	0.1	0.1	1.99
одеса	2016-10-13	2022-02-21	5 років	220	0.27	0.72	0.1	0.1	0.1	0.1	0.1	0.1	0.1	0.1	0.1	0.1	1.99
Полтава	2005-06-13	2021-09-03	16 років	69.09	0.11	0.21	0.1	0.1	0.67	0.1	0.1	0.1	0.1	0.1	0.1	0.1	1.89
діла	1984-04-17	2021-12-24	37 років	169	0.68	0.1	0.1	0.1	0.1	0.1	0.1	0.1	0.1	0.1	0.16	0.15	1.89
діла	1997-01-24	2021-09-03	24 років	28.76	0.1	0.1	0.28	0.1	0.72	0.1	0.1	0.1	0.1	0.1	0.1	0.1	2
діла	2015-10-26	2020-12-20	5 років	2504	0.1	0.1	0.1	0.1	0.19	0.1	0.1	0.19	0.62	0.1	0.1	0.1	1.9
діла	2006-10-22	2021-11-14	15 років	43.93	0.1	0.1	0.2	0.1	0.8	0.1	0.1	0.1	0.1	0.1	0.1	0.1	2
діла	2017-12-14	2021-04-15	3 років	101.1	0.1	0.1	0.1	0.1	0.38	0.1	0.1	0.1	0.1	0.62	0.1	0.1	2
діла	2014-01-16	2022-01-28	8 років	1217	0.1	0.1	0.1	0.1	0.1	0.1	1	0.1	0.1	0.1	0.1	0.1	2.1
Дніпро	2008-01-31	2021-03-12	13 років	102	0.15	0.1	0.1	0.14	0.1	0.1	0.1	0.1	0.1	0.1	0.15	0.56	1.8
Дніпро	2011-01-13	2021-12-16	10 років	23.49	0.1	0.1	0.33	0.1	0.67	0.1	0.1	0.1	0.1	0.1	0.1	0.1	2
Одеса	1998-02-10	2021-09-21	23 років	89	0.15	0.34	0.1	0.1	0.51	0.1	0.1	0.1	0.1	0.1	0.1	0.1	1.9
Херсон	2012-04-13	2021-09-23	9 років	592	0.22	0.78	0.1	0.1	0.1	0.1	0.1	0.1	0.1	0.1	0.1	0.1	2
Дніпро	2014-06-28	2021-06-16	6 років	147	0.31	0.58	0.1	0.1	0.1	0.1	0.1	0.1	0.1	0.1	0.12	0.1	1.91
діла	1998-04-23	2021-01-21	22 років	461	0.1	0.1	0.1	0.1	0.1	0.1	0.1	0.1	0.1	1.01	0.1	0.1	2.11
діла	2011-02-05	2021-08-14	10 років	20	0.1	0.11	0.1	0.1	0.79	0.1	0.1	0.1	0.1	0.1	0.11	0.1	1.91
діла	2013-11-12	2021-06-24	7 років	94.02	0.1	0.1	0.1	0.1	0.1	0.1	0.44	0.42	0.1	0.1	0.15	0.1	1.91
діла	2015-02-04	2021-05-16	6 років	20	0.41	0.1	0.1	0.14	0.1	0.1	0.1	0.1	0.1	0.15	0.16	0.15	1.71
діла	2017-02-16	2022-01-24	4 років	27.53	0.4	0.1	0.1	0.1	0.1	0.1	0.1	0.1	0.1	0.1	0.13	0.48	1.91
діла	2018-05-11	2022-01-14	3 років	20	0.1	0.1	0.24	0.1	0.77	0.1	0.1	0.1	0.1	0.1	0.1	0.1	2.01
Дніпро	2007-04-13	2022-01-27	14 років	147	0.1	0.1	0.1	0.1	0.1	0.1	1.01	0.1	0.1	0.1	0.1	0.1	2.11
Суми	2009-11-22	2021-02-04	11 років	29.97	0.1	0.1	0.1	0.1	0.16	0.85	0.1	0.1	0.1	0.1	0.1	0.1	2.01
діла	1976-01-27	2021-07-18	45 років	187	0.1	0.1	0.1	0.1	0.1	0.1	0.85	0.1	0.1	0.1	0.17	0.1	2.02
діла	1979-11-11	2021-04-02	41 років	20	0.1	0.1	0.32	0.1	0.7	0.1	0.1	0.1	0.1	0.1	0.1	0.1	2.02
діла	2009-07-08	2020-12-17	11 років	754	0.1	0.1	0.1	0.1	0.1	0.1	1.02	0.1	0.1	0.1	0.1	0.1	2.12
діла	1977-11-24	2021-05-09	43 років	43.87	0.1	0.1	0.1	0.1	0.1	1.02	0.1	0.1	0.1	0.1	0.1	0.1	2.12
діла	2015-03-31	2021-11-16	6 років	158	0.1	0.1	0.1	0.1	0.1	0.1	1.02	0.1	0.1	0.1	0.1	0.1	2.12
діла	2015-05-16	2021-06-05	6 років	20	0.22	0.16	0.16	0.1	0.48	0.1	0.1	0.1	0.1	0.1	0.1	0.1	1.82
діла	2016-09-16	2021-05-19	4 років	169	0.15	0.1	0.1	0.1	0.1	0.11	0.18	0.1	0.1	0.1	0.15	0.43	1.72
Дніпро	2002-05-19	2020-11-26	18 років	20	0.1	0.1	0.36	0.1	0.66	0.1	0.1	0.1	0.1	0.1	0.1	0.1	2.02
Дніпро	2008-03-19	2021-12-21	13 років	82	0.1	0.1	0.1	0.1	0.1	0.1	0.9	0.1	0.1	0.1	0.12	0.1	2.02
Дніпро	2015-02-01	2021-06-16	6 років	151	0.35	0.67	0.1	0.1	0.1	0.1	0.1	0.1	0.1	0.1	0.1	0.1	2.02
Дніпро	2002-01-11	2022-01-27	20 років	20	0.1	0.1	0.35	0.1	0.67	0.1	0.1	0.1	0.1	0.1	0.1	0.1	2.02
Одеса	2016-01-21	2021-03-30	5 років	291	0.25	0.66	0.1	0.1	0.1	0.1	0.1	0.1	0.1	0.1	0.11	0.1	1.92
Харків	2016-12-06	2020-12-01	3 років	1006	0	0	0.15	0	0.86	0	0	0	0	0	0.01	0	1.02
Вінниця	2010-07-29	2021-02-25	10 років	4.64	0.02	0.02	0.01	0.11	0.05	0.52	0	0.04	0	0	0.13	0.13	1.03
діла	1972-02-07	2021-02-02	48 років	52	0.1	0.1	0.19	0.1	0.54	0.3	0.1	0.1	0.1	0.1	0.1	0.1	1.93
діла	1993-02-11	2022-02-02	28 років	20	0.1	0.12	0.29	0.1	0.62	0.1	0.1	0.1	0.1	0.1	0.1	0.1	1.93
діла	1992-06-04	2021-09-09	29 років	23.11	0.1	0.1	0.29	0.1	0.74	0.1	0.1	0.1	0.1	0.1	0.1	0.1	2.03
діла	2017-02-03	2022-02-13	5 років	275	0.1	0.73	0.1	0.1	0.1	0.1	0.3	0.1	0.1	0.1	0.1	0.1	2.03
діла	2017-09-25	2021-03-26	3 років	23	0.1	0.1	0.11	0.1	0.92	0.1	0.1	0.1	0.1	0.1	0.1	0.1	2.03
Дніпро	2013-06-14	2021-04-09	7 років	1184	0.13	0.14	0.1	0.1	0.1	0.1	0.76	0.1	0.1	0.1	0.1	0.1	1.93
Київ	2000-05-17	2020-11-13	20 років	0	0.1	0.1	0.1	0.1	0.26	0.77	0.1	0.1	0.1	0.1	0.1	0.1	2.03
Київ	2002-11-13	2021-03-22	18 років	0	0.1	0.1	0.48	0.1	0.55	0.1	0.1	0.1	0.1	0.1	0.1	0.1	2.03
Київ	2009-09-17	2020-11-06	11 років	1054	0.1	1.03	0.1	0.1	0.1	0.1	0.1	0.1	0.1	0.1	0.1	0.1	2.13
Одеса	2011-06-18	2021-07-07	10 років	20	0.11	0.33	0.1	0.1	0.59	0.1	0.1	0.1	0.1	0.1	0.1	0.1	1.93
Харків	2011-03-21	2021-09-23	10 років	998	0.1	0.1	0.1	0.1	0.1	0.1	1.03	0.1	0.1	0.1	0.1	0.1	2.13
Херсон	2015-04-14	2021-05-28	6 років	81	0.1	0.1	0.1	0.1	0.1	0.1	1.03	0.1	0.1	0.1	0.1	0.1	2.13
діла	2008-09-04	2021-12-15	13 років	123	0.1	0.1	0.1	0.1	0.1	0.1	0.1	0.1	1.04	0.1	0.1	0.1	2.14
діла	2013-03-06	2021-04-10	8 років	83	0.12	0.1	0.1	0.1	0.1	0.1	0.1	0.74	0.1	0.1	0.1	0.18	1.94
діла	2016-01-28	2021-03-31	5 років	20	0.1	0.1	0.1	0.1	0.1	1.04	0.1	0.1	0.1	0.1	0.1	0.1	2.14
діла	2017-02-23	2021-08-22	4 років	32.36	0.1	0.1	0.59	0.1	0.45	0.1	0.1	0.1	0.1	0.1	0.1	0.1	2.04
Київ	2008-07-30	2021-12-27	13 років	0	0.1	0.1	0.49	0.1	0.55	0.1	0.1	0.1	0.1	0.1	0.1	0.1	2.04
Київ	2010-05-09	2021-07-30	11 років	453.94	0.1	0.1	0.31	0.1	0.73	0.1	0.1	0.1	0.1	0.1	0.1	0.1	2.04
Київ	1972-11-20	2021-07-17	48 років	548	0.31	0.73	0.1	0.1	0.1	0.1	0.1	0.1	0.1	0.1	0.1	0.1	2.04
Львів	1996-06-26	2021-06-09	24 років	133.04	0.17	0.22	0.1	0.1	0.24	0.41	0.1	0.1	0.1	0.1	0.1	0.1	1.84
Львів	1984-01-19	2021-03-16	37 років	68	0.1	0.1	0.1	0.1	0.15	0.1	0.1	0.69	0.2	0.1	0.1	0.1	1.94
Одеса	1999-11-08	2021-04-08	21 років	119	0.33	0.59	0.1	0.1	0.12	0.1	0.1	0.1	0.1	0.1	0.1	0.1	1.94
одеса	2011-10-11	2021-11-24	10 років	2196	0.28	0.76	0.1	0.1	0.1	0.1	0.1	0.1	0.1	0.1	0.1	0.1	2.04
діла	1976-02-06	2021-01-24	44 років	75.99	0.1	0.1	0.1	0.11	0.53	0.41	0.1	0.1	0.1	0.1	0.1	0.1	1.95
діла	1996-06-28	2021-01-15	24 років	23.51	0.1	0.1	0.12	0.1	0.93	0.1	0.1	0.1	0.1	0.1	0.1	0.1	2.05
діла	2011-03-03	2021-01-31	9 років	20	0.1	0.1	0.1	0.1	0.42	0.1	0.1	0.63	0.1	0.1	0.1	0.1	2.05
діла	2014-10-20	2021-04-09	6 років	538	0.1	0.1	0.1	0.1	0.1	0.76	0.1	0.17	0.1	0.1	0.1	0.12	1.95
Одеса	1980-10-17	2021-08-27	40 років	54.29	0.1	0.1	0.1	0.1	0.1	0.86	0.1	0.1	0.1	0.1	0.19	0.1	2.05
Одеса	2018-09-26	2021-07-29	2 років	20	0.1	0.1	0.1	0.1	0.1	0.31	0.1	0.1	0.1	0.28	0.46	0.1	1.95
Харків	2015-11-04	2021-06-10	5 років	62	0.37	0.1	0.1	0.1	0.1	0.1	0.54	0.1	0.1	0.1	0.14	0.1	1.95
діла	2006-01-23	2021-04-29	15 років	20	0.1	0.1	0.27	0.1	0.79	0.1	0.1	0.1	0.1	0.1	0.1	0.1	2.06
діла	2013-06-02	2021-06-25	8 років	107	0.44	0.62	0.1	0.1	0.1	0.1	0.1	0.1	0.1	0.1	0.1	0.1	2.06
діла	2013-09-20	2022-01-22	8 років	441	0.1	0.1	0.25	0.1	0.69	0.1	0.1	0.1	0.1	0.1	0.12	0.1	1.96
діла	2014-12-01	2021-11-19	6 років	99.46	0.1	0.1	0.2	0.1	0.86	0.1	0.1	0.1	0.1	0.1	0.1	0.1	2.06
діла	1973-03-31	2022-01-24	48 років	20	0.1	0.1	0.18	0.1	0.76	0.1	0.12	0.1	0.1	0.1	0.1	0.1	1.96
Дніпро	1984-05-26	2020-12-02	36 років	69	0.2	0.1	0.1	0.1	0.1	0.17	0.1	0.1	0.1	0.1	0.33	0.36	1.86
Київ	1987-08-25	2020-09-01	33 років	0	0.05	0.06	0	0.26	0.05	0.52	0	0	0	0	0	0.12	1.06
Київ	2013-09-26	2021-04-05	7 років	342	0.04	0.1	0	0.03	0	0	0	0	0	0	0.21	0.68	1.06
Київ	2013-10-25	2021-03-27	7 років	718	0	0.03	0	0.17	0.09	0	0.57	0.03	0	0.05	0.07	0.05	1.06
Львів	1980-01-03	2021-08-07	41 років	20	0.1	0.1	0.1	0.1	0.62	0.1	0.44	0.1	0.1	0.1	0.1	0.1	2.06
Одеса	2013-12-17	2021-04-05	7 років	286	0.1	0.1	0.38	0.1	0.68	0.1	0.1	0.1	0.1	0.1	0.1	0.1	2.06
одеса	2016-02-21	2021-11-12	5 років	137	0.1	0.1	0.15	0.1	0.91	0.1	0.1	0.1	0.1	0.1	0.1	0.1	2.06
Дніпро	2001-08-18	2021-04-30	19 років	683	0.1	0.1	0.1	0.1	0.1	0.74	0.1	0.1	0.19	0.1	0.14	0.1	1.97
херсон	2015-04-15	2020-08-01	5 років	671	0.12	0	0	0.16	0.04	0	0	0	0	0	0.35	0.4	1.07
діла	2000-01-15	2021-06-16	21 років	217	0.1	0.1	0.1	0.1	0.1	0.1	0.91	0.1	0.1	0.1	0.16	0.1	2.07
діла	2002-01-17	2021-10-17	19 років	413	0.1	0.1	0.1	0.1	0.1	0.1	1.07	0.1	0.1	0.1	0.1	0.1	2.17
діла	2007-09-11	2021-09-02	13 років	393	0.22	0.85	0.1	0.1	0.1	0.1	0.1	0.1	0.1	0.1	0.1	0.1	2.07
діла	1974-09-01	2021-04-22	46 років	20	0.1	0.18	0.1	0.1	0.89	0.1	0.1	0.1	0.1	0.1	0.1	0.1	2.07
діла	2012-08-03	2021-03-17	8 років	20	0.1	0.1	0.1	0.1	0.1	0.1	0.1	1.07	0.1	0.1	0.1	0.1	2.17
діла	2012-08-23	2021-10-31	9 років	282	0.18	0.89	0.1	0.1	0.1	0.1	0.1	0.1	0.1	0.1	0.1	0.1	2.07
діла	2011-04-21	2021-08-29	10 років	83	0.1	0.1	0.14	0.13	0.64	0.1	0.1	0.1	0.1	0.1	0.1	0.16	1.87
діла	2015-07-07	2021-07-04	5 років	79.22	0.1	0.1	0.1	0.1	0.1	0.1	0.1	0.1	0.1	0.1	0.21	0.86	2.07
діла	2016-09-22	2021-12-25	5 років	74	0.1	0.1	0.1	0.1	0.18	0.1	0.89	0.1	0.1	0.1	0.1	0.1	2.07
Київ	2003-06-20	2020-12-01	17 років	974	0.3	0.76	0	0	0	0	0	0	0	0	0	0.01	1.07
Одеса	2006-03-24	2021-05-25	15 років	447	0.1	0.1	0.34	0.1	0.73	0.1	0.1	0.1	0.1	0.1	0.1	0.1	2.07
Одеса	2014-07-15	2021-04-19	6 років	96	0.1	0.1	0.1	0.1	0.1	0.1	1.07	0.1	0.1	0.1	0.1	0.1	2.17
Павлоград	2006-05-26	2020-03-01	13 років	380	0	0	0	0	0	0.87	0.19	0	0	0	0.01	0	1.07
суми	2009-05-23	2020-10-01	11 років	70	0.01	0	0.15	0.09	0.63	0	0	0	0	0	0.19	0	1.07
харків	1982-05-15	2021-12-28	39 років	147	0.18	0.39	0.1	0.1	0.5	0.1	0.1	0.1	0.1	0.1	0.1	0.1	1.97
Харків	2010-10-05	2021-12-30	11 років	108	0.39	0.68	0.1	0.1	0.1	0.1	0.1	0.1	0.1	0.1	0.1	0.1	2.07
діла	2009-10-10	2021-10-16	12 років	452	0.2	0.88	0.1	0.1	0.1	0.1	0.1	0.1	0.1	0.1	0.1	0.1	2.08
діла	2010-09-17	2021-05-30	10 років	41.51	0.1	0.1	0.1	0.1	0.1	0.97	0.1	0.1	0.1	0.1	0.11	0.1	2.08
діла	2015-11-04	2022-02-23	6 років	353	0.22	0.86	0.1	0.1	0.1	0.1	0.1	0.1	0.1	0.1	0.1	0.1	2.08
Київ	2013-12-21	2020-03-01	6 років	320	0	0	0.07	0.55	0	0.04	0	0	0	0	0.02	0.4	1.08
львів	1986-10-07	2022-03-30	35 років	55	0.1	0.1	0.1	0.1	0.1	0.87	0.1	0.1	0.1	0.1	0.21	0.1	2.08
Львів	2018-03-17	2021-08-11	3 років	106.36	0.1	0.37	0.1	0.1	0.71	0.1	0.1	0.1	0.1	0.1	0.1	0.1	2.08
Суми	2011-07-26	2021-08-11	10 років	189	0.1	0.1	0.1	0.1	0.1	0.1	1.08	0.1	0.1	0.1	0.1	0.1	2.18
Харків	2015-07-28	2021-06-30	5 років	176.15	0.1	0.1	0.1	0.1	0.1	0.1	0.1	0.1	0.1	0.1	0.1	1.08	2.18
діла	1991-02-09	2021-11-19	30 років	20	0.1	0.1	0.1	0.1	0.52	0.57	0.1	0.1	0.1	0.1	0.1	0.1	2.09
львів	2017-04-01	2021-11-03	4 років	213	0.1	0.1	0.1	0.1	0.1	0.1	0.57	0.52	0.1	0.1	0.1	0.1	2.09
діла	2011-05-30	2021-07-23	10 років	20	0.1	0.1	0.1	0.1	1.09	0.1	0.1	0.1	0.1	0.1	0.1	0.1	2.19
діла	2000-05-01	2021-08-04	21 років	128	0.1	0.1	0.1	0.1	0.1	0.1	1.09	0.1	0.1	0.1	0.1	0.1	2.19
Одеса	2003-10-16	2021-09-14	17 років	88	0.1	0.1	0.1	0.1	0.1	0.1	1.09	0.1	0.1	0.1	0.1	0.1	2.19
Харків	1998-10-22	2021-03-19	22 років	309	0.05	0.16	0	0.02	0	0	0.8	0	0	0	0.06	0	1.09
Харків	2016-08-10	2022-01-14	5 років	1583	0.16	0.7	0.1	0.1	0.1	0.1	0.23	0.1	0.1	0.1	0.1	0.1	1.99
Харків	2018-05-20	2021-01-16	2 років	1352	0.06	0	0	0.08	0.05	0.71	0	0.04	0	0	0.1	0.05	1.09
діла	1985-08-18	2020-11-15	35 років	83	0.1	0.1	0.16	0.1	0.94	0.1	0.1	0.1	0.1	0.1	0.1	0.1	2.1
діла	2008-09-01	2021-02-04	12 років	474	0.16	0.94	0.1	0.1	0.1	0.1	0.1	0.1	0.1	0.1	0.1	0.1	2.1
діла	1984-05-26	2021-07-12	37 років	71.33	0.1	0.1	0.29	0.1	0.67	0.1	0.1	0.1	0.1	0.1	0.1	0.14	2
діла	2001-08-12	2021-03-20	19 років	801	0.17	0.78	0.1	0.1	0.15	0.1	0.1	0.1	0.1	0.1	0.1	0.1	2
діла	2013-10-15	2021-07-16	7 років	69	0.1	0.1	0.1	0.1	0.1	1.1	0.1	0.1	0.1	0.1	0.1	0.1	2.2
діла	2017-08-03	2021-07-31	3 років	39.34	0.1	0.1	0.1	0.1	0.1	1.1	0.1	0.1	0.1	0.1	0.1	0.1	2.2
діла	2018-07-12	2021-08-12	3 років	143	0.1	0.1	0.1	0.1	0.1	0.1	1.1	0.1	0.1	0.1	0.1	0.1	2.2
Київ	2015-02-09	2020-11-11	5 років	0	0.1	0.1	0.1	0.1	0.1	1.1	0.1	0.1	0.1	0.1	0.1	0.1	2.2
Одеса	1970-11-18	2021-09-14	50 років	20	0.1	0.1	0.1	0.1	0.1	0.98	0.1	0.1	0.1	0.1	0.12	0.1	2.1
одеса	1979-07-17	2022-01-10	42 років	49.09	0.1	0.1	0.1	0.1	0.1	0.99	0.1	0.1	0.1	0.1	0.11	0.1	2.1
Ужгород	2014-11-11	2020-03-01	5 років	526	0.12	0.98	0	0	0	0	0	0	0	0	0	0	1.1
діла	2009-01-10	2021-10-24	12 років	594	0.1	0.1	0.35	0.1	0.76	0.1	0.1	0.1	0.1	0.1	0.1	0.1	2.11
діла	2010-04-18	2021-06-15	11 років	58	0.1	0.1	0.52	0.1	0.59	0.1	0.1	0.1	0.1	0.1	0.1	0.1	2.11
діла	2015-08-27	2021-06-22	5 років	20	0.1	0.1	0.31	0.1	0.61	0.1	0.1	0.1	0.1	0.1	0.19	0.1	2.01
суми	2012-10-24	2020-12-01	8 років	29.25	0.09	0	0.39	0	0.5	0	0	0	0	0	0.13	0	1.11
діла	2012-03-22	2021-09-21	9 років	75.94	0.1	0.1	0.1	0.1	0.1	0.1	1.11	0.1	0.1	0.1	0.1	0.1	2.21
діла	2016-10-14	2021-12-06	5 років	396	0.1	0.1	0.1	0.1	0.1	0.1	1.11	0.1	0.1	0.1	0.1	0.1	2.21
Київ	1962-06-04	2021-01-25	58 років	0	0.1	0.1	0.1	0.1	0.1	1.11	0.1	0.1	0.1	0.1	0.1	0.1	2.21
Харків	1986-12-26	2020-10-09	33 років	34.83	0.1	0.1	0.1	0.1	0.1	1.11	0.1	0.1	0.1	0.1	0.1	0.1	2.21
Львів	2014-07-09	2020-11-01	6 років	732	0.22	0.5	0	0	0	0.35	0	0	0	0	0.05	0	1.12
Дніпро	2003-06-14	2022-01-18	18 років	79.13	0.1	0.1	0.35	0.1	0.77	0.1	0.1	0.1	0.1	0.1	0.1	0.1	2.12
Дніпро	2015-12-16	2021-08-31	5 років	54	0.1	0.1	0.1	0.1	0.1	0.62	0.5	0.1	0.1	0.1	0.1	0.1	2.12
Суми	2010-03-31	2020-12-04	10 років	63	0.21	0.66	0.1	0.1	0.1	0.1	0.1	0.1	0.1	0.1	0.25	0.1	2.02
Харків	2013-04-15	2022-02-03	8 років	865	0.1	0.46	0.19	0.1	0.47	0.1	0.1	0.1	0.1	0.1	0.1	0.1	2.02
діла	2006-12-29	2021-09-27	14 років	1592	0.1	0.1	0.1	0.1	0.1	0.1	1.13	0.1	0.1	0.1	0.1	0.1	2.23
діла	2009-12-07	2021-11-23	11 років	30.83	0.1	0.1	0.25	0.1	0.75	0.13	0.1	0.1	0.1	0.1	0.1	0.1	2.03
діла	2009-09-02	2021-12-05	12 років	1621	0.19	0.24	0.1	0.1	0.1	0.1	0.23	0.1	0.1	0.47	0.1	0.1	1.93
Дніпро	2015-03-20	2021-11-19	6 років	23.52	0.1	0.1	0.1	0.1	0.1	1.13	0.1	0.1	0.1	0.1	0.1	0.1	2.23
Івано-Франківськ	1987-01-24	2020-11-01	33 років	29.56	0	0	0.24	0	0.83	0	0	0	0	0	0.06	0	1.13
Львів	2005-09-24	2020-11-04	15 років	1465	0.1	0.44	0.1	0.1	0.1	0.1	0.69	0.1	0.1	0.1	0.1	0.1	2.13
Одеса	1983-11-27	2021-09-08	37 років	31.48	0.1	0.1	0.1	0.1	0.1	1.13	0.1	0.1	0.1	0.1	0.1	0.1	2.23
Одеса	2011-04-09	2021-01-14	9 років	20	0.21	0.38	0.1	0.1	0.54	0.1	0.1	0.1	0.1	0.1	0.1	0.1	2.03
діла	2015-11-06	2021-04-07	5 років	766	0.2	0.4	0.1	0.1	0.42	0.1	0.1	0.1	0.1	0.1	0.11	0.1	1.93
Київ	1983-10-16	2021-01-13	37 років	0	0.1	0.1	0.1	0.1	0.16	0.1	0.1	0.66	0.31	0.1	0.1	0.1	2.03
Київ	2006-11-13	2020-06-01	13 років	732	0	0	0	0	0	0	1.03	0	0	0	0.06	0.04	1.13
діла	1979-03-30	2021-05-11	42 років	90.01	0.1	0.1	0.1	0.1	0.11	0.84	0.1	0.1	0.1	0.1	0.19	0.1	2.04
діла	2014-10-25	2021-11-12	7 років	129.03	0.1	0.1	0.1	0.1	0.1	0.1	0.1	1.14	0.1	0.1	0.1	0.1	2.24
Дніпро	2013-05-17	2021-03-17	7 років	20	0.1	0.1	0.45	0.1	0.69	0.1	0.1	0.1	0.1	0.1	0.1	0.1	2.14
діла	2014-04-18	2021-08-15	7 років	94	0.14	1	0.1	0.1	0.1	0.1	0.1	0.1	0.1	0.1	0.1	0.1	2.14
діла	2004-07-14	2021-09-20	17 років	126	0.23	0.91	0.1	0.1	0.1	0.1	0.1	0.1	0.1	0.1	0.1	0.1	2.14
діла	2015-10-10	2021-05-26	5 років	223	0.1	0.1	0.45	0.1	0.44	0.1	0.1	0.25	0.1	0.1	0.1	0.1	2.04
діла	2016-02-01	2021-02-20	5 років	706	0.1	0.25	0.1	0.1	0.1	0.89	0.1	0.1	0.1	0.1	0.1	0.1	2.14
Львів	2016-02-01	2021-08-25	5 років	20	0.1	0.1	0.1	0.1	0.55	0.1	0.1	0.22	0.37	0.1	0.1	0.1	2.04
діла	2017-07-05	2021-02-27	3 років	782	0.1	0.1	0.1	0.1	0.1	1.15	0.1	0.1	0.1	0.1	0.1	0.1	2.25
львів	2017-10-04	2022-03-28	4 років	173.83	0.1	0.1	0.49	0.1	0.66	0.1	0.1	0.1	0.1	0.1	0.1	0.1	2.15
Одеса	1987-07-29	2021-07-05	33 років	20	0.1	0.1	0.48	0.1	0.67	0.1	0.1	0.1	0.1	0.1	0.1	0.1	2.15
Одеса	2016-06-03	2020-12-02	4 років	1050	0.2	0.95	0.1	0.1	0.1	0.1	0.1	0.1	0.1	0.1	0.1	0.1	2.15
діла	2015-09-28	2021-06-02	5 років	20	0.11	0.1	0.1	0.1	0.1	0.1	0.1	1.04	0.1	0.1	0.1	0.1	2.15
Львів	2019-07-20	2021-09-10	2 років	20	0.1	0.1	0.1	0.1	0.1	0.1	0.1	1.16	0.1	0.1	0.1	0.1	2.26
Одеса	1955-12-24	2021-08-04	65 років	21.46	0.1	0.18	0.24	0.1	0.74	0.1	0.1	0.1	0.1	0.1	0.1	0.1	2.06
Херсон	1996-05-29	2021-03-29	24 років	61	0	0	0	0.21	0.08	0.87	0	0	0	0	0	0	1.16
діла	1997-05-21	2021-05-28	24 років	20	0.2	0.1	0.21	0.1	0.43	0.1	0.1	0.15	0.1	0.1	0.17	0.1	1.86
львів	2018-10-02	2022-04-06	3 років	912	0.21	0.82	0.1	0.1	0.1	0.1	0.1	0.1	0.1	0.1	0.13	0.1	2.06
Суми	2012-12-06	2021-02-26	8 років	353	0.24	0	0	0.09	0.17	0	0.31	0.01	0	0.02	0.12	0.2	1.16
діла	1977-11-06	2021-09-04	43 років	20	0.1	0.1	0.1	0.1	0.1	0.1	0.1	0.1	0.1	0.1	0.1	1.17	2.27
діла	2015-06-05	2021-08-26	6 років	117	0.1	0.1	0.1	0.1	0.1	0.1	0.1	0.1	0.1	1.17	0.1	0.1	2.27
Дніпро	2007-06-30	2020-11-11	13 років	150	0.1	0.1	0.1	0.1	0.1	0.1	1.17	0.1	0.1	0.1	0.1	0.1	2.27
Дніпро	2011-12-09	2022-02-17	10 років	146.47	0.1	0.1	0.1	0.1	0.1	0.1	1.17	0.1	0.1	0.1	0.1	0.1	2.27
Івано-Франківськ	2006-08-19	2021-01-15	14 років	0.84	0.14	0.03	0.33	0	0.51	0	0	0.02	0	0	0.14	0	1.17
Одеса	2007-11-14	2021-09-28	13 років	154.32	0.1	0.1	0.39	0.1	0.78	0.1	0.1	0.1	0.1	0.1	0.1	0.1	2.17
одеса	1998-12-18	2021-10-28	22 років	59	0.1	0.12	0.1	0.1	0.1	1.05	0.1	0.1	0.1	0.1	0.1	0.1	2.17
одеса	1997-11-20	2021-12-08	24 років	1256	0.11	0.3	0.1	0.1	0.1	0.1	0.76	0.1	0.1	0.1	0.1	0.1	2.07
діла	1982-10-29	2022-02-04	39 років	64.09	0.1	0.1	0.1	0.1	0.1	1.18	0.1	0.1	0.1	0.1	0.1	0.1	2.28
Київ	2013-06-19	2020-08-01	7 років	500	0.11	0	0	0.09	0.17	0	0.66	0	0	0	0	0.15	1.18
одеса	1988-10-04	2022-01-31	33 років	120	0.1	0.1	0.1	0.1	0.1	0.1	0.1	0.1	0.1	1	0.18	0.1	2.18
Київ	2013-08-04	2020-09-01	7 років	813	0	0	0	0.03	0	0	0.99	0	0.04	0.04	0.02	0.06	1.18
Рівне	2017-11-25	2021-10-08	3 років	116	0.1	0.18	0.1	0.1	0.11	0.1	0.1	0.1	0.12	0.38	0.39	0.1	1.88
діла	1995-05-17	2021-01-27	25 років	62	0.1	0.1	0.48	0.1	0.71	0.1	0.1	0.1	0.1	0.1	0.1	0.1	2.19
діла	2016-01-31	2021-07-10	5 років	65.33	0.1	0.1	0.1	0.1	0.1	1.19	0.1	0.1	0.1	0.1	0.1	0.1	2.29
діла	2014-05-26	2021-11-14	7 років	243	0.23	0.1	0.1	0.1	0.63	0.1	0.1	0.1	0.1	0.1	0.1	0.33	2.09
діла	2014-06-05	2021-07-21	7 років	182	0.1	0.1	0.1	0.1	0.1	0.1	1.19	0.1	0.1	0.1	0.1	0.1	2.29
діла	2014-12-19	2021-01-14	6 років	81	0.1	0.22	0.1	0.1	0.78	0.1	0.1	0.19	0.1	0.1	0.1	0.1	2.09
Дніпро	1974-11-02	2021-06-09	46 років	20	0.1	0.1	0.41	0.1	0.78	0.1	0.1	0.1	0.1	0.1	0.1	0.1	2.19
Полтава	2003-03-15	2021-01-25	17 років	84	0	0.38	0.04	0.04	0.58	0	0.15	0	0	0	0	0	1.19
діла	2005-03-01	2021-03-22	16 років	126	0.35	0.1	0.1	0.1	0.1	0.1	0.1	0.1	0.1	0.1	0.23	0.62	2.1
діла	2012-01-20	2021-06-11	9 років	97	0.1	0.1	0.1	0.1	0.1	0.1	1.2	0.1	0.1	0.1	0.1	0.1	2.3
Дніпро	2009-08-28	2021-09-29	12 років	74	0.62	0.1	0.1	0.1	0.1	0.1	0.1	0.1	0.1	0.1	0.23	0.35	2.1
Львів	2012-07-03	2021-08-06	9 років	582	0.43	0.77	0.1	0.1	0.1	0.1	0.1	0.1	0.1	0.1	0.1	0.1	2.2
Одеса	2010-09-27	2021-05-10	10 років	277	0.1	0.1	0.1	0.13	0.1	0.1	0.35	0.1	0.1	0.1	0.18	0.54	2
Одеса	1968-01-19	2021-07-13	53 років	20	0.1	0.1	0.1	0.1	0.1	0.1	0.1	1.2	0.1	0.1	0.1	0.1	2.3
Івано-Франківськ	2014-03-14	2021-07-01	7 років	155	0.26	0.55	0.1	0.1	0.1	0.1	0.1	0.16	0.1	0.1	0.1	0.23	2
Київ	1981-05-19	2020-02-01	38 років	247	0	0	0	0	0.01	0.02	0	0	0	1.07	0	0.1	1.2
діла	1998-04-22	2022-02-03	23 років	80	0.1	0.1	0.62	0.1	0.59	0.1	0.1	0.1	0.1	0.1	0.1	0.1	2.21
діла	2000-07-04	2021-08-05	21 років	164	0.1	0.1	0.1	0.1	0.1	0.1	1.21	0.1	0.1	0.1	0.1	0.1	2.31
діла	2011-08-18	2021-12-03	10 років	89.68	0.1	0.1	0.1	0.1	0.1	1.21	0.1	0.1	0.1	0.1	0.1	0.1	2.31
діла	2013-06-03	2021-09-19	8 років	948	0.1	0.1	0.21	0.1	0.65	0.35	0.1	0.1	0.1	0.1	0.1	0.1	2.11
Дніпро	2011-02-07	2020-11-04	9 років	81	0.1	0.1	0.1	0.1	0.1	0.1	1.21	0.1	0.1	0.1	0.1	0.1	2.31
Суми	2007-10-06	2020-03-01	12 років	37.12	0.29	0.05	0	0.05	0	0	0.01	0.01	0	0.05	0.42	0.33	1.21
Харків	2014-05-21	2021-09-11	7 років	73	0.18	0.25	0.21	0.1	0.57	0.1	0.1	0.1	0.1	0.1	0.1	0.1	2.01
Харків	2016-07-29	2021-07-14	4 років	68.46	0.1	0.1	0.1	0.1	0.1	1.21	0.1	0.1	0.1	0.1	0.1	0.1	2.31
діла	1990-09-17	2022-02-22	31 років	37.52	0.1	0.1	0.6	0.1	0.51	0.11	0.1	0.1	0.1	0.1	0.1	0.1	2.12
Львів	1997-09-19	2021-03-16	23 років	104	0.1	0.1	0.45	0.1	0.77	0.1	0.1	0.1	0.1	0.1	0.1	0.1	2.22
львів	2018-07-27	2022-03-31	3 років	290	0.1	0.1	0.1	0.1	0.1	0.1	0.86	0.1	0.1	0.19	0.17	0.1	2.12
одеса	1996-04-13	2021-12-28	25 років	20	0.1	0.1	0.46	0.1	0.76	0.1	0.1	0.1	0.1	0.1	0.1	0.1	2.22
діла	2012-07-04	2021-04-25	8 років	161	0.1	0.1	0.1	0.56	0.16	0.1	0.1	0.11	0.1	0.1	0.1	0.39	2.02
діла	2017-05-12	2021-10-01	4 років	115	0.1	0.1	0.1	0.1	0.14	0.1	1.08	0.1	0.1	0.1	0.1	0.1	2.22
Харків	2014-10-08	2020-09-01	5 років	≤20	0.01	0.17	0.06	0.04	0.79	0.03	0	0	0	0	0.05	0.07	1.22
діла	1971-06-09	2021-03-28	49 років	20	0.1	0.1	0.44	0.1	0.79	0.1	0.1	0.1	0.1	0.1	0.1	0.1	2.23
діла	2018-07-03	2021-07-21	3 років	67	0.1	0.1	0.1	0.1	0.12	0.88	0.23	0.1	0.1	0.1	0.1	0.1	2.13
діла	2019-10-30	2021-03-11	1 років	1919	0.24	0.73	0.1	0.1	0.1	0.1	0.1	0.1	0.1	0.26	0.1	0.1	2.13
Львів	2012-03-13	2021-06-18	9 років	20	0.1	0.1	0.1	0.1	0.1	0.1	0.1	1.23	0.1	0.1	0.1	0.1	2.33
Одеса	2008-09-03	2021-02-02	12 років	646	0.34	0.68	0.1	0.1	0.21	0.1	0.1	0.1	0.1	0.1	0.1	0.1	2.13
Рівне	2015-06-10	2021-10-06	6 років	75	0.1	0.1	0.1	0.1	0.1	0.1	1.23	0.1	0.1	0.1	0.1	0.1	2.33
діла	1989-03-01	2021-02-19	31 років	21.38	0.12	0.2	0.17	0.1	0.75	0.1	0.1	0.1	0.1	0.1	0.1	0.1	2.04
діла	1995-08-10	2021-08-26	26 років	160	0.1	0.1	0.41	0.1	0.83	0.1	0.1	0.1	0.1	0.1	0.1	0.1	2.24
діла	1980-07-07	2021-11-23	41 років	120.54	0.1	0.1	0.4	0.1	0.84	0.1	0.1	0.1	0.1	0.1	0.1	0.1	2.24
діла	2017-07-17	2021-04-25	3 років	84.3	0.1	0.1	0.34	0.1	0.9	0.1	0.1	0.1	0.1	0.1	0.1	0.1	2.24
діла	2019-07-16	2021-11-12	2 років	202	0.1	0.1	0.1	0.1	0.1	0.1	0.1	0.1	0.1	1.24	0.1	0.1	2.34
діла	2016-08-14	2022-04-02	5 років	196	0.27	0.97	0.1	0.1	0.1	0.1	0.1	0.1	0.1	0.1	0.1	0.1	2.24
Дніпро	1968-03-05	2021-12-16	53 років	20	0.1	0.1	0.1	0.1	0.1	1.24	0.1	0.1	0.1	0.1	0.1	0.1	2.34
Львів	2003-06-19	2021-08-16	18 років	156	0.31	0.93	0.1	0.1	0.1	0.1	0.1	0.1	0.1	0.1	0.1	0.1	2.24
херсон	1979-03-17	2020-10-01	41 років	642	0	0	0	0	0.05	0	0	0	0	1.13	0.06	0	1.24
діла	2017-08-15	2021-04-17	3 років	98	0.22	1.03	0.1	0.1	0.1	0.1	0.1	0.1	0.1	0.1	0.1	0.1	2.25
Дніпро	1981-05-10	2022-01-20	40 років	49.91	0.1	0.1	0.1	0.1	0.1	1.25	0.1	0.1	0.1	0.1	0.1	0.1	2.35
Одеса	2013-04-06	2021-05-31	8 років	194	0.1	0.1	0.1	0.12	0.1	0.1	0.1	0.1	0.1	0.1	0.38	0.75	2.15
діла	2017-09-18	2021-12-12	4 років	22.08	0.1	0.1	0.77	0.1	0.49	0.1	0.1	0.1	0.1	0.1	0.1	0.1	2.26
діла	2018-11-12	2021-06-03	2 років	515	0.51	0.75	0.1	0.1	0.1	0.1	0.1	0.1	0.1	0.1	0.1	0.1	2.26
Дніпро	2014-09-26	2021-02-05	6 років	91	0.1	0.1	0.1	0.1	1.26	0.1	0.1	0.1	0.1	0.1	0.1	0.1	2.36
Дніпро	1976-05-06	2021-08-31	45 років	20	0.1	0.1	0.1	0.1	0.18	1.08	0.1	0.1	0.1	0.1	0.1	0.1	2.26
Дніпро	1986-04-25	2021-09-07	35 років	20	0.1	0.1	0.31	0.1	0.95	0.1	0.1	0.1	0.1	0.1	0.1	0.1	2.26
Київ	2006-07-14	2020-12-01	14 років	807	0.21	0.03	0	0	0	0	0.63	0.02	0	0	0.26	0.11	1.26
Львів	2004-05-12	2020-12-12	16 років	60	0.1	0.1	0.1	0.1	0.19	1.07	0.1	0.1	0.1	0.1	0.1	0.1	2.26
Одеса	2016-10-29	2021-03-19	4 років	302	0.12	0.61	0.1	0.1	0.1	0.1	0.24	0.11	0.1	0.1	0.18	0.1	1.96
Одеса	2019-01-08	2021-05-25	2 років	44.83	0.1	0.1	0.1	0.1	0.1	1.04	0.1	0.1	0.1	0.1	0.22	0.1	2.26
Ужгород	1974-12-30	2020-08-01	45 років	32.08	0.11	0.19	0	0.04	0.41	0	0	0.46	0	0	0.05	0	1.26
Херсон	1997-10-31	2021-04-01	23 років	21.92	0.3	0.02	0	0.05	0.11	0	0	0	0	0.02	0.14	0.62	1.26
діла	2012-07-21	2021-05-13	8 років	20	0.1	0.1	0.1	0.1	0.1	1	0.1	0.11	0.1	0.1	0.16	0.1	2.17
Дніпро	1994-08-17	2021-02-03	26 років	146	0.1	0.1	0.1	0.17	0.1	0.1	0.1	0.1	0.1	0.1	0.19	0.91	2.17
Дніпро	2012-04-17	2020-12-02	8 років	20	0.1	0.1	0.22	0.1	1.05	0.1	0.1	0.1	0.1	0.1	0.1	0.1	2.27
Кам'янець-Подільський	2002-10-04	2020-07-01	17 років	49.21	0	0	0	0	0.17	0	0	0.94	0	0.08	0.03	0.05	1.27
Миколаїв	2014-10-07	2020-11-14	6 років	829	0.1	0.1	0.1	0.1	0.1	0.1	1.27	0.1	0.1	0.1	0.1	0.1	2.37
Одеса	1981-10-03	2021-02-16	39 років	20	0.1	0.1	0.1	0.1	0.1	1.27	0.1	0.1	0.1	0.1	0.1	0.1	2.37
Одеса	2010-07-22	2021-08-04	11 років	430	0.1	0.1	0.1	0.1	0.1	0.1	1.27	0.1	0.1	0.1	0.1	0.1	2.37
одеса	2017-12-21	2021-11-25	3 років	44.27	0.1	0.1	0.1	0.1	0.1	0.1	1.27	0.1	0.1	0.1	0.1	0.1	2.37
Полтава	2015-07-23	2021-04-10	5 років	96	0.28	0	0	0.07	0.08	0	0	0.01	0.05	0	0.27	0.51	1.27
Київ	2013-03-26	2020-11-01	7 років	279	0	0	0	0.06	0	0	0.62	0	0	0	0.18	0.42	1.28
діла	1991-06-21	2021-03-04	29 років	55	0.28	1	0.1	0.1	0.1	0.1	0.1	0.1	0.1	0.1	0.1	0.1	2.28
діла	2012-01-14	2021-08-20	9 років	90.24	0.1	0.1	0.1	0.1	0.1	0.1	1.28	0.1	0.1	0.1	0.1	0.1	2.38
діла	2015-05-29	2021-12-23	6 років	900	0.18	1.1	0.1	0.1	0.1	0.1	0.1	0.1	0.1	0.1	0.1	0.1	2.28
діла	2017-02-23	2021-08-01	4 років	61.35	0.14	0.1	0.1	0.1	0.1	0.1	0.1	0.1	0.1	0.1	0.17	0.97	2.18
діла	1988-07-01	2022-02-09	33 років	66.16	0.1	0.1	0.5	0.1	0.78	0.1	0.1	0.1	0.1	0.1	0.1	0.1	2.28
Суми	2013-06-02	2021-04-03	7 років	95.67	0	0	0	0	0.44	0	0.17	0.15	0.25	0	0.13	0.14	1.28
діла	1962-07-05	2021-01-24	58 років	84	0.18	1.11	0.1	0.1	0.1	0.1	0.1	0.1	0.1	0.1	0.1	0.1	2.29
діла	2010-01-10	2021-02-08	11 років	2342	0.1	0.1	0.1	0.1	0.1	0.96	0.33	0.1	0.1	0.1	0.1	0.1	2.29
діла	2015-01-02	2021-12-26	6 років	24.25	0.5	0.1	0.1	0.1	0.1	0.1	0.1	0.1	0.1	0.1	0.1	0.79	2.29
діла	2015-05-10	2021-03-26	5 років	33.16	0.1	0.1	0.1	0.1	0.1	1.29	0.1	0.1	0.1	0.1	0.1	0.1	2.39
діла	2016-03-13	2021-04-29	5 років	101	0.41	0.77	0.1	0.1	0.1	0.1	0.11	0.1	0.1	0.1	0.1	0.1	2.19
Дніпро	2014-05-19	2021-10-28	7 років	42.93	0.1	0.1	0.1	0.1	0.1	0.1	0.66	0.63	0.1	0.1	0.1	0.1	2.29
Київ	2002-02-10	2020-12-14	18 років	0	0.1	0.29	0.1	0.1	0.1	0.1	1	0.1	0.1	0.1	0.1	0.1	2.29
Київ	2012-08-25	2020-03-01	7 років	509	0.15	0	0	0	0	0	0	0	0	0	0.31	0.83	1.29
Харків	2015-03-04	2022-01-20	6 років	53.37	0.1	0.1	0.1	0.1	0.1	0.1	1.29	0.1	0.1	0.1	0.1	0.1	2.39
Рівне	2016-01-12	2021-05-14	5 років	184.79	0.06	0	0.22	0	0.86	0	0	0	0	0	0.12	0.03	1.29
діла	2013-09-06	2021-08-08	7 років	96.35	0.1	0.1	0.19	0.1	0.94	0.1	0.1	0.17	0.1	0.1	0.1	0.1	2.2
діла	2017-04-13	2021-08-28	4 років	41.94	0.11	0.1	0.1	0.1	0.1	0.1	0.1	0.1	0.1	0.1	0.24	0.95	2.2
діла	1997-07-25	2022-02-23	24 років	20	0.1	0.1	0.1	0.1	0.1	1.17	0.1	0.1	0.1	0.1	0.13	0.1	2.3
Дніпро	2006-05-28	2021-03-31	14 років	53.32	0.1	0.1	0.44	0.1	0.49	0.1	0.37	0.1	0.1	0.1	0.1	0.1	2.2
Харків	1989-12-02	2021-06-22	31 років	20	0.11	0.1	0.58	0.1	0.61	0.1	0.1	0.1	0.1	0.1	0.1	0.1	2.2
Дніпро	2006-06-01	2020-11-04	14 років	337	0.23	0.1	0.1	0.1	0.1	0.1	0.52	0.1	0.1	0.1	0.31	0.24	2.1
Київ	1977-07-10	2022-02-01	44 років	0	0.1	0.1	0.1	0.1	1.3	0.1	0.1	0.1	0.1	0.1	0.1	0.1	2.4
Харків	2011-01-19	2021-03-29	10 років	40.17	0	0	0.2	0.15	0.93	0	0	0	0	0	0	0.02	1.3
діла	2011-08-26	2021-11-18	10 років	469	0.35	0.96	0.1	0.1	0.1	0.1	0.1	0.1	0.1	0.1	0.1	0.1	2.31
діла	2015-03-03	2020-11-25	5 років	108	0.1	0.1	0.11	0.1	0.28	0.8	0.1	0.1	0.1	0.1	0.12	0.1	2.11
діла	2016-12-18	2021-08-27	4 років	681	0.28	0.86	0.1	0.1	0.1	0.1	0.1	0.1	0.1	0.1	0.17	0.1	2.21
діла	2018-12-27	2021-11-17	2 років	75.64	0.1	0.1	0.1	0.1	0.1	1.31	0.1	0.1	0.1	0.1	0.1	0.1	2.41
Київ	1984-06-03	2020-12-01	36 років	0	0.1	0.1	0.1	0.1	0.33	0.1	0.1	0.98	0.1	0.1	0.1	0.1	2.31
Київ	2014-10-07	2020-11-01	6 років	829	0	0	0	0	0	0	1.27	0	0	0	0.04	0	1.31
Одеса	2014-08-17	2021-02-26	6 років	785	0.29	0.1	0.1	0.1	0.1	0.1	0.1	0.1	0.1	0.1	0.11	0.91	2.21
Одеса	2016-09-16	2021-05-18	4 років	20	0.1	0.1	0.1	0.1	0.1	1.31	0.1	0.1	0.1	0.1	0.1	0.1	2.41
Ужгород	2011-05-19	2021-11-19	10 років	258	0.1	0.41	0.19	0.1	0.71	0.1	0.1	0.1	0.1	0.1	0.1	0.1	2.21
Харків	1970-10-29	2021-11-20	51 років	151	0.16	0.1	0.1	0.42	0.1	0.1	0.1	0.1	0.1	0.1	0.21	0.52	2.11
Харків	1984-03-25	2021-03-02	36 років	58.9	0.12	0.1	0.29	0.12	0.78	0.1	0.1	0.1	0.1	0.1	0.1	0.1	2.11
діла	2014-10-29	2021-09-15	6 років	653	0.1	0.1	0.1	0.1	0.1	0.1	1.17	0.15	0.1	0.1	0.1	0.1	2.32
діла	1996-11-18	2021-02-25	24 років	97	0.23	1.09	0.1	0.1	0.1	0.1	0.1	0.1	0.1	0.1	0.1	0.1	2.32
діла	2013-05-15	2021-06-22	8 років	262.08	0.66	0.66	0.1	0.1	0.1	0.1	0.1	0.1	0.1	0.1	0.1	0.1	2.32
діла	2018-07-09	2021-07-22	3 років	104	0.1	0.1	0.1	0.1	0.1	0.1	1.32	0.1	0.1	0.1	0.1	0.1	2.42
Дніпро	2006-05-19	2022-02-22	15 років	274	0.25	1.07	0.1	0.1	0.1	0.1	0.1	0.1	0.1	0.1	0.1	0.1	2.32
Харків	2016-05-18	2021-08-14	5 років	207	0.1	0.1	0.1	0.1	0.1	1.32	0.1	0.1	0.1	0.1	0.1	0.1	2.42
діла	2018-02-15	2021-07-26	3 років	184.16	0.1	0.1	0.1	0.1	0.1	0.4	0.1	0.78	0.14	0.1	0.1	0.1	2.22
Київ	2012-09-08	2020-07-01	7 років	331	0	0	0	0.03	0.05	0.02	0.84	0	0.16	0	0.04	0.19	1.33
діла	2012-05-08	2021-03-21	8 років	866	0.33	1	0.1	0.1	0.1	0.1	0.1	0.1	0.1	0.1	0.1	0.1	2.33
Дніпро	2006-09-03	2021-05-19	14 років	56	0.42	0.91	0.1	0.1	0.1	0.1	0.1	0.1	0.1	0.1	0.1	0.1	2.33
Дніпро	2012-08-22	2021-06-18	8 років	67	0.46	0.1	0.1	0.29	0.1	0.1	0.1	0.1	0.1	0.1	0.37	0.21	2.13
Івано-Франківськ	2018-05-28	2021-11-15	3 років	456	0.31	1.02	0.1	0.1	0.1	0.1	0.1	0.1	0.1	0.1	0.1	0.1	2.33
Київ	1973-02-17	2021-11-16	48 років	0	0.1	0.1	0.36	0.1	0.97	0.1	0.1	0.1	0.1	0.1	0.1	0.1	2.33
Львів	2013-10-10	2020-12-30	7 років	1595	0.14	1.19	0.1	0.1	0.1	0.1	0.1	0.1	0.1	0.1	0.1	0.1	2.33
Суми	2014-05-07	2022-02-09	7 років	30.46	0.1	0.1	0.33	0.1	0.86	0.1	0.14	0.1	0.1	0.1	0.1	0.1	2.23
Харків	2010-03-29	2021-06-11	11 років	77	0.1	0.1	0.1	0.1	0.1	0.1	1.33	0.1	0.1	0.1	0.1	0.1	2.43
Одеса	2009-06-16	2020-12-02	11 років	215	0.1	0.1	0.1	0.1	0.15	0.1	1.19	0.1	0.1	0.1	0.1	0.1	2.34
Дніпро	1973-06-22	2022-02-01	48 років	126.02	0.1	0.1	0.55	0.1	0.79	0.1	0.1	0.1	0.1	0.1	0.1	0.1	2.34
діла	2002-12-02	2021-03-09	18 років	425	0.19	0.97	0.1	0.1	0.19	0.1	0.1	0.1	0.1	0.1	0.1	0.1	2.25
діла	2014-09-05	2021-03-28	6 років	1345	0.1	0.1	0.1	0.32	0.1	0.1	0.71	0.1	0.1	0.1	0.15	0.17	2.15
діла	1976-07-21	2021-11-18	45 років	58	0.1	0.1	0.1	0.1	0.1	1.35	0.1	0.1	0.1	0.1	0.1	0.1	2.45
Херсон	2010-01-22	2021-09-23	11 років	1529	0.1	0.1	0.1	0.1	0.1	0.1	0.1	1.35	0.1	0.1	0.1	0.1	2.45
діла	1994-11-01	2021-10-16	26 років	47.36	0.1	0.1	0.1	0.1	0.1	0.1	0.1	1.16	0.2	0.1	0.1	0.1	2.36
діла	2003-01-25	2021-09-12	18 років	74	0.1	0.1	0.1	0.1	0.1	0.1	1.36	0.1	0.1	0.1	0.1	0.1	2.46
діла	2003-06-19	2021-08-12	18 років	110	0.1	0.1	0.1	0.1	0.1	0.1	1.36	0.1	0.1	0.1	0.1	0.1	2.46
діла	2015-08-05	2021-09-25	6 років	56	0.1	0.1	0.1	0.1	0.1	0.1	1.36	0.1	0.1	0.1	0.1	0.1	2.46
Одеса	1984-03-28	2021-05-25	37 років	20	0.1	0.1	0.56	0.1	0.8	0.1	0.1	0.1	0.1	0.1	0.1	0.1	2.36
діла	2019-11-30	2021-07-29	1 років	386	0.1	0.1	0.1	0.2	0.1	0.1	0.1	0.1	0.1	0.1	0.1	1.17	2.37
діла	2014-06-10	2021-08-10	7 років	100	0.1	0.1	0.1	0.1	0.1	0.2	1.17	0.1	0.1	0.1	0.1	0.1	2.37
діла	2017-03-09	2021-12-31	4 років	59	0.2	1.17	0.1	0.1	0.1	0.1	0.1	0.1	0.1	0.1	0.1	0.1	2.37
діла	2006-07-09	2021-10-30	15 років	861	0.1	0.1	0.25	0.1	1.12	0.1	0.1	0.1	0.1	0.1	0.1	0.1	2.37
діла	2010-04-19	2021-03-11	10 років	702	0.1	0.1	0.1	0.1	0.1	0.1	1.37	0.1	0.1	0.1	0.1	0.1	2.47
Дніпро	1964-07-21	2021-12-14	57 років	477	0.73	0.1	0.1	0.1	0.1	0.1	0.1	0.1	0.1	0.1	0.17	0.47	2.27
Одеса	2013-07-25	2021-03-30	7 років	486	0.11	0.18	0.1	0.1	0.1	0.1	0.96	0.1	0.1	0.1	0.12	0.1	2.17
Одеса	2007-12-20	2021-03-23	13 років	459	0.18	1.2	0.1	0.1	0.1	0.1	0.1	0.1	0.1	0.1	0.1	0.1	2.38
Харків	2011-06-04	2021-05-11	9 років	69	0.1	0.1	0.1	0.1	0.1	0.1	0.1	1.38	0.1	0.1	0.1	0.1	2.48
діла	2012-01-06	2022-01-11	10 років	301	0.1	0.1	0.1	0.1	0.1	0.1	1.21	0.1	0.1	0.1	0.18	0.1	2.39
діла	1981-09-26	2021-07-16	39 років	41.36	0.1	0.1	0.1	0.1	0.1	1.39	0.1	0.1	0.1	0.1	0.1	0.1	2.49
діла	2016-12-17	2021-06-13	4 років	68.02	0.1	0.1	0.1	0.1	0.1	0.1	0.1	1.39	0.1	0.1	0.1	0.1	2.49
Одеса	2012-11-30	2021-09-13	8 років	80	0.1	0.1	0.1	0.1	0.1	0.1	0.1	0.1	0.1	1.39	0.1	0.1	2.49
діла	2011-05-14	2022-01-29	10 років	2068	0.1	0.1	0.1	0.51	0.1	0.1	0.1	0.1	0.1	0.1	0.38	0.5	2.29
Івано-Франківськ	2014-04-18	2020-11-01	6 років	64	0	0	0	0	0	1.3	0	0	0	0	0.09	0	1.39
одеса	2000-05-17	2021-12-13	21 років	244.77	0.4	0.99	0.1	0.1	0.1	0.1	0.1	0.1	0.1	0.1	0.1	0.1	2.39
Полтава	2000-04-23	2021-09-30	21 років	130.76	0.11	0.1	0.24	0.1	1.04	0.1	0.1	0.1	0.1	0.1	0.1	0.1	2.29
діла	2014-10-29	2021-07-21	6 років	239	0.55	0.85	0.1	0.1	0.1	0.1	0.1	0.1	0.1	0.1	0.1	0.1	2.4
діла	1991-03-28	2021-09-08	30 років	20	0.1	0.1	0.1	0.1	0.1	0.1	0.1	1.16	0.1	0.1	0.12	0.12	2.3
Дніпро	2015-07-07	2021-11-23	6 років	143	0.1	0.1	0.1	0.1	0.1	1.4	0.1	0.1	0.1	0.1	0.1	0.1	2.5
Дніпро	2015-09-04	2021-06-30	5 років	183	0.48	0.92	0.1	0.1	0.1	0.1	0.1	0.1	0.1	0.1	0.1	0.1	2.4
Одеса	2016-08-19	2021-08-02	4 років	66	0.1	0.1	0.1	0.1	0.1	0.1	1.4	0.1	0.1	0.1	0.1	0.1	2.5
Дніпро	1987-05-05	2022-02-08	34 років	143.74	0.1	0.1	0.1	0.1	0.1	1.41	0.1	0.1	0.1	0.1	0.1	0.1	2.51
Дніпро	1983-01-14	2021-08-27	38 років	27.78	0.1	0.1	0.1	0.1	0.1	1.41	0.1	0.1	0.1	0.1	0.1	0.1	2.51
Дніпро	2016-10-05	2021-05-12	4 років	42.11	0.1	0.1	0.1	0.1	0.1	1.41	0.1	0.1	0.1	0.1	0.1	0.1	2.51
Харків	2017-08-18	2021-12-04	4 років	109	0.1	0.1	0.1	0.1	0.1	0.1	1.41	0.1	0.1	0.1	0.1	0.1	2.51
діла	1987-01-22	2021-08-18	34 років	20	0.1	0.1	0.56	0.1	0.85	0.1	0.1	0.1	0.1	0.1	0.1	0.1	2.41
діла	1989-02-17	2021-01-07	31 років	42.21	0.1	0.23	0.4	0.1	0.78	0.1	0.1	0.1	0.1	0.1	0.1	0.1	2.31
діла	1992-06-01	2021-06-09	29 років	41.93	0.2	0.1	0.21	0.1	0.45	0.1	0.11	0.15	0.1	0.1	0.16	0.13	1.91
діла	1963-03-19	2021-07-28	58 років	35.64	0.1	0.1	0.21	0.1	0.91	0.1	0.29	0.1	0.1	0.1	0.1	0.1	2.31
львів	2018-02-27	2022-03-16	4 років	20	0.1	0.1	0.52	0.1	0.89	0.1	0.1	0.1	0.1	0.1	0.1	0.1	2.41
діла	2000-06-30	2021-09-29	21 років	65	0.1	0.1	0.1	0.1	0.1	1.42	0.1	0.1	0.1	0.1	0.1	0.1	2.52
діла	1967-10-24	2021-06-16	53 років	27.33	0.1	0.1	0.1	0.1	0.1	1.42	0.1	0.1	0.1	0.1	0.1	0.1	2.52
Дніпро	1965-08-29	2020-12-04	55 років	22.79	0.1	0.1	0.1	0.1	0.1	1.42	0.1	0.1	0.1	0.1	0.1	0.1	2.52
одеса	1985-07-05	2021-10-26	36 років	20	0.1	0.1	0.47	0.1	0.81	0.1	0.1	0.14	0.1	0.1	0.1	0.1	2.32
діла	2012-09-28	2021-07-21	8 років	51	0.15	0.1	0.1	0.1	0.1	0.1	0.1	0.1	0.1	0.1	0.15	1.12	2.32
діла	2018-01-15	2021-12-17	3 років	47.01	0.1	0.1	0.1	0.1	0.1	1.43	0.1	0.1	0.1	0.1	0.1	0.1	2.53
діла	2007-08-19	2021-09-16	14 років	162	0.1	0.1	0.1	0.1	0.1	0.1	1.31	0.1	0.1	0.1	0.1	0.12	2.43
діла	2010-07-01	2021-08-28	11 років	524	0.22	0.5	0.18	0.1	0.54	0.1	0.1	0.1	0.1	0.1	0.1	0.1	2.24
діла	2014-02-01	2021-10-16	7 років	20	0.1	0.1	0.1	0.1	0.1	0.1	0.1	1.32	0.12	0.1	0.1	0.1	2.44
Дніпро	1958-12-14	2022-02-23	63 років	43.59	0.1	0.1	0.65	0.1	0.68	0.1	0.1	0.1	0.1	0.1	0.1	0.11	2.34
діла	1966-05-15	2020-12-18	54 років	421	0.1	0.1	0.1	0.11	0.1	0.1	0.1	0.1	0.1	0.1	0.12	1.22	2.35
діла	1983-02-02	2021-03-27	38 років	28.74	0.47	0.1	0.1	0.1	0.1	0.1	0.1	0.1	0.1	0.1	0.44	0.54	2.35
діла	1978-10-20	2021-04-11	42 років	57	0.1	0.1	0.46	0.1	0.99	0.1	0.1	0.1	0.1	0.1	0.1	0.1	2.45
Дніпро	2005-02-24	2021-11-05	16 років	248	0.1	0.1	0.1	0.1	0.1	0.73	0.72	0.1	0.1	0.1	0.1	0.1	2.45
Рівне	1995-06-19	2022-01-18	26 років	20	0.1	0.1	0.27	0.1	1.18	0.1	0.1	0.1	0.1	0.1	0.1	0.1	2.45
Рівне	1999-07-29	2021-10-26	22 років	20	0.1	0.1	0.57	0.1	0.88	0.1	0.1	0.1	0.1	0.1	0.1	0.1	2.45
Харків	1983-11-10	2021-03-02	37 років	56.6	0.11	0.1	0.39	0.1	0.95	0.1	0.1	0.1	0.1	0.1	0.1	0.1	2.35
Харків	2002-12-20	2021-04-09	18 років	150	0.1	0.11	0.87	0.1	0.1	0.1	0.1	0.21	0.1	0.15	0.11	0.1	2.15
Дніпро	2001-02-09	2021-04-09	20 років	53.97	0.1	0.1	0.39	0.1	0.92	0.1	0.1	0.1	0.1	0.1	0.14	0.1	2.35
Київ	1998-04-22	2020-08-01	22 років	0	0	0	0.43	0.02	0.89	0	0	0	0	0	0.11	0	1.45
Харків	2014-10-03	2021-06-10	6 років	281.63	0.14	0.1	0.1	0.1	0.23	0.1	0.1	0.1	0.1	0.81	0.27	0.1	2.25
діла	2010-06-16	2020-12-12	10 років	873	0.1	0.1	0.1	0.1	0.1	0.1	1.23	0.1	0.1	0.1	0.23	0.1	2.46
діла	2013-02-04	2021-08-25	8 років	59.57	0.1	0.1	0.86	0.1	0.6	0.1	0.1	0.1	0.1	0.1	0.1	0.1	2.46
діла	2016-08-09	2022-02-10	5 років	49.81	0.1	0.1	0.27	0.1	1.07	0.1	0.1	0.1	0.1	0.1	0.12	0.1	2.36
Дніпро	2017-06-15	2021-05-21	3 років	104	0.46	0.1	0.1	0.26	0.1	0.1	0.1	0.1	0.1	0.1	0.1	0.74	2.36
Дніпро	1989-07-02	2022-02-08	32 років	44.5	0.1	0.1	0.1	0.1	0.1	1.34	0.1	0.1	0.1	0.1	0.12	0.1	2.46
Черкаси	2009-05-30	2021-02-11	11 років	972	0.14	1.18	0	0	0.07	0	0.01	0	0	0	0	0.06	1.46
діла	2013-02-19	2021-04-24	8 років	39.47	0.12	0.18	0.15	0.1	0.74	0.1	0.28	0.1	0.1	0.1	0.1	0.1	2.17
Львів	2011-04-07	2021-08-30	10 років	55	0.1	0.19	0.24	0.1	0.84	0.1	0.2	0.1	0.1	0.1	0.1	0.1	2.27
Одеса	2015-01-28	2021-09-06	6 років	647	0.1	0.12	0.1	0.16	0.16	0.1	0.39	0.1	0.1	0.11	0.3	0.23	1.97
Одеса	2017-02-28	2021-09-13	4 років	53	0.1	0.1	0.1	0.1	0.1	0.3	0.97	0.1	0.1	0.1	0.2	0.1	2.37
Суми	2014-10-09	2021-02-20	6 років	265	0.13	0.51	0.08	0	0.7	0	0	0.03	0	0	0	0.02	1.47
Харків	2013-09-21	2021-04-02	7 років	201	0.3	0.17	0.1	0.1	0.14	0.1	0.1	0.1	0.1	0.1	0.17	0.69	2.17
Харків	2015-05-15	2021-05-08	5 років	60.13	0.04	0	0	0	0.05	0	1.34	0	0	0	0.04	0	1.47
Харків	2011-06-05	2020-10-09	9 років	80	0.21	0.36	0.11	0.1	0.1	0.11	0.1	0.1	0.1	0.18	0.35	0.16	1.98
діла	1951-04-19	2021-10-18	70 років	20	0.1	0.1	0.1	0.1	0.1	0.1	0.1	1.48	0.1	0.1	0.1	0.1	2.58
діла	1974-08-01	2021-06-22	46 років	20	0.11	0.1	0.1	0.1	1.24	0.1	0.1	0.1	0.1	0.1	0.13	0.1	2.38
діла	1997-03-16	2021-12-03	24 років	110.99	0.1	0.1	0.61	0.1	0.46	0.1	0.41	0.1	0.1	0.1	0.1	0.1	2.38
Дніпро	2001-06-07	2020-10-16	19 років	331	0.1	0.1	0.1	0.1	0.1	0.1	1.48	0.1	0.1	0.1	0.1	0.1	2.58
Львів	2004-04-02	2021-02-22	16 років	244	0.1	0.1	0.38	0.1	1.1	0.1	0.1	0.1	0.1	0.1	0.1	0.1	2.48
Львів	2006-11-23	2021-05-31	14 років	20	0.3	0.35	0.2	0.1	0.63	0.1	0.1	0.1	0.1	0.1	0.1	0.1	2.28
Львів	2014-09-20	2020-10-28	6 років	91.95	0.1	0.1	0.29	0.1	1.19	0.1	0.1	0.1	0.1	0.1	0.1	0.1	2.48
Одеса	1971-07-21	2021-06-30	49 років	20	0.1	0.1	0.33	0.1	0.99	0.1	0.1	0.1	0.1	0.1	0.16	0.1	2.38
Київ	2013-10-10	2020-12-01	7 років	1595	0.14	1.19	0	0	0	0	0.04	0	0	0	0.07	0.04	1.48
Київ	2008-04-05	2021-07-05	13 років	0	0.36	0.56	0.1	0.1	0.57	0.1	0.1	0.1	0.1	0.1	0.1	0.1	2.39
Одеса	1983-07-31	2021-07-21	37 років	20	0.1	0.1	0.1	0.1	1.49	0.1	0.1	0.1	0.1	0.1	0.1	0.1	2.59
діла	2016-07-28	2021-08-18	5 років	66	0.1	0.4	0.16	0.1	0.93	0.1	0.1	0.1	0.1	0.1	0.1	0.1	2.39
Одеса	1970-03-25	2020-12-09	50 років	585	0.11	0.1	0.1	0.56	0.18	0.1	0.1	0.1	0.1	0.1	0.1	0.64	2.29
Харків	1989-08-25	2021-05-14	31 років	20.19	0.16	0	0.4	0	0.7	0.03	0	0	0	0	0.07	0.13	1.49
діла	1997-11-25	2021-03-05	23 років	303	0.41	1.09	0.1	0.1	0.1	0.1	0.1	0.1	0.1	0.1	0.1	0.1	2.5
діла	2012-07-09	2021-01-17	8 років	43.41	0.1	0.1	0.1	0.1	0.41	0.1	0.1	1.09	0.1	0.1	0.1	0.1	2.5
діла	2015-02-14	2022-01-22	6 років	23.82	0.1	0.1	0.42	0.1	1.08	0.1	0.1	0.1	0.1	0.1	0.1	0.1	2.5
Одеса	2012-02-20	2021-07-12	9 років	55.24	0.1	0.1	0.1	0.1	0.1	0.1	1.5	0.1	0.1	0.1	0.1	0.1	2.6
Одеса	2013-12-19	2020-11-23	6 років	325	0.1	0.1	0.1	0.1	0.1	0.1	1.5	0.1	0.1	0.1	0.1	0.1	2.6
Одеса	2015-11-19	2021-02-16	5 років	68	0.23	1.27	0.1	0.1	0.1	0.1	0.1	0.1	0.1	0.1	0.1	0.1	2.5
Полтава	2009-09-10	2021-08-07	11 років	110.28	0.1	0.1	0.66	0.1	0.84	0.1	0.1	0.1	0.1	0.1	0.1	0.1	2.5
Рівне	2016-07-04	2021-11-26	5 років	1260	0.37	1.13	0.1	0.1	0.1	0.1	0.1	0.1	0.1	0.1	0.1	0.1	2.5
діла	2008-10-30	2021-07-18	12 років	112.74	0.1	0.1	0.1	0.1	0.1	0.88	0.51	0.1	0.1	0.1	0.11	0.1	2.4
Одеса	2014-07-31	2021-04-15	6 років	373	0.1	0.14	0.1	0.1	0.24	0.1	1.13	0.1	0.1	0.1	0.1	0.1	2.41
діла	2008-09-08	2021-11-22	13 років	147	0.1	0.1	0.1	0.1	0.1	1.51	0.1	0.1	0.1	0.1	0.1	0.1	2.61
діла	1980-07-15	2021-06-21	40 років	20	0.11	0.14	0.51	0.1	0.75	0.1	0.1	0.1	0.1	0.1	0.1	0.1	2.31
діла	2012-09-11	2021-09-19	9 років	104	0.1	0.1	0.1	0.1	0.12	0.1	0.1	0.87	0.41	0.1	0.1	0.11	2.31
Рівне	1977-10-02	2022-01-28	44 років	20	0.1	0.1	0.22	0.22	0.76	0.1	0.1	0.1	0.1	0.1	0.14	0.18	2.22
діла	2003-01-22	2021-07-08	18 років	963	0.31	0.44	0.1	0.1	0.14	0.1	0.1	0.1	0.1	0.1	0.16	0.47	2.22
діла	2016-11-29	2021-11-03	4 років	175	0.1	0.1	0.1	0.1	0.1	1.52	0.1	0.1	0.1	0.1	0.1	0.1	2.62
Одеса	1966-03-23	2021-01-28	54 років	68	0.1	0.13	0.1	0.1	0.1	1.39	0.1	0.1	0.1	0.1	0.1	0.1	2.52
Одеса	2010-11-21	2021-01-04	10 років	818	0.21	0.63	0.29	0.1	0.39	0.1	0.1	0.1	0.1	0.1	0.1	0.1	2.32
Одеса	2012-02-08	2021-07-29	9 років	20	0.1	0.1	0.62	0.1	0.9	0.1	0.1	0.1	0.1	0.1	0.1	0.1	2.52
Харків	2014-09-01	2021-04-29	6 років	92.12	0.15	0.1	0.1	0.13	0.1	1.24	0.1	0.1	0.1	0.1	0.1	0.1	2.42
діла	2015-03-04	2021-12-30	6 років	255	0.1	1.53	0.1	0.1	0.1	0.1	0.1	0.1	0.1	0.1	0.1	0.1	2.63
діла	2015-08-15	2022-02-04	6 років	67	0.27	1.26	0.1	0.1	0.1	0.1	0.1	0.1	0.1	0.1	0.1	0.1	2.53
діла	2015-10-04	2022-01-21	6 років	98.5	0.1	0.1	0.54	0.1	0.99	0.1	0.1	0.1	0.1	0.1	0.1	0.1	2.53
львів	2014-04-11	2022-03-02	7 років	661	0.21	1.32	0.1	0.1	0.1	0.1	0.1	0.1	0.1	0.1	0.1	0.1	2.53
Кам'янець-Подільський	2017-01-05	2020-08-01	3 років	277	0	0	0.15	0	1.39	0	0	0	0	0	0	0	1.54
Харків	2014-10-16	2021-02-04	6 років	2375	0.52	0.1	0.1	0.1	0.2	0.1	0.1	0.1	0.1	0.64	0.1	0.18	2.34
діла	1993-07-01	2021-08-19	28 років	20	0.1	0.1	0.18	0.1	1.36	0.1	0.1	0.1	0.1	0.1	0.1	0.1	2.54
Дніпро	1969-02-03	2021-09-23	52 років	21.21	0.1	0.1	0.1	0.1	0.1	0.1	0.1	0.1	0.1	1.54	0.1	0.1	2.64
Дніпро	2017-06-21	2021-03-19	3 років	125	0.1	0.1	0.1	0.1	0.1	1.54	0.1	0.1	0.1	0.1	0.1	0.1	2.64
Івано-Франківськ	2012-04-30	2020-06-01	8 років	66	0.02	0	0	0	0.02	0	0	1.38	0.1	0	0.02	0	1.54
Київ	1992-05-20	2021-09-07	29 років	1261	0.37	1.17	0.1	0.1	0.1	0.1	0.1	0.1	0.1	0.1	0.1	0.1	2.54
Вінниця	2012-11-25	2021-07-02	8 років	539	0.57	0.98	0.1	0.1	0.1	0.1	0.1	0.1	0.1	0.1	0.1	0.1	2.55
Харків	1984-12-19	2021-09-10	36 років	23.59	0.21	0.12	0.1	0.11	0.18	0.25	0.1	0.1	0.1	0.47	0.21	0.1	2.05
Дніпро	1985-06-25	2021-01-05	35 років	38.28	0.1	0.1	0.1	0.1	0.1	1.55	0.1	0.1	0.1	0.1	0.1	0.1	2.65
Київ	2011-10-29	2021-05-17	9 років	712	0.76	0.69	0	0	0.08	0	0	0	0	0	0	0.02	1.55
діла	2002-10-17	2021-02-22	18 років	20	0.2	0.25	0.25	0.1	0.75	0.1	0.1	0.1	0.1	0.1	0.11	0.1	2.26
діла	2001-12-19	2021-03-27	19 років	531	0.34	1.08	0.1	0.1	0.1	0.1	0.1	0.1	0.1	0.1	0.14	0.1	2.46
Дніпро	1984-03-28	2021-03-19	36 років	224	0.1	0.1	0.82	0.1	0.74	0.1	0.1	0.1	0.1	0.1	0.1	0.1	2.56
одеса	2005-03-24	2022-02-11	16 років	118.41	0.1	0.1	0.47	0.1	1.09	0.1	0.1	0.1	0.1	0.1	0.1	0.1	2.56
Харків	1970-02-23	2021-01-23	50 років	19.8	0.14	0.11	0.37	0	0.67	0	0.02	0.01	0.09	0.06	0.08	0.01	1.56
Херсон	1997-09-30	2020-02-01	22 років	57	0	0	0.32	0	1.04	0	0	0.09	0	0.03	0.08	0	1.56
діла	2000-08-17	2021-05-11	20 років	111.45	0.1	0.1	0.35	0.1	1.22	0.1	0.1	0.1	0.1	0.1	0.1	0.1	2.57
діла	2015-09-24	2021-07-02	5 років	1282	0.62	0.95	0.1	0.1	0.1	0.1	0.1	0.1	0.1	0.1	0.1	0.1	2.57
діла	2016-08-01	2021-05-22	4 років	20	0.23	0.21	0.16	0.1	0.84	0.1	0.1	0.1	0.1	0.1	0.13	0.1	2.27
діла	2016-08-08	2021-05-29	4 років	142.72	0.29	0.29	0.1	0.1	0.87	0.1	0.1	0.1	0.1	0.1	0.12	0.1	2.37
Одеса	1997-07-23	2021-03-10	23 років	321	0.1	0.1	0.44	0.1	1	0.13	0.1	0.1	0.1	0.1	0.1	0.1	2.47
діла	1963-05-25	2021-08-22	58 років	28.61	0.1	0.1	0.1	0.1	0.1	1.57	0.1	0.1	0.1	0.1	0.1	0.1	2.67
діла	2017-10-24	2021-08-30	3 років	55	0.3	0.1	0.1	0.1	0.23	0.1	0.1	0.1	0.1	0.1	0.17	0.87	2.37
Київ	1990-07-12	2021-08-12	31 років	0	0.1	0.13	0.15	0.1	1.29	0.1	0.1	0.1	0.1	0.1	0.1	0.1	2.47
львів	2003-05-29	2022-03-31	18 років	564	0.26	1.31	0.1	0.1	0.1	0.1	0.1	0.1	0.1	0.1	0.1	0.1	2.57
Львів	2013-10-11	2021-10-02	7 років	232	0.51	1.06	0.1	0.1	0.1	0.1	0.1	0.1	0.1	0.1	0.1	0.1	2.57
діла	1967-03-05	2021-06-02	54 років	20	0.12	0.1	0.12	0.1	0.23	0.21	0.1	0.1	0.17	0.2	0.35	0.18	1.98
Дніпро	2001-05-03	2021-09-07	20 років	211	0.1	0.1	0.1	0.1	0.1	0.1	0.56	0.1	0.1	0.1	0.12	0.9	2.48
Дніпро	1984-11-15	2021-06-30	36 років	125.53	0.1	0.1	0.69	0.1	0.9	0.1	0.1	0.1	0.1	0.1	0.1	0.1	2.59
Київ	2012-07-26	2021-05-21	8 років	0	0.18	0.2	0.31	0.1	0.9	0.1	0.1	0.1	0.1	0.1	0.1	0.1	2.39
Одеса	2016-05-07	2021-06-30	5 років	32.46	0.1	0.1	0.6	0.1	0.99	0.1	0.1	0.1	0.1	0.1	0.1	0.1	2.59
діла	2011-09-14	2022-01-21	10 років	298	0.17	0.27	0.22	0.1	0.93	0.1	0.1	0.1	0.1	0.1	0.1	0.1	2.39
Дніпро	2007-01-07	2022-01-20	15 років	452	0.56	1.03	0.1	0.1	0.1	0.1	0.1	0.1	0.1	0.1	0.1	0.1	2.59
Київ	1972-06-12	2021-01-21	48 років	0	0.1	0.28	0.39	0.1	0.92	0.1	0.1	0.1	0.1	0.1	0.1	0.1	2.49
Львів	1986-05-04	2021-01-04	34 років	1479	0.1	0.1	0.1	0.1	0.1	0.1	1.59	0.1	0.1	0.1	0.1	0.1	2.69
Одеса	1988-02-09	2021-06-07	33 років	214	0.1	0.1	0.1	0.1	0.12	0.1	1.19	0.11	0.1	0.1	0.17	0.1	2.39
Харків	2016-04-05	2021-12-04	5 років	575	0.34	1.04	0.1	0.1	0.21	0.1	0.1	0.1	0.1	0.1	0.1	0.1	2.49
діла	2013-08-05	2021-07-28	7 років	67.96	0.1	0.1	0.1	0.1	0.56	0.1	0.65	0.1	0.1	0.1	0.15	0.24	2.4
діла	2013-08-13	2021-04-18	7 років	666	0.1	0.1	0.1	0.1	0.1	0.1	1.6	0.1	0.1	0.1	0.1	0.1	2.7
Київ	1959-02-01	2021-03-03	62 років	0	0.2	0.11	0.1	0.1	0.1	0.1	0.1	0.1	0.1	0.1	0.39	0.9	2.4
полтава	2015-01-13	2020-11-01	5 років	618	0	0	0.14	0	1.47	0	0	0	0	0	0	0	1.61
діла	2008-01-15	2021-09-16	13 років	820	0.1	0.1	0.1	0.1	0.1	0.1	1.61	0.1	0.1	0.1	0.1	0.1	2.71
діла	2016-04-14	2020-12-13	4 років	34.44	0.1	0.1	0.1	0.1	1.34	0.1	0.1	0.27	0.1	0.1	0.1	0.1	2.61
Вінниця	2016-07-07	2021-03-26	4 років	2194	0.07	1.23	0	0	0.11	0	0	0	0	0	0.07	0.13	1.61
діла	2012-09-17	2021-11-06	9 років	272	0.43	1.19	0.1	0.1	0.1	0.1	0.1	0.1	0.1	0.1	0.1	0.1	2.62
Херсон	2005-08-26	2021-12-03	16 років	20	0.1	0.1	0.45	0.1	1.17	0.1	0.1	0.1	0.1	0.1	0.1	0.1	2.62
діла	1993-03-11	2021-11-18	28 років	20	0.1	0.1	0.16	0.1	0.4	0.1	0.1	1.06	0.1	0.1	0.1	0.1	2.52
діла	1964-01-01	2021-06-09	57 років	20	0.1	0.1	0.63	0.1	0.85	0.1	0.1	0.1	0.1	0.1	0.14	0.1	2.52
Харків	2016-02-29	2021-04-29	5 років	97	0.53	0.85	0.1	0.1	0.12	0.1	0.1	0.1	0.1	0.1	0.12	0.1	2.42
діла	1983-03-31	2020-11-23	37 років	33.67	0.1	0.1	0.1	0.1	0.1	0.17	0.1	0.76	0.1	0.1	0.1	0.7	2.53
діла	1994-02-11	2021-07-27	27 років	25.29	0.1	0.1	0.1	0.1	0.1	1.63	0.1	0.1	0.1	0.1	0.1	0.1	2.73
діла	1996-11-26	2021-08-18	24 років	120.49	0.1	0.1	0.62	0.1	1.01	0.1	0.1	0.1	0.1	0.1	0.1	0.1	2.63
діла	2015-05-28	2022-01-16	6 років	694	0.1	0.1	0.1	0.5	0.1	0.1	0.1	0.1	0.1	0.1	0.53	0.6	2.53
діла	1987-12-06	2021-11-11	33 років	272	0.1	0.1	0.1	0.1	0.1	0.1	1.63	0.1	0.1	0.1	0.1	0.1	2.73
діла	2017-06-03	2021-08-30	4 років	52.01	0.1	0.1	0.1	0.1	0.1	0.1	1.63	0.1	0.1	0.1	0.1	0.1	2.73
діла	2017-10-11	2021-06-24	3 років	42.55	0.1	0.1	0.1	0.1	0.1	1.2	0.1	0.1	0.1	0.1	0.22	0.21	2.53
Дніпро	1956-02-03	2021-06-25	65 років	120	0.1	0.1	0.1	0.1	0.1	1.63	0.1	0.1	0.1	0.1	0.1	0.1	2.73
львів	2015-01-13	2021-11-17	6 років	52	0.1	0.1	0.73	0.1	0.9	0.1	0.1	0.1	0.1	0.1	0.1	0.1	2.63
Одеса	2008-02-07	2021-05-26	13 років	151.63	0.1	0.1	0.1	0.1	0.1	0.1	0.1	0.11	0.1	1.29	0.23	0.1	2.53
діла	2011-05-28	2021-08-12	10 років	92	0.1	0.1	0.1	0.1	0.66	0.1	0.78	0.2	0.1	0.1	0.1	0.1	2.54
Дніпро	2002-07-17	2021-04-09	18 років	325	0.1	0.1	0.1	0.1	0.1	0.1	1.64	0.1	0.1	0.1	0.1	0.1	2.74
діла	2011-09-21	2021-03-20	9 років	20.45	0.27	0.1	0.1	0.1	0.1	0.1	0.1	0.1	0.1	0.1	0.47	0.9	2.54
Дніпро	1963-08-19	2020-12-23	57 років	20	0.1	0.18	0.4	0.1	1.06	0.1	0.1	0.1	0.1	0.1	0.1	0.1	2.54
Дніпро	2009-03-20	2021-12-07	12 років	76	0.1	0.1	0.25	0.1	0.74	0.1	0.65	0.1	0.1	0.1	0.1	0.1	2.54
Одеса	2010-09-30	2021-08-16	10 років	73	0.1	0.1	0.1	0.1	0.1	0.1	1.51	0.1	0.1	0.1	0.13	0.1	2.64
Одеса	2014-03-28	2021-08-20	7 років	66.57	0.21	0.57	0.1	0.1	0.18	0.1	0.1	0.68	0.1	0.1	0.1	0.1	2.44
діла	2007-04-03	2021-08-06	14 років	48.7	0.1	0.1	0.1	0.1	0.1	1.27	0.38	0.1	0.1	0.1	0.1	0.1	2.65
Івано-Франківськ	2016-08-02	2021-07-05	4 років	84	0.1	0.1	0.39	0.1	1.26	0.1	0.1	0.1	0.1	0.1	0.1	0.1	2.65
Київ	2009-06-06	2022-01-11	12 років	1987	0.25	0.1	0.1	0.1	0.1	0.1	0.22	0.1	0.1	0.1	0.74	0.44	2.45
Львів	2009-12-17	2021-01-02	11 років	103	0.26	1.39	0.1	0.1	0.1	0.1	0.1	0.1	0.1	0.1	0.1	0.1	2.65
одеса	1996-09-25	2022-01-24	25 років	54.6	0.1	0.1	0.26	0.1	0.4	0.1	0.1	0.1	0.1	0.1	0.1	0.99	2.55
Харків	1984-06-04	2021-04-08	36 років	160.46	0.36	0	0	0	0	0	0	0	0	0	0.27	1.02	1.65
Дніпро	1984-05-03	2021-07-07	37 років	84.13	0.1	0.1	0.1	0.1	0.1	1.38	0.28	0.1	0.1	0.1	0.1	0.1	2.66
Дніпро	2013-01-28	2020-12-04	7 років	690	0.1	0.21	0.1	0.1	0.1	1.45	0.1	0.1	0.1	0.1	0.1	0.1	2.66
Київ	2005-07-01	2021-12-14	16 років	0	0.1	0.1	0.1	0.1	0.1	0.1	1.66	0.1	0.1	0.1	0.1	0.1	2.76
діла	2011-05-12	2021-02-21	9 років	914	0.1	0.12	0.1	0.1	0.14	0.1	1.12	0.28	0.1	0.1	0.1	0.1	2.46
Івано-Франківськ	2008-03-19	2020-10-01	12 років	1791	0	0	0.04	0	0.09	0	1.49	0	0	0	0	0.04	1.66
Харків	2012-06-01	2021-03-12	8 років	794	0.29	1.36	0	0	0	0	0	0	0	0	0.01	0	1.66
діла	2014-08-11	2021-07-21	6 років	273.1	0.1	0.1	0.1	0.1	0.19	0.1	1.48	0.1	0.1	0.1	0.1	0.1	2.67
Дніпро	2009-07-05	2020-11-06	11 років	1768	0.1	0.1	0.1	0.1	0.1	1.45	0.1	0.1	0.1	0.1	0.22	0.1	2.67
Київ	2011-12-18	2021-08-09	9 років	518	0.1	0.1	0.1	0.1	0.1	0.1	1.67	0.1	0.1	0.1	0.1	0.1	2.77
Київ	2008-03-19	2020-04-01	12 років	1963	0	0	0	0	0.07	0	1.59	0	0	0	0	0.01	1.67
діла	2011-01-02	2021-02-07	10 років	50.34	0.1	0.1	0.1	0.1	0.1	0.1	0.43	1.13	0.1	0.1	0.12	0.1	2.58
діла	2003-03-07	2021-01-27	17 років	71	0.27	1.41	0.1	0.1	0.1	0.1	0.1	0.1	0.1	0.1	0.1	0.1	2.68
Київ	1972-01-05	2021-11-30	49 років	486	0.1	0.1	0.1	0.1	0.1	0.1	1.68	0.1	0.1	0.1	0.1	0.1	2.78
Харків	2004-05-30	2021-03-12	16 років	160	0.11	0.22	0.35	0.05	0.95	0	0	0	0	0	0	0	1.68
Харків	2013-02-14	2021-09-24	8 років	142	0.1	0.1	0.1	0.1	0.1	0.1	1.24	0.44	0.1	0.1	0.1	0.1	2.68
діла	2010-04-01	2020-11-29	10 років	1547	0.36	1.32	0.1	0.1	0.1	0.1	0.1	0.1	0.1	0.1	0.1	0.1	2.68
діла	2014-03-30	2021-06-14	7 років	65.69	0.13	0.1	0.54	0.1	0.87	0.1	0.1	0.1	0.1	0.1	0.14	0.1	2.48
діла	2017-02-15	2021-09-08	4 років	74	0.1	0.1	0.1	0.1	0.11	0.1	1.57	0.1	0.1	0.1	0.1	0.1	2.68
Львів	2013-09-22	2021-08-20	7 років	112	0.1	0.1	0.32	0.33	0.76	0.1	0.1	0.12	0.1	0.1	0.1	0.15	2.38
павлоград	2004-07-02	2020-03-01	15 років	65.95	0.04	0.19	0.42	0	1.03	0	0	0	0	0	0	0	1.68
Івано-Франківськ	2010-07-17	2020-02-01	9 років	1900	0.3	1.03	0.05	0	0.07	0	0.08	0.05	0	0	0.07	0.03	1.68
діла	1993-07-21	2021-11-18	28 років	47.14	0.1	0.1	0.52	0.1	1.17	0.1	0.1	0.1	0.1	0.1	0.1	0.1	2.69
діла	2002-02-18	2021-09-02	19 років	90.16	0.1	0.75	0.1	0.1	0.94	0.1	0.1	0.1	0.1	0.1	0.1	0.1	2.69
діла	2009-08-03	2021-10-03	12 років	34.03	0.1	0.1	0.1	0.1	0.1	1.69	0.1	0.1	0.1	0.1	0.1	0.1	2.79
діла	2011-05-27	2021-02-11	9 років	1624	0.1	0.1	0.9	0.1	0.67	0.1	0.1	0.12	0.1	0.1	0.1	0.1	2.59
Дніпро	2005-06-13	2021-06-25	16 років	20.9	0.1	0.1	0.1	0.1	0.1	1.69	0.1	0.1	0.1	0.1	0.1	0.1	2.79
Дніпро	2007-01-19	2021-08-31	14 років	52	0.1	0.1	1.12	0.1	0.57	0.1	0.1	0.1	0.1	0.1	0.1	0.1	2.69
Дніпро	2018-07-17	2021-06-30	2 років	62	0.1	0.1	0.1	0.1	1.69	0.1	0.1	0.1	0.1	0.1	0.1	0.1	2.79
Одеса	2014-10-24	2021-08-24	6 років	51.99	0.1	0.1	0.1	0.1	0.1	0.1	1.69	0.1	0.1	0.1	0.1	0.1	2.79
одеса	2015-09-09	2021-10-28	6 років	261	0.1	0.1	0.1	0.1	0.1	0.1	1.69	0.1	0.1	0.1	0.1	0.1	2.79
суми	2016-04-12	2020-06-01	4 років	651	0	0.04	0.02	0	0.04	0.83	0.61	0.11	0	0.04	0	0	1.69
Дніпро	1989-08-02	2021-05-07	31 років	20	0.11	0.1	0.62	0.1	0.97	0.1	0.1	0.1	0.1	0.1	0.1	0.1	2.6
львів	2014-06-29	2021-12-06	7 років	120	0.1	0.1	0.1	0.1	0.1	0.1	1.7	0.1	0.1	0.1	0.1	0.1	2.8
Харків	2016-03-20	2021-05-28	5 років	353.86	0.37	0.1	0.1	0.17	0.1	0.1	0.1	0.1	0.1	0.1	0.56	0.6	2.5
діла	1986-08-19	2021-09-17	35 років	40.16	0.1	0.1	0.1	0.1	0.1	1.71	0.1	0.1	0.1	0.1	0.1	0.1	2.81
діла	1995-03-20	2021-11-05	26 років	30.68	0.1	0.1	0.33	0.1	1.38	0.1	0.1	0.1	0.1	0.1	0.1	0.1	2.71
Дніпро	2016-11-23	2021-12-16	5 років	29.91	0.1	0.1	0.1	0.1	0.1	1.71	0.1	0.1	0.1	0.1	0.1	0.1	2.81
Львів	2012-10-12	2021-02-03	8 років	480	0.1	0.1	0.23	0.1	0.91	0.1	0.28	0.17	0.1	0.1	0.1	0.12	2.41
діла	1975-12-09	2022-02-06	46 років	83	0.1	0.1	0.1	0.1	0.1	1.6	0.1	0.1	0.1	0.1	0.11	0.1	2.71
діла	2015-05-05	2021-01-16	5 років	145	0.1	0.1	0.74	0.1	0.98	0.1	0.1	0.1	0.1	0.1	0.1	0.1	2.72
діла	2016-03-11	2021-09-30	5 років	182	0.1	0.1	0.69	0.1	1.03	0.1	0.1	0.1	0.1	0.1	0.1	0.1	2.72
Дніпро	2016-10-28	2021-10-01	4 років	168.14	0.1	0.1	0.1	0.1	0.1	1.72	0.1	0.1	0.1	0.1	0.1	0.1	2.82
Харків	2017-01-15	2021-11-18	4 років	149	0.24	0.1	0.4	0.1	1.08	0.1	0.1	0.1	0.1	0.1	0.1	0.1	2.62
діла	2016-04-04	2021-08-23	5 років	181	0.1	0.1	0.48	0.1	1.25	0.1	0.1	0.1	0.1	0.1	0.1	0.1	2.73
діла	2017-08-01	2021-04-24	3 років	121.39	0.1	0.1	0.67	0.1	1.06	0.1	0.1	0.1	0.1	0.1	0.1	0.1	2.73
Київ	2001-07-31	2020-10-01	19 років	714	0.18	0.5	0	0.05	0.1	0	0.8	0	0	0	0.1	0	1.73
Київ	2010-06-21	2020-10-01	10 років	740	0	0	0	0	0	0	1.72	0	0	0	0.01	0	1.73
Харків	2015-02-05	2021-11-16	6 років	430	0.1	0.1	0.1	0.1	0.1	0.1	1.73	0.1	0.1	0.1	0.1	0.1	2.83
діла	1993-03-22	2021-09-17	28 років	219	0.1	0.1	0.1	0.1	0.1	0.1	1.12	0.1	0.1	0.1	0.14	0.47	2.63
Львів	1983-07-10	2021-04-17	37 років	74	0.1	0.16	0.21	0.1	1.12	0.1	0.1	0.1	0.1	0.1	0.24	0.1	2.53
діла	2008-08-30	2021-09-27	13 років	511	0.1	0.1	0.1	0.1	0.1	0.1	0.1	1.58	0.1	0.1	0.1	0.16	2.74
Одеса	2011-12-13	2021-08-05	9 років	27.25	0.1	0.1	0.1	0.1	0.22	1.52	0.1	0.1	0.1	0.1	0.1	0.1	2.74
Херсон	2015-12-31	2021-08-20	5 років	478	0.46	1.28	0.1	0.1	0.1	0.1	0.1	0.1	0.1	0.1	0.1	0.1	2.74
діла	2013-05-11	2022-01-16	8 років	250	0.23	0.1	0.1	0.1	0.1	0.14	0.1	0.1	0.1	0.1	0.25	1.12	2.54
діла	1993-08-20	2020-11-14	27 років	1157	0.21	1.54	0.1	0.1	0.1	0.1	0.1	0.1	0.1	0.1	0.1	0.1	2.75
діла	2016-12-08	2021-11-12	4 років	20	0.1	0.1	0.37	0.1	1.38	0.1	0.1	0.1	0.1	0.1	0.1	0.1	2.75
діла	2020-10-31	2021-11-12	1 років	22.35	0.1	0.63	0.1	0.1	0.62	0.5	0.1	0.1	0.1	0.1	0.1	0.1	2.65
Дніпро	1981-02-22	2020-11-18	39 років	136	0.19	0.1	0.1	0.41	0.1	0.68	0.1	0.1	0.1	0.1	0.32	0.15	2.45
Київ	2013-10-23	2021-04-16	7 років	248	0	0	0	0	0	0	0.89	0	0	0.86	0	0	1.75
Київ	1980-04-25	2020-11-01	40 років	343	0	0	0	0	0	1.3	0.22	0	0	0	0.23	0	1.75
Харків	1980-04-25	2020-11-20	40 років	343	0.1	0.1	0.1	0.1	0.1	1.3	0.22	0.1	0.1	0.1	0.23	0.1	2.65
діла	2009-06-19	2022-01-13	12 років	33.67	0.1	0.1	0.58	0.1	1.18	0.1	0.1	0.1	0.1	0.1	0.1	0.1	2.76
Київ	1995-03-30	2022-01-25	26 років	0	0.1	0.1	0.15	0.1	0.22	1.39	0.1	0.1	0.1	0.1	0.1	0.1	2.66
діла	1991-04-16	2021-05-26	30 років	54.62	0.1	0.1	0.71	0.1	0.94	0.1	0.1	0.11	0.1	0.1	0.1	0.1	2.66
Одеса	2013-06-26	2021-03-30	7 років	477	0.47	1.29	0.1	0.1	0.1	0.1	0.1	0.1	0.1	0.1	0.1	0.1	2.76
діла	1994-02-02	2021-06-25	27 років	139	0.4	1.36	0.1	0.1	0.1	0.1	0.1	0.1	0.1	0.1	0.1	0.1	2.76
діла	2009-06-21	2021-09-16	12 років	539	0.1	0.1	0.34	0.1	1.28	0.1	0.1	0.1	0.1	0.1	0.14	0.1	2.66
діла	2006-06-10	2021-01-18	14 років	163	0.1	0.1	0.1	0.1	0.1	1.77	0.1	0.1	0.1	0.1	0.1	0.1	2.87
діла	2014-10-15	2021-08-29	6 років	194	0.53	1.24	0.1	0.1	0.1	0.1	0.1	0.1	0.1	0.1	0.1	0.1	2.77
діла	2015-01-20	2022-01-23	7 років	179	0.1	0.1	0.23	0.1	1.54	0.1	0.1	0.1	0.1	0.1	0.1	0.1	2.77
діла	2015-09-21	2021-12-08	6 років	83.54	0.1	0.1	0.56	0.1	1.21	0.1	0.1	0.1	0.1	0.1	0.1	0.1	2.77
львів	2013-10-25	2021-11-08	8 років	332	0.45	1.32	0.1	0.1	0.1	0.1	0.1	0.1	0.1	0.1	0.1	0.1	2.77
Харків	2012-11-19	2021-08-10	8 років	271	0.1	0.1	0.1	0.1	0.1	0.1	1.77	0.1	0.1	0.1	0.1	0.1	2.87
діла	1997-08-03	2021-05-07	23 років	1319	0.1	0.1	0.1	0.1	0.15	0.1	1.63	0.1	0.1	0.1	0.1	0.1	2.78
діла	2008-05-13	2021-09-22	13 років	29.89	0.1	0.1	0.23	0.1	0.48	0.1	0.21	0.74	0.1	0.1	0.12	0.1	2.48
діла	2018-12-10	2021-11-24	2 років	125	0.4	1.38	0.1	0.1	0.1	0.1	0.1	0.1	0.1	0.1	0.1	0.1	2.78
павлоград	2005-08-23	2020-08-01	14 років	129	0	0	0.36	0.02	1.21	0	0.13	0	0	0	0.06	0	1.78
діла	2006-12-01	2021-12-11	15 років	51.94	0.1	0.1	0.1	0.1	0.1	1.78	0.1	0.1	0.1	0.1	0.1	0.1	2.88
діла	1952-01-25	2021-04-25	69 років	131.84	0.1	0.12	0.37	0.1	1.29	0.1	0.1	0.1	0.1	0.1	0.1	0.1	2.68
Одеса	2012-05-10	2020-10-19	8 років	1021	0.24	1.54	0.1	0.1	0.1	0.1	0.1	0.1	0.1	0.1	0.1	0.1	2.78
Черкаси	1956-04-30	2021-01-28	64 років	449	0.28	0.13	0	0.42	0.03	0	0	0	0	0	0.14	0.78	1.78
Київ	1995-07-04	2021-01-23	25 років	0	0.1	0.11	0.22	0.1	0.57	0.1	0.71	0.1	0.1	0.1	0.1	0.18	2.49
діла	2012-01-10	2020-11-20	8 років	128.2	0.1	0.33	0.1	0.1	0.65	0.1	0.1	0.81	0.1	0.1	0.1	0.1	2.69
діла	2016-05-24	2022-01-21	5 років	149	0.76	0.1	0.1	0.1	0.1	0.1	1.03	0.1	0.1	0.1	0.1	0.1	2.79
Львів	2004-09-04	2021-02-27	16 років	489	0.1	0.42	0.25	0.1	0.54	0.1	0.1	0.58	0.1	0.1	0.1	0.1	2.59
павлоград	2012-03-02	2020-12-01	8 років	58	0.08	0.08	0.44	0	1.15	0	0	0.02	0	0	0.02	0	1.79
Суми	1997-03-11	2022-01-17	24 років	65	0.1	0.1	0.95	0.1	0.84	0.1	0.1	0.1	0.1	0.1	0.1	0.1	2.79
діла	1990-11-08	2022-01-12	31 років	20	0.1	0.1	0.64	0.1	1.16	0.1	0.1	0.1	0.1	0.1	0.1	0.1	2.8
діла	2005-04-12	2022-02-20	16 років	366	0.1	0.1	0.1	0.1	0.1	0.1	0.1	1.68	0.1	0.1	0.1	0.12	2.8
діла	2018-04-20	2021-01-07	2 років	230	0.1	0.1	0.1	0.1	0.1	1.26	0.1	0.1	0.14	0.1	0.4	0.1	2.7
Дніпро	2014-11-05	2021-11-17	7 років	803	0.11	0.51	0.1	0.1	0.1	0.1	1.18	0.1	0.1	0.1	0.1	0.1	2.7
Львів	2016-12-17	2021-02-08	4 років	20	0.1	0.1	0.66	0.1	1.14	0.1	0.1	0.1	0.1	0.1	0.1	0.1	2.8
Суми	2008-11-04	2021-04-17	12 років	257	0.13	0.03	0.46	0.03	1	0	0.15	0	0	0	0	0	1.8
Харків	2012-09-18	2021-08-13	8 років	69	0.22	0.13	0.1	0.1	0.17	0.1	1	0.1	0.1	0.15	0.13	0.1	2.4
діла	1979-03-18	2021-10-27	42 років	72	0.1	0.16	0.72	0.1	0.92	0.1	0.1	0.1	0.1	0.1	0.1	0.1	2.7
Дніпро	2016-08-25	2021-09-23	5 років	181	0.36	0.1	0.1	0.1	0.1	0.1	0.64	0.1	0.1	0.1	0.37	0.43	2.6
Одеса	1968-10-17	2020-12-24	52 років	282	0.1	0.1	0.1	0.1	0.1	1.8	0.1	0.1	0.1	0.1	0.1	0.1	2.9
діла	2013-04-19	2021-09-05	8 років	20	0.1	0.58	0.26	0.1	0.97	0.1	0.1	0.1	0.1	0.1	0.1	0.1	2.71
діла	2017-01-24	2021-11-10	4 років	64.74	0.1	0.1	0.1	0.1	0.1	0.1	1.81	0.1	0.1	0.1	0.1	0.1	2.91
діла	2009-04-20	2021-12-25	12 років	1783	0.1	0.1	0.1	0.2	0.1	0.1	0.69	0.1	0.7	0.1	0.23	0.1	2.62
Харків	1993-02-13	2021-09-14	28 років	20.67	0.1	0.1	0.59	0.1	1.23	0.1	0.1	0.1	0.1	0.1	0.1	0.1	2.82
діла	2011-04-23	2021-09-16	10 років	542	0.46	0.1	0.1	0.11	0.1	0.1	0.1	0.1	0.1	0.1	0.23	1.02	2.62
діла	2012-11-28	2021-08-06	8 років	85	0.1	0.1	0.1	0.1	0.1	0.1	1.82	0.1	0.1	0.1	0.1	0.1	2.92
одеса	2018-01-08	2021-11-08	3 років	1451	0.1	0.1	0.1	0.1	0.1	1.82	0.1	0.1	0.1	0.1	0.1	0.1	2.92
полтава	1982-01-11	2020-11-01	38 років	32.99	0	0	0.46	0	1.35	0	0	0	0	0	0.01	0	1.82
Вінниця	2015-04-11	2021-04-24	6 років	1047	0.37	1.46	0.1	0.1	0.1	0.1	0.1	0.1	0.1	0.1	0.1	0.1	2.83
діла	1962-08-30	2021-03-09	58 років	95	0.1	0.14	0.36	0.1	1.08	0.25	0.1	0.1	0.1	0.1	0.1	0.1	2.63
діла	2013-03-05	2021-04-21	8 років	59	0.1	0.1	0.1	0.1	0.11	0.1	1.72	0.1	0.1	0.1	0.1	0.1	2.83
одеса	2018-10-06	2021-11-01	3 років	507	0.5	1.33	0.1	0.1	0.1	0.1	0.1	0.1	0.1	0.1	0.1	0.1	2.83
херсон	2017-08-12	2020-12-01	3 років	651	0.36	1.47	0	0	0	0	0	0	0	0	0	0	1.83
львів	2016-08-22	2022-03-17	5 років	509	0.19	1.43	0.1	0.1	0.1	0.1	0.22	0.1	0.1	0.1	0.1	0.1	2.74
Одеса	1997-09-27	2021-05-07	23 років	23.19	0.1	0.1	0.1	0.1	0.1	1.84	0.1	0.1	0.1	0.1	0.1	0.1	2.94
діла	1972-04-01	2021-04-21	49 років	109.33	0.1	0.1	0.57	0.1	0.98	0.1	0.3	0.1	0.1	0.1	0.1	0.1	2.75
Вінниця	2016-01-01	2021-03-13	5 років	689	0.28	1.54	0	0	0.03	0	0	0	0	0	0	0	1.85
діла	2007-03-07	2021-11-19	14 років	71.16	0.1	0.1	0.1	0.1	0.1	0.1	0.1	1.85	0.1	0.1	0.1	0.1	2.95
діла	2007-09-16	2021-08-17	13 років	267	0.53	1.32	0.1	0.1	0.1	0.1	0.1	0.1	0.1	0.1	0.1	0.1	2.85
діла	2004-02-03	2021-08-05	17 років	93	0.41	0.1	0.1	0.1	0.1	0.1	0.1	0.1	0.1	0.1	0.51	0.93	2.75
діла	2018-11-08	2021-09-12	2 років	56.68	0.1	0.1	0.1	0.1	0.1	1.74	0.1	0.1	0.1	0.1	0.11	0.1	2.85
Харків	2016-10-18	2021-02-25	4 років	1067	0.14	0.04	0	0.13	0.26	0	1.15	0	0	0	0.07	0.06	1.85
діла	2004-08-06	2021-04-11	16 років	99	0.1	0.1	0.1	0.1	0.26	0.1	0.15	1.2	0.25	0.1	0.1	0.1	2.66
діла	2013-05-04	2021-10-21	8 років	1424	0.38	1.48	0.1	0.1	0.1	0.1	0.1	0.1	0.1	0.1	0.1	0.1	2.86
діла	2017-10-19	2021-11-23	4 років	452	0.43	1.43	0.1	0.1	0.1	0.1	0.1	0.1	0.1	0.1	0.1	0.1	2.86
діла	2017-05-07	2021-05-30	4 років	57	0.1	0.1	0.1	0.1	0.1	0.12	1.51	0.1	0.1	0.12	0.11	0.1	2.66
Дніпро	2009-05-01	2020-10-21	11 років	187	0.1	0.1	0.1	0.1	0.1	0.1	1.86	0.1	0.1	0.1	0.1	0.1	2.96
Одеса	2008-12-01	2021-03-30	12 років	1375	0.27	1.1	0.1	0.1	0.1	0.1	0.1	0.1	0.1	0.1	0.1	0.49	2.76
Ужгород	1966-01-30	2021-01-16	54 років	281	0	0.06	0	0	0	1.7	0	0	0	0	0.06	0.04	1.86
діла	2013-02-12	2021-09-26	8 років	105.52	0.1	0.1	0.26	0.1	1.61	0.1	0.1	0.1	0.1	0.1	0.1	0.1	2.87
діла	1977-12-30	2021-08-20	43 років	20	0.33	0.72	0.1	0.1	0.82	0.1	0.1	0.1	0.1	0.1	0.1	0.1	2.77
львів	2011-07-24	2022-03-12	10 років	479	0.35	1.52	0.1	0.1	0.1	0.1	0.1	0.1	0.1	0.1	0.1	0.1	2.87
Одеса	1987-04-13	2021-03-10	33 років	36.18	0.1	0.27	0.53	0.1	1.07	0.1	0.1	0.1	0.1	0.1	0.1	0.1	2.77
одеса	2015-04-10	2021-11-26	6 років	198	0.1	0.1	0.1	0.1	0.1	0.1	1.87	0.1	0.1	0.1	0.1	0.1	2.97
Одеса	2000-08-11	2021-05-20	20 років	112	0.31	0.1	0.1	0.1	0.33	0.1	0.1	0.1	0.1	0.1	0.1	1.24	2.78
Харків	1982-11-11	2021-10-01	38 років	88	0.1	0.1	0.17	0.1	0.46	0.1	0.1	1.25	0.1	0.1	0.1	0.1	2.78
діла	2013-08-30	2022-01-17	8 років	75	0.1	0.1	0.1	0.1	0.3	0.1	0.1	1.58	0.1	0.1	0.1	0.1	2.88
діла	2015-08-07	2021-12-22	6 років	31.64	0.1	0.1	0.54	0.1	1.34	0.1	0.1	0.1	0.1	0.1	0.1	0.1	2.88
діла	2016-06-25	2021-12-10	5 років	148	0.31	1.38	0.1	0.1	0.2	0.1	0.1	0.1	0.1	0.1	0.1	0.1	2.79
діла	2009-07-09	2021-12-19	12 років	323	0.1	0.1	0.1	0.1	0.1	0.1	1.89	0.1	0.1	0.1	0.1	0.1	2.99
діла	2005-10-19	2021-12-31	16 років	70	0.1	0.1	0.1	0.1	0.1	1.89	0.1	0.1	0.1	0.1	0.1	0.1	2.99
Одеса	2011-02-12	2021-01-22	9 років	246	0.13	0.33	0.1	0.1	0.1	0.1	0.1	0.1	0.1	1.43	0.1	0.1	2.79
одеса	2012-12-28	2021-12-02	8 років	285	0.1	0.1	0.1	0.1	0.1	0.1	1.89	0.1	0.1	0.1	0.1	0.1	2.99
діла	2009-10-14	2021-08-05	11 років	58.54	0.1	0.1	0.1	0.1	0.1	1.25	0.1	0.1	0.1	0.1	0.12	0.52	2.79
діла	2010-09-07	2021-12-02	11 років	300	0.57	1.32	0.1	0.1	0.1	0.1	0.1	0.1	0.1	0.1	0.1	0.1	2.89
Дніпро	1987-07-29	2022-01-13	34 років	81.95	0.1	0.28	0.27	0.1	0.7	0.65	0.1	0.1	0.1	0.1	0.1	0.1	2.7
Київ	2014-02-26	2020-07-01	6 років	1626	0	0	0	0	0	0	1.88	0	0	0	0.02	0	1.9
одеса	1991-01-10	2022-02-14	31 років	42.37	0.1	0.1	0.1	0.1	0.1	1.77	0.1	0.1	0.1	0.1	0.13	0.1	2.9
Харків	2016-11-21	2021-06-22	4 років	155	0.69	1.21	0.1	0.1	0.1	0.1	0.1	0.1	0.1	0.1	0.1	0.1	2.9
діла	2003-11-20	2020-12-10	17 років	20	0.1	0.1	0.42	0.1	1.49	0.1	0.1	0.1	0.1	0.1	0.1	0.1	2.91
діла	2014-03-30	2021-01-31	6 років	131	0.14	0.39	0.35	0.1	1.03	0.1	0.1	0.1	0.1	0.1	0.1	0.1	2.71
діла	1980-12-15	2021-10-30	40 років	163.1	0.1	0.1	0.88	0.1	1.04	0.1	0.1	0.1	0.1	0.1	0.1	0.1	2.92
Дніпро	2003-08-05	2021-08-20	18 років	65.39	0.1	0.1	0.1	0.1	0.1	1.92	0.1	0.1	0.1	0.1	0.1	0.1	3.02
Дніпро	1988-11-10	2022-02-08	33 років	20	0.1	0.1	0.1	0.1	0.1	1.92	0.1	0.1	0.1	0.1	0.1	0.1	3.02
Кам'янець-Подільський	2018-09-21	2020-12-01	2 років	257	0.4	1.43	0	0	0.09	0	0	0	0	0	0	0	1.92
діла	2018-02-04	2021-03-25	3 років	178	0.1	0.1	0.1	0.1	0.1	1.93	0.1	0.1	0.1	0.1	0.1	0.1	3.03
діла	2015-05-08	2021-08-10	6 років	64.97	0.1	0.1	0.1	0.1	0.1	0.1	0.1	0.1	1.93	0.1	0.1	0.1	3.03
діла	2016-04-22	2021-11-24	5 років	153	0.47	1.46	0.1	0.1	0.1	0.1	0.1	0.1	0.1	0.1	0.1	0.1	2.93
Київ	2018-05-06	2021-09-22	3 років	0	0.1	0.1	0.1	0.1	0.24	0.1	0.1	1.69	0.1	0.1	0.1	0.1	2.93
Херсон	2017-11-08	2021-09-03	3 років	138	0.1	0.1	0.1	0.1	0.1	0.1	1.93	0.1	0.1	0.1	0.1	0.1	3.03
діла	2017-08-13	2021-09-25	4 років	2181	0.21	0.81	0.12	0.1	0.79	0.1	0.1	0.1	0.1	0.1	0.1	0.1	2.73
Дніпро	2014-01-27	2021-04-30	7 років	760	0.4	1.53	0.1	0.1	0.1	0.1	0.1	0.1	0.1	0.1	0.1	0.1	2.93
Київ	2010-02-17	2020-06-01	10 років	742	0.27	0.53	0.51	0	0.49	0	0	0	0	0	0.13	0	1.93
діла	2008-01-21	2021-01-06	12 років	540	0.1	0.1	0.86	0.1	1.08	0.1	0.1	0.1	0.1	0.1	0.1	0.1	2.94
діла	2009-10-14	2021-08-05	11 років	58.28	0.1	0.1	0.1	0.1	0.1	1.2	0.1	0.1	0.1	0.1	0.17	0.57	2.84
Одеса	2004-06-19	2020-11-16	16 років	1980	0.1	0.1	0.1	0.1	0.1	0.1	1.82	0.1	0.1	0.1	0.12	0.1	2.94
Рівне	2013-12-28	2021-11-24	7 років	1367	0.39	0.89	0.1	0.1	0.1	0.1	0.14	0.1	0.11	0.12	0.29	0.1	2.54
Київ	1972-06-06	2021-05-26	48 років	0	0.32	0.1	0.39	0.1	0.49	0.17	0.1	0.1	0.1	0.15	0.43	0.1	2.55
діла	2012-08-27	2021-09-24	9 років	20	0.1	0.1	0.7	0.1	1.25	0.1	0.1	0.1	0.1	0.1	0.1	0.1	2.95
діла	2013-12-30	2021-09-29	7 років	1624	0.1	0.1	0.1	0.1	0.1	0.1	1.95	0.1	0.1	0.1	0.1	0.1	3.05
діла	2016-11-28	2021-08-07	4 років	20	0.1	0.31	0.4	0.1	1.24	0.1	0.1	0.1	0.1	0.1	0.1	0.1	2.85
Дніпро	1984-08-27	2021-08-11	36 років	24.08	0.1	0.1	0.1	0.1	0.1	1.95	0.1	0.1	0.1	0.1	0.1	0.1	3.05
Одеса	2011-09-04	2021-10-01	10 років	108	0.1	0.1	0.1	0.1	0.1	0.1	1.95	0.1	0.1	0.1	0.1	0.1	3.05
Одеса	2009-12-20	2021-09-14	11 років	91	0.1	0.1	0.1	0.1	0.1	0.1	1.95	0.1	0.1	0.1	0.1	0.1	3.05
одеса	1988-08-25	2021-10-21	33 років	379	0.1	0.1	0.59	0.1	1.19	0.1	0.1	0.1	0.1	0.1	0.1	0.18	2.86
Львів	2016-04-26	2021-08-10	5 років	481	0.41	1.55	0.1	0.1	0.1	0.1	0.1	0.1	0.1	0.1	0.1	0.1	2.96
Вінниця	2014-09-08	2020-10-01	6 років	989	0.29	1.34	0	0	0.02	0	0	0	0	0	0.2	0.11	1.96
діла	2012-04-25	2021-10-01	9 років	187	0.1	0.1	0.1	0.1	0.69	0.1	1.28	0.1	0.1	0.1	0.1	0.1	2.97
діла	2006-10-13	2020-12-18	14 років	103.14	0.32	0.1	0.1	0.21	0.1	0.1	0.1	0.1	0.1	0.1	0.79	0.65	2.77
діла	1996-08-03	2021-12-17	25 років	92	0.1	0.1	0.1	0.92	0.1	0.1	0.1	0.1	0.1	0.1	0.38	0.67	2.87
діла	1999-03-04	2021-10-28	22 років	109	0.1	0.1	0.66	0.1	1.32	0.1	0.1	0.1	0.1	0.1	0.1	0.1	2.98
діла	2016-03-23	2021-09-09	5 років	82.05	0.1	0.1	0.57	0.1	1.41	0.1	0.1	0.1	0.1	0.1	0.1	0.1	2.98
діла	1989-06-08	2022-02-06	32 років	89.22	0.1	0.1	0.6	0.1	1.38	0.1	0.1	0.1	0.1	0.1	0.1	0.1	2.98
Дніпро	2010-09-29	2021-03-10	10 років	112	0.14	0.38	0.34	0.1	0.69	0.1	0.43	0.1	0.1	0.1	0.1	0.1	2.68
Одеса	1970-10-10	2021-06-21	50 років	115	0.2	0.1	0.1	0.32	0.19	0.1	0.1	0.1	0.1	0.1	1.1	0.17	2.68
Одеса	2017-08-12	2021-08-27	4 років	176	0.1	0.1	0.1	0.1	0.1	0.1	1.98	0.1	0.1	0.1	0.1	0.1	3.08
Київ	2012-12-26	2020-02-01	7 років	0	0.02	0	0.05	0	0.03	0	0	1.78	0	0.08	0	0.02	1.98
діла	2017-02-27	2021-12-03	4 років	70	0.1	0.1	0.1	0.1	0.1	0.85	1.14	0.1	0.1	0.1	0.1	0.1	2.99
діла	2009-07-04	2021-01-16	11 років	391	0.1	0.1	0.76	0.1	1.23	0.1	0.1	0.1	0.1	0.1	0.1	0.1	2.99
Дніпро	2018-08-01	2021-09-09	3 років	207.97	0.49	0.43	0.1	0.79	0.1	0.1	0.1	0.1	0.1	0.1	0.1	0.28	2.79
Київ	2015-03-02	2021-04-29	6 років	0	0.11	0.1	0.81	0.1	1.07	0.1	0.1	0.1	0.1	0.1	0.1	0.1	2.89
Львів	1991-06-11	2021-02-27	29 років	60	0.1	0.1	0.1	0.1	0.1	1.67	0.1	0.1	0.1	0.1	0.18	0.15	2.9
одеса	1983-04-28	2021-11-16	38 років	69	0.1	0.1	0.39	0.1	1.39	0.1	0.22	0.1	0.1	0.1	0.1	0.1	2.9
діла	1981-06-12	2021-06-23	40 років	21.09	0.1	0.11	0.61	0.1	1.28	0.1	0.1	0.1	0.1	0.1	0.1	0.1	2.9
Івано-Франківськ	2009-03-03	2020-02-01	10 років	567	0	0	0.99	0	1	0	0	0.01	0	0	0	0	2
одеса	1983-07-26	2021-11-16	38 років	205	0.99	0.1	0.1	0.1	0.33	0.1	0.1	0.1	0.1	0.1	0.1	0.68	2.9
одеса	2005-05-21	2021-11-23	16 років	168	0.1	0.1	0.1	0.1	0.1	0.1	2	0.1	0.1	0.1	0.1	0.1	3.1
Харків	2012-01-11	2021-05-24	9 років	132	0.66	1.33	0	0	0	0	0	0	0	0	0.01	0	2
діла	1979-06-28	2021-12-12	42 років	20	0.16	0.22	0.37	0.1	1.26	0.1	0.1	0.1	0.1	0.1	0.1	0.1	2.81
діла	2008-08-17	2021-04-04	12 років	228	0.55	1.46	0.1	0.1	0.1	0.1	0.1	0.1	0.1	0.1	0.1	0.1	3.01
діла	2010-02-27	2021-11-05	11 років	780	0.1	0.1	0.1	0.1	0.1	0.1	2.01	0.1	0.1	0.1	0.1	0.1	3.11
діла	1970-07-12	2021-07-04	50 років	73.94	0.1	0.1	0.1	0.1	0.1	2.01	0.1	0.1	0.1	0.1	0.1	0.1	3.11
діла	2013-11-08	2021-07-31	7 років	143.33	0.1	0.1	0.1	1.03	0.1	0.1	0.1	0.1	0.1	0.1	0.1	0.98	3.01
діла	2014-09-28	2021-01-10	6 років	1753	0.19	0.79	0.38	0.1	0.65	0.1	0.1	0.1	0.1	0.1	0.1	0.1	2.81
Харків	2007-03-31	2021-03-12	13 років	89	0.02	0.07	0.75	0	1.13	0	0	0	0	0	0.03	0.01	2.01
Суми	2017-09-21	2021-02-25	3 років	1390	0.1	0.05	0.66	0.11	1.01	0	0	0	0.03	0	0.05	0	2.01
херсон	1987-07-17	2020-11-01	33 років	25.66	0.12	0	0	0.02	0	0	0	0	0	0	0.06	1.81	2.01
діла	1970-11-02	2020-12-26	50 років	33.39	0.1	0.1	0.54	0.1	1.48	0.1	0.1	0.1	0.1	0.1	0.1	0.1	3.02
діла	2006-05-31	2020-12-02	14 років	101	0.1	0.11	0.36	0.1	1.55	0.1	0.1	0.1	0.1	0.1	0.1	0.1	2.92
діла	2009-03-09	2021-12-10	12 років	224	0.58	1.44	0.1	0.1	0.1	0.1	0.1	0.1	0.1	0.1	0.1	0.1	3.02
діла	2010-10-12	2022-01-16	11 років	116.53	0.1	0.1	0.55	0.1	1.47	0.1	0.1	0.1	0.1	0.1	0.1	0.1	3.02
діла	2013-10-31	2022-01-16	8 років	110	0.1	0.1	0.72	0.1	1.3	0.1	0.1	0.1	0.1	0.1	0.1	0.1	3.02
Харків	2004-03-28	2021-04-02	17 років	176	0.42	0.74	0.22	0.1	0.51	0.1	0.1	0.13	0.1	0.1	0.1	0.1	2.72
Харків	2018-10-14	2022-02-21	3 років	738	0.39	1.63	0.1	0.1	0.1	0.1	0.1	0.1	0.1	0.1	0.1	0.1	3.02
діла	1990-10-09	2021-08-29	30 років	41.66	0.1	0.1	0.1	0.1	0.1	2.03	0.1	0.1	0.1	0.1	0.1	0.1	3.13
діла	2008-07-23	2021-01-11	12 років	53	0.1	0.1	0.89	0.1	1.14	0.1	0.1	0.1	0.1	0.1	0.1	0.1	3.03
діла	2011-03-14	2021-08-28	10 років	105	0.1	0.1	0.1	0.1	0.1	0.1	2.03	0.1	0.1	0.1	0.1	0.1	3.13
Київ	2010-11-01	2021-01-23	10 років	332	0.02	0	0.03	0	0.03	0.05	0	0.02	0	1.74	0.12	0.02	2.03
харків	1996-12-10	2022-01-28	25 років	114	0.1	0.26	0.1	0.1	0.1	0.1	0.1	0.1	0.1	1.77	0.1	0.1	3.03
Херсон	2008-03-09	2021-08-26	13 років	430	0.1	0.1	0.1	0.1	0.1	0.1	1.78	0.1	0.1	0.1	0.25	0.1	3.03
діла	2016-11-05	2021-06-06	4 років	165.33	0.1	0.1	0.1	0.1	0.1	2.04	0.1	0.1	0.1	0.1	0.1	0.1	3.14
Дніпро	2010-06-25	2021-01-05	10 років	38.6	0.44	0.78	0.18	0.1	0.64	0.1	0.1	0.1	0.1	0.1	0.1	0.1	2.84
Київ	1987-06-08	2021-12-30	34 років	0	0.1	0.1	0.1	0.1	0.1	2.04	0.1	0.1	0.1	0.1	0.1	0.1	3.14
Київ	2008-07-25	2021-01-15	12 років	1016	0	0	0.58	0	0.93	0	0	0.39	0	0	0	0.14	2.04
Харків	2015-12-08	2020-08-01	4 років	462	0	0	0	0	0.02	0	1.96	0	0	0	0.06	0	2.04
діла	1989-06-22	2021-12-02	32 років	91	0.63	1.42	0.1	0.1	0.1	0.1	0.1	0.1	0.1	0.1	0.1	0.1	3.05
діла	2009-08-22	2021-03-27	11 років	980	0.58	0.74	0.1	0.1	0.1	0.1	0.73	0.1	0.1	0.1	0.1	0.1	2.95
діла	2012-01-22	2021-07-30	9 років	394	0.45	0.95	0.1	0.1	0.1	0.1	0.1	0.1	0.65	0.1	0.1	0.1	2.95
діла	2006-10-16	2021-03-27	14 років	52.55	0.1	0.1	0.57	0.1	1.49	0.1	0.1	0.1	0.1	0.1	0.1	0.1	3.06
діла	2010-09-17	2021-04-21	10 років	69	0.1	0.1	0.52	0.1	0.93	0.1	0.61	0.1	0.1	0.1	0.1	0.1	2.96
діла	2014-06-29	2021-05-29	6 років	78	0.11	0.1	0.35	0.1	0.69	0.1	0.77	0.1	0.1	0.1	0.14	0.1	2.76
діла	2015-01-05	2021-05-23	6 років	103	0.18	0.13	0.54	0.1	1.21	0.1	0.1	0.1	0.1	0.1	0.1	0.1	2.86
Дніпро	2010-09-14	2022-01-13	11 років	53	0.38	0.1	0.1	0.1	0.1	0.1	1.28	0.1	0.1	0.1	0.1	0.4	2.96
Київ	2013-12-25	2021-12-01	7 років	249	0.1	0.1	0.1	0.1	0.1	0.1	2.06	0.1	0.1	0.1	0.1	0.1	3.16
Київ	1998-08-18	2020-03-01	21 років	392	0.03	0	0.46	0	1.57	0	0	0	0	0	0	0	2.06
Одеса	1971-07-24	2021-01-18	49 років	49.74	0.1	0.1	0.1	0.1	0.1	1.95	0.1	0.1	0.1	0.1	0.11	0.1	3.06
діла	1987-04-11	2021-09-25	34 років	1530	0.1	0.1	0.1	0.1	0.1	0.1	2.07	0.1	0.1	0.1	0.1	0.1	3.17
діла	2011-12-04	2021-09-25	9 років	193	0.1	0.1	0.1	0.1	0.1	2.07	0.1	0.1	0.1	0.1	0.1	0.1	3.17
Дніпро	2008-10-28	2021-03-17	12 років	20	0.14	0.22	0.35	0.1	0.59	0.1	0.1	0.77	0.1	0.1	0.1	0.1	2.77
Київ	2012-06-11	2020-02-01	7 років	364	0.01	0	0	0	0	0	0	2.04	0	0	0	0.02	2.07
Херсон	2002-08-20	2021-09-03	19 років	32.64	0.1	0.1	0.47	0.1	1.16	0.1	0.44	0.1	0.1	0.1	0.1	0.1	2.97
Київ	2002-04-11	2020-02-01	17 років	434	0	0	0	0	0.04	0	2.03	0	0	0	0	0.01	2.08
діла	1979-09-28	2022-02-03	42 років	20	0.1	0.16	0.56	0.1	0.73	0.1	0.63	0.1	0.1	0.1	0.1	0.1	2.88
діла	2013-06-02	2022-01-25	8 років	33.48	0.1	0.1	0.61	0.1	1.29	0.1	0.18	0.1	0.1	0.1	0.1	0.1	2.98
діла	2016-11-29	2022-01-23	5 років	20	0.1	0.1	0.58	0.1	1.5	0.1	0.1	0.1	0.1	0.1	0.1	0.1	3.08
діла	2016-11-30	2021-12-29	5 років	697	0.37	1.71	0.1	0.1	0.1	0.1	0.1	0.1	0.1	0.1	0.1	0.1	3.08
діла	2018-01-03	2021-07-27	3 років	66.53	0.1	0.1	0.1	0.1	0.1	0.1	0.1	2.08	0.1	0.1	0.1	0.1	3.18
львів	1993-07-13	2022-03-31	28 років	20	0.1	0.22	0.45	0.1	1.41	0.1	0.1	0.1	0.1	0.1	0.1	0.1	2.98
Одеса	2016-08-12	2021-08-27	5 років	34.27	0.1	0.1	0.54	0.1	1.43	0.1	0.1	0.1	0.1	0.1	0.11	0.1	2.98
одеса	2013-06-28	2021-12-28	8 років	46.93	0.1	0.1	0.1	0.1	0.1	0.1	2.08	0.1	0.1	0.1	0.1	0.1	3.18
Одеса	2019-08-28	2021-09-28	2 років	615	0.1	0.1	0.1	0.1	0.15	0.1	1.93	0.1	0.1	0.1	0.1	0.1	3.08
Рівне	2011-08-20	2022-01-10	10 років	136	0.1	0.1	0.1	0.1	0.1	0.1	1.84	0.1	0.12	0.1	0.12	0.1	2.98
Одеса	2015-03-09	2020-12-15	5 років	303	0.1	0.1	0.1	0.12	0.1	1.35	0.39	0.1	0.1	0.1	0.22	0.1	2.88
діла	1998-02-26	2021-08-22	23 років	21.52	0.48	0.1	0.1	0.1	0.1	0.1	0.1	0.1	0.1	0.1	0.24	1.37	2.99
діла	2007-02-16	2021-08-13	14 років	141.52	0.1	0.1	0.8	0.1	1.29	0.1	0.1	0.1	0.1	0.1	0.1	0.1	3.09
діла	2014-03-31	2021-09-13	7 років	928	0.1	0.1	0.1	0.1	0.1	0.1	1.97	0.1	0.1	0.1	0.12	0.1	3.09
Дніпро	2009-05-26	2021-01-15	11 років	1527	0.1	0.12	0.1	0.1	0.24	0.1	1.73	0.1	0.1	0.1	0.1	0.1	2.99
Київ	1996-02-25	2020-12-18	24 років	0	0.1	0.1	0.89	0.1	1.2	0.1	0.1	0.1	0.1	0.1	0.1	0.1	3.09
Полтава	1977-12-29	2022-02-14	44 років	20	0.1	0.1	0.94	0.1	1.03	0.1	0.1	0.1	0.1	0.1	0.12	0.1	2.99
Харків	1974-03-18	2021-04-30	47 років	22.37	0.18	0.12	0.55	0	1.24	0	0	0	0	0	0	0	2.09
Одеса	2016-03-22	2021-05-05	5 років	34.48	0.13	1.57	0.1	0.1	0.21	0.1	0.1	0.1	0.18	0.1	0.1	0.1	2.89
Полтава	2016-07-08	2021-08-07	5 років	218	0.1	0.1	0.1	0.1	0.1	0.1	2.1	0.1	0.1	0.1	0.1	0.1	3.2
діла	2011-08-30	2021-09-15	10 років	332	0.14	0.1	0.19	0.37	0.7	0.1	0.1	0.1	0.1	0.1	0.25	0.46	2.71
діла	2015-09-08	2021-12-23	6 років	266	0.1	0.1	0.65	0.1	1.46	0.1	0.1	0.1	0.1	0.1	0.1	0.1	3.11
Київ	2012-01-03	2020-09-01	8 років	273	0.12	0.13	0.19	0	1.52	0	0	0	0	0	0.15	0	2.11
Київ	2012-12-22	2020-12-21	7 років	681	0.1	0.1	0.1	0.25	0.1	0.1	0.1	0.1	0.1	0.1	0.97	0.89	3.01
одеса	1979-10-16	2022-02-14	42 років	20.7	0.1	0.1	0.1	0.1	0.1	2.11	0.1	0.1	0.1	0.1	0.1	0.1	3.21
Дніпро	2007-05-08	2020-11-11	13 років	1536	0.1	0.1	0.1	0.12	0.1	0.1	1.69	0.1	0.1	0.1	0.14	0.16	2.91
Одеса	2012-08-18	2021-05-25	8 років	102	0.41	0.6	0.1	0.1	0.1	0.1	1.1	0.1	0.1	0.1	0.1	0.1	3.01
Херсон	2015-02-26	2021-03-18	6 років	228	0.02	0	0.54	0	1.3	0	0	0.09	0	0	0.1	0.06	2.11
діла	2005-09-24	2022-02-03	16 років	38.67	0.1	0.1	0.1	0.1	0.1	2.12	0.1	0.1	0.1	0.1	0.1	0.1	3.22
діла	2019-05-02	2021-10-15	2 років	62	0.27	0.1	0.1	0.1	0.1	0.1	0.1	0.1	0.1	0.1	0.13	1.72	3.02
Одеса	2011-07-10	2020-11-23	9 років	1036	0.1	0.1	0.1	0.15	0.1	1.97	0.1	0.1	0.1	0.1	0.1	0.1	3.12
Рівне	2014-05-16	2021-12-20	7 років	875	0.94	1.18	0.1	0.1	0.1	0.1	0.1	0.1	0.1	0.1	0.1	0.1	3.12
діла	1989-02-04	2022-02-18	33 років	31.44	0.1	0.1	0.1	0.1	0.1	2.13	0.1	0.1	0.1	0.1	0.1	0.1	3.23
діла	1984-10-18	2021-05-08	36 років	87.57	0.1	0.1	0.32	0.1	1.27	0.1	0.54	0.1	0.1	0.1	0.1	0.1	3.03
Львів	1998-04-24	2021-04-17	22 років	2622	0.11	0.1	0.1	0.1	0.1	0.1	2.03	0.1	0.1	0.1	0.1	0.1	3.14
діла	1991-10-22	2021-08-16	29 років	20	0.1	0.1	0.52	0.1	1.62	0.1	0.1	0.1	0.1	0.1	0.1	0.1	3.14
Харків	2013-10-06	2021-06-09	7 років	575	0.1	0.1	0.1	0.41	0.1	0.1	0.1	0.1	0.1	0.1	0.4	1.33	3.04
діла	1996-06-12	2022-01-05	25 років	23.72	0.1	0.1	0.1	0.1	0.1	2.15	0.1	0.1	0.1	0.1	0.1	0.1	3.25
діла	2009-05-09	2021-12-08	12 років	1917	0.49	1.32	0.1	0.1	0.1	0.1	0.34	0.1	0.1	0.1	0.1	0.1	3.05
діла	2018-02-01	2021-05-30	3 років	52	0.1	0.1	0.32	0.1	1.83	0.1	0.1	0.1	0.1	0.1	0.1	0.1	3.15
Київ	2005-10-26	2021-02-22	15 років	261	0.12	0.23	0.85	0.1	0.95	0.1	0.1	0.1	0.1	0.1	0.1	0.1	2.95
Київ	1988-10-13	2021-11-29	33 років	544	1.01	0.1	0.1	0.1	0.1	0.1	0.1	0.1	0.1	0.1	0.39	0.75	3.05
Херсон	1971-07-23	2022-01-27	50 років	49.48	0.15	0.37	0.55	0.1	1.08	0.1	0.1	0.1	0.1	0.1	0.1	0.1	2.95
Київ	1998-01-23	2020-02-01	22 років	0	0.1	0.38	0.44	0	1.07	0.02	0	0	0.09	0.04	0.02	0	2.16
діла	2004-07-28	2021-02-03	16 років	61	0.1	0.1	0.1	0.1	0.1	2.16	0.1	0.1	0.1	0.1	0.1	0.1	3.26
діла	2012-02-14	2021-04-27	9 років	139.93	0.1	0.1	0.1	0.1	0.1	2.16	0.1	0.1	0.1	0.1	0.1	0.1	3.26
діла	2012-07-12	2021-08-17	9 років	54	0.1	0.1	0.1	0.1	0.1	1.84	0.32	0.1	0.1	0.1	0.1	0.1	3.16
Київ	2014-12-27	2020-12-01	5 років	346	0	0.06	0.06	1	0.59	0	0	0	0	0	0.19	0.26	2.16
Одеса	2014-03-16	2021-07-16	7 років	135	0.27	1.32	0.1	0.1	0.57	0.1	0.1	0.1	0.1	0.1	0.1	0.1	3.06
Харків	2013-09-16	2021-06-25	7 років	122.88	0.1	0.13	0.1	0.1	0.1	1.29	0.4	0.1	0.1	0.14	0.2	0.1	2.86
Харків	2017-12-29	2021-06-01	3 років	2052	0.1	0.1	0.1	0.1	0.1	0.1	2.16	0.1	0.1	0.1	0.1	0.1	3.26
діла	1977-04-25	2021-03-14	43 років	20	0.1	0.1	1.16	0.1	0.85	0.1	0.1	0.1	0.1	0.1	0.16	0.1	3.07
діла	2005-11-28	2021-07-25	15 років	21.46	0.1	0.1	0.75	0.1	1.42	0.1	0.1	0.1	0.1	0.1	0.1	0.1	3.17
діла	2005-09-09	2021-08-29	15 років	123	0.38	1.18	0.1	0.61	0.1	0.1	0.1	0.1	0.1	0.1	0.1	0.1	3.07
діла	2015-02-24	2021-12-11	6 років	1082	0.1	0.1	0.1	0.1	0.1	0.1	2.17	0.1	0.1	0.1	0.1	0.1	3.27
діла	2017-07-03	2021-08-15	4 років	20	0.1	0.1	0.83	0.1	1.34	0.1	0.1	0.1	0.1	0.1	0.1	0.1	3.17
діла	1994-06-15	2022-02-12	27 років	57	0.1	0.1	0.1	0.1	0.29	1.88	0.1	0.1	0.1	0.1	0.1	0.1	3.17
Дніпро	1998-04-14	2021-09-07	23 років	77	0.1	0.1	0.1	0.1	0.1	1.61	0.56	0.1	0.1	0.1	0.1	0.1	3.17
Івано-Франківськ	2015-07-21	2020-03-01	4 років	31.29	0	0	0.61	0	1.45	0	0.09	0	0	0	0.02	0	2.17
полтава	2012-12-22	2020-12-01	7 років	681	0.06	0	0	0.25	0	0	0	0	0	0	0.97	0.89	2.17
Одеса	1980-01-19	2021-02-10	41 років	55	0.1	0.1	0.34	0.1	0.55	0.1	1.16	0.1	0.1	0.1	0.13	0.1	2.98
діла	1990-08-09	2021-10-18	31 років	53.31	0.1	0.1	0.1	0.1	0.1	2.19	0.1	0.1	0.1	0.1	0.1	0.1	3.29
Дніпро	2009-11-01	2021-12-23	12 років	385	0.1	0.1	0.1	0.1	0.1	2.19	0.1	0.1	0.1	0.1	0.1	0.1	3.29
Львів	1963-01-22	2021-01-14	57 років	115	0.1	0.1	0.1	0.1	0.1	0.1	0.1	1.87	0.32	0.1	0.1	0.1	3.19
Одеса	2003-04-27	2021-07-15	18 років	51.39	0.1	0.1	0.1	0.1	0.1	1.7	0.1	0.1	0.1	0.1	0.1	0.49	3.19
діла	2014-04-15	2021-03-05	6 років	984	0.36	0.72	0.21	0.1	0.91	0.1	0.1	0.1	0.1	0.1	0.1	0.1	3
діла	1975-07-05	2022-01-28	46 років	48.4	0.1	0.1	0.1	0.1	0.1	2.2	0.1	0.1	0.1	0.1	0.1	0.1	3.3
Дніпро	2015-11-15	2020-11-04	4 років	1175	0.46	0.1	0.28	0.1	0.54	0.1	0.1	0.1	0.1	0.1	0.27	0.65	2.9
Одеса	1991-09-20	2021-01-28	29 років	148	0.1	0.13	0.1	0.1	0.1	1.41	0.66	0.1	0.1	0.1	0.1	0.1	3.1
діла	2013-05-22	2021-07-15	8 років	46.71	0.1	0.1	0.4	0.1	1.47	0.1	0.34	0.1	0.1	0.1	0.1	0.1	3.11
діла	2013-07-20	2021-04-20	7 років	567	0.1	0.1	0.84	0.1	1.37	0.1	0.1	0.1	0.1	0.1	0.1	0.1	3.21
Дніпро	1986-05-28	2021-03-19	34 років	78.54	0.1	0.16	0.1	0.1	0.1	0.1	2.05	0.1	0.1	0.1	0.1	0.1	3.21
Київ	1983-07-21	2021-03-13	37 років	0	0.11	0.29	0.56	0.1	1.06	0.1	0.19	0.1	0.1	0.1	0.1	0.1	2.91
Одеса	1993-01-26	2020-11-30	27 років	228	0.1	0.1	0.88	0.1	1.33	0.1	0.1	0.1	0.1	0.1	0.1	0.1	3.21
діла	2012-03-30	2021-06-03	9 років	285	0.61	0.1	0.1	0.1	0.1	0.1	0.5	0.1	0.1	0.1	0.2	0.91	3.02
Харків	1998-06-01	2021-01-26	22 років	64	0.1	0.1	0.1	0.1	2.22	0.1	0.1	0.1	0.1	0.1	0.1	0.1	3.32
діла	1979-09-13	2022-02-23	42 років	32.48	0.1	0.21	0.17	0.1	0.3	1.39	0.1	0.1	0.1	0.1	0.16	0.1	2.93
діла	2012-11-05	2021-05-07	8 років	178	0.79	1.44	0.1	0.1	0.1	0.1	0.1	0.1	0.1	0.1	0.1	0.1	3.23
Львів	1997-06-27	2021-06-28	24 років	20	0.1	0.1	0.1	0.1	2.01	0.1	0.22	0.1	0.1	0.1	0.1	0.1	3.23
Львів	2015-06-26	2021-01-11	5 років	95	0.1	0.4	0.67	0.1	1.16	0.1	0.1	0.1	0.1	0.1	0.1	0.1	3.13
Полтава	2015-12-09	2021-04-30	5 років	64	0.03	0	0.51	0	1.35	0.3	0	0	0	0	0.04	0	2.23
Полтава	2013-08-16	2021-02-12	7 років	9.29	0	0	0.58	0	1.66	0	0	0	0	0	0	0	2.24
діла	2011-05-09	2021-12-07	10 років	458	0.1	0.1	0.1	0.1	0.1	0.1	2.24	0.1	0.1	0.1	0.1	0.1	3.34
Дніпро	2007-12-22	2020-11-27	12 років	279	0.1	0.1	0.1	0.1	0.1	1.86	0.1	0.1	0.1	0.1	0.15	0.23	3.14
Одеса	1985-09-19	2021-04-13	35 років	99	0.1	0.1	0.1	0.1	0.1	2.24	0.1	0.1	0.1	0.1	0.1	0.1	3.34
Полтава	1990-08-05	2021-12-03	31 років	80.18	0.1	0.1	0.76	0.1	1.48	0.1	0.1	0.1	0.1	0.1	0.1	0.1	3.24
діла	1967-04-02	2021-01-18	53 років	21.14	0.1	0.1	0.1	0.1	0.1	1.99	0.11	0.1	0.1	0.15	0.1	0.1	3.15
діла	2012-02-06	2021-07-13	9 років	113	0.1	0.1	0.89	0.1	1.36	0.1	0.1	0.1	0.1	0.1	0.1	0.1	3.25
діла	2017-05-22	2021-06-03	4 років	74.41	0.1	0.1	0.55	0.1	1.59	0.1	0.1	0.1	0.1	0.1	0.11	0.1	3.15
Дніпро	2005-05-23	2021-09-23	16 років	261	0.1	0.36	0.1	0.1	0.1	0.1	1.89	0.1	0.1	0.1	0.1	0.1	3.25
Харків	2010-12-10	2021-08-20	10 років	123	0.29	1.63	0.1	0.1	0.33	0.1	0.1	0.1	0.1	0.1	0.1	0.1	3.15
діла	2010-02-02	2021-07-15	11 років	20	0.1	0.1	0.61	0.1	1.25	0.1	0.1	0.1	0.1	0.1	0.18	0.23	3.07
Дніпро	1986-09-16	2022-03-29	35 років	50.9	0.1	0.1	0.75	0.1	1.37	0.1	0.15	0.1	0.1	0.1	0.1	0.1	3.17
миколаїв	1986-04-19	2020-11-01	34 років	41.58	0.31	0.57	0.38	0	0.91	0	0	0.04	0	0	0.06	0	2.27
Харків	1992-01-07	2020-11-24	28 років	189	0.1	0.1	0.56	0.1	1.71	0.1	0.1	0.1	0.1	0.1	0.1	0.1	3.27
діла	2013-03-12	2021-09-29	8 років	997	0.1	0.1	0.1	0.21	0.1	0.1	1.88	0.1	0.1	0.1	0.19	0.1	3.18
діла	2012-08-30	2021-12-17	9 років	36.49	0.1	0.1	0.63	0.1	1.65	0.1	0.1	0.1	0.1	0.1	0.1	0.1	3.28
Львів	2008-06-28	2021-03-29	12 років	827	0.48	1.5	0.1	0.1	0.1	0.1	0.3	0.1	0.1	0.1	0.1	0.1	3.18
Львів	2018-11-08	2021-03-29	2 років	151	0.48	0.1	0.1	0.1	0.1	0.1	0.1	0.1	0.1	0.1	0.14	1.66	3.18
Одеса	1982-02-08	2021-09-29	39 років	58.53	0.1	0.1	0.9	0.1	1.38	0.1	0.1	0.1	0.1	0.1	0.1	0.1	3.28
Дніпро	2006-05-23	2021-04-07	14 років	687	0.49	1.62	0.1	0.1	0.1	0.1	0.1	0.1	0.1	0.1	0.18	0.1	3.19
діла	2000-11-01	2021-08-17	20 років	29.65	0.1	0.1	0.73	0.1	1.57	0.1	0.1	0.1	0.1	0.1	0.1	0.1	3.3
діла	2017-10-18	2021-01-19	3 років	1360	0.56	1.74	0.1	0.1	0.1	0.1	0.1	0.1	0.1	0.1	0.1	0.1	3.3
Одеса	1984-02-28	2021-06-11	37 років	35.11	0.13	0.14	0.1	0.1	0.33	1.55	0.1	0.1	0.1	0.1	0.1	0.15	3
діла	1991-01-10	2021-03-31	30 років	20	0.1	0.1	0.78	0.1	1.53	0.1	0.1	0.1	0.1	0.1	0.1	0.1	3.31
діла	1989-11-25	2021-02-01	31 років	84	0.55	0.1	0.1	0.1	0.1	0.1	0.1	0.1	0.1	0.1	0.88	0.88	3.21
діла	2015-05-17	2021-07-18	6 років	29.36	0.1	0.1	0.62	0.1	1.69	0.1	0.1	0.1	0.1	0.1	0.1	0.1	3.31
Одеса	1996-10-27	2021-01-11	24 років	184	0.1	0.18	0.1	0.1	0.1	2.13	0.1	0.1	0.1	0.1	0.1	0.1	3.31
львів	1983-03-09	2022-02-04	38 років	803	0.1	0.1	0.1	0.1	0.1	0.1	2.32	0.1	0.1	0.1	0.1	0.1	3.42
Одеса	1980-02-11	2021-06-01	41 років	28.31	0.1	0.1	0.1	0.1	0.1	2.19	0.1	0.1	0.1	0.1	0.13	0.1	3.32
діла	1990-12-07	2021-04-10	30 років	30.15	0.1	0.1	0.1	0.1	0.34	1.86	0.1	0.12	0.1	0.1	0.1	0.1	3.22
Одеса	2004-12-09	2021-02-02	16 років	58.9	0.1	0.14	1	0.1	1.18	0.1	0.1	0.1	0.1	0.1	0.1	0.1	3.22
діла	1991-02-12	2021-10-26	30 років	56.03	0.1	0.1	0.98	0.1	1.35	0.1	0.1	0.1	0.1	0.1	0.1	0.1	3.33
діла	2011-09-30	2021-08-12	9 років	42.14	0.1	0.1	0.96	0.1	1.37	0.1	0.1	0.1	0.1	0.1	0.1	0.1	3.33
діла	2014-04-28	2021-09-04	7 років	52	0.1	0.1	0.85	0.1	1.48	0.1	0.1	0.1	0.1	0.1	0.1	0.1	3.33
діла	2015-02-24	2021-12-11	6 років	1099	0.1	0.1	0.1	0.1	0.1	0.1	2.33	0.1	0.1	0.1	0.1	0.1	3.43
Дніпро	1986-09-07	2021-09-02	34 років	44.31	0.1	0.1	0.1	0.1	0.1	1.94	0.1	0.1	0.1	0.1	0.1	0.39	3.33
Дніпро	1999-04-13	2022-01-20	22 років	20	0.1	0.1	0.99	0.1	1.34	0.1	0.1	0.1	0.1	0.1	0.1	0.1	3.33
Київ	2017-12-15	2021-07-03	3 років	0	0.1	0.1	0.1	0.1	0.1	0.1	0.1	2.33	0.1	0.1	0.1	0.1	3.43
Київ	2019-02-12	2021-12-06	2 років	290	0.31	0.38	0.1	0.1	1.16	0.1	0.1	0.1	0.1	0.1	0.17	0.32	3.04
Одеса	1989-08-27	2020-11-13	31 років	824	0.1	0.1	0.59	0.1	1.75	0.1	0.1	0.1	0.1	0.1	0.1	0.1	3.34
Львів	1977-08-21	2021-05-24	43 років	20	0.1	0.1	0.1	0.12	0.1	2.22	0.1	0.1	0.1	0.1	0.1	0.1	3.34
діла	2011-05-26	2022-01-11	10 років	263	0.1	0.1	0.1	0.1	0.1	1.39	0.96	0.1	0.1	0.1	0.1	0.1	3.35
діла	2008-01-02	2021-08-27	13 років	493	0.53	1.82	0.1	0.1	0.1	0.1	0.1	0.1	0.1	0.1	0.1	0.1	3.35
діла	2010-06-07	2022-02-20	11 років	34.09	0.1	0.16	0.5	0.1	1.69	0.1	0.1	0.1	0.1	0.1	0.1	0.1	3.25
діла	2014-08-11	2021-08-06	6 років	121	0.1	0.1	0.1	0.1	0.1	0.1	2.35	0.1	0.1	0.1	0.1	0.1	3.45
Дніпро	2018-04-11	2021-12-23	3 років	29.94	0.1	0.1	0.1	0.1	0.1	2.35	0.1	0.1	0.1	0.1	0.1	0.1	3.45
одеса	2014-05-25	2021-12-28	7 років	925	0.63	1.6	0.1	0.1	0.1	0.1	0.12	0.1	0.1	0.1	0.1	0.1	3.25
Харків	2014-02-17	2022-02-23	8 років	139	0.1	0.1	0.1	0.1	0.1	2.35	0.1	0.1	0.1	0.1	0.1	0.1	3.45
діла	1985-03-12	2021-12-20	36 років	40.42	0.4	0.1	0.1	0.1	0.1	0.1	0.1	0.1	0.1	1.33	0.31	0.32	3.16
діла	2017-01-31	2021-07-23	4 років	38.75	0.1	0.1	0.1	0.1	0.1	0.1	0.1	1.54	0.82	0.1	0.1	0.1	3.36
Дніпро	1974-05-16	2021-05-07	46 років	29.61	0.1	0.1	0.1	2.36	0.1	0.1	0.1	0.1	0.1	0.1	0.1	0.1	3.46
Миколаїв	1973-07-01	2020-01-01	46 років	55.94	0.1	0.04	0.01	0.09	0.08	1.72	0.03	0.11	0.01	0.11	0.04	0.03	2.37
діла	2004-04-16	2021-03-17	16 років	155	0.1	0.1	0.1	0.1	0.1	0.1	0.1	2.01	0.1	0.1	0.12	0.24	3.27
діла	2009-05-10	2021-02-17	11 років	62	0.1	0.1	0.1	0.1	0.1	2.37	0.1	0.1	0.1	0.1	0.1	0.1	3.47
діла	2016-07-22	2021-06-08	4 років	114.51	0.52	0.45	0.25	0.1	1.03	0.1	0.12	0.1	0.1	0.1	0.1	0.1	3.07
Дніпро	2012-04-09	2022-01-13	9 років	146	0.1	0.1	0.1	0.1	0.1	2.37	0.1	0.1	0.1	0.1	0.1	0.1	3.47
Львів	2016-08-11	2021-04-20	4 років	80	0.24	0.4	0.51	0.1	1.22	0.1	0.1	0.1	0.1	0.1	0.1	0.1	3.17
Одеса	1988-07-18	2021-03-23	32 років	30.52	0.1	0.1	0.1	0.1	0.1	2.37	0.1	0.1	0.1	0.1	0.1	0.1	3.47
діла	2009-12-17	2021-11-17	11 років	34.43	0.97	0.1	0.1	0.1	0.1	0.1	0.1	0.1	0.1	0.1	0.42	0.99	3.28
діла	2010-12-28	2021-08-03	10 років	45.9	0.1	0.1	1.04	0.1	1.23	0.1	0.1	0.1	0.1	0.1	0.11	0.1	3.28
діла	2012-12-22	2021-08-13	8 років	185	0.1	0.1	0.1	0.1	0.1	2.38	0.1	0.1	0.1	0.1	0.1	0.1	3.48
діла	2017-12-16	2022-01-05	4 років	80	0.1	0.1	0.1	0.1	0.1	2.38	0.1	0.1	0.1	0.1	0.1	0.1	3.48
павлоград	2012-09-29	2020-09-01	7 років	2175	0.03	0.64	0	0	0.05	0	1.45	0.09	0	0	0.1	0.02	2.38
Харків	1986-04-24	2022-01-27	35 років	1283	0.47	1.91	0.1	0.1	0.1	0.1	0.1	0.1	0.1	0.1	0.1	0.1	3.38
Харків	2014-04-06	2021-09-09	7 років	56.46	0.1	0.1	0.1	0.1	0.35	0.1	0.1	1.91	0.1	0.1	0.1	0.12	3.28
Харків	2010-08-17	2021-09-09	11 років	36.78	0.1	0.1	0.1	0.1	0.1	2.23	0.1	0.1	0.1	0.1	0.15	0.1	3.38
Львів	2004-10-20	2021-06-09	16 років	59	0.1	0.1	0.66	0.1	1.49	0.1	0.1	0.1	0.1	0.1	0.24	0.1	3.29
діла	1995-08-11	2022-01-30	26 років	289	0.1	0.1	0.1	0.1	2.39	0.1	0.1	0.1	0.1	0.1	0.1	0.1	3.49
діла	1992-05-17	2021-08-19	29 років	230.1	0.1	0.1	0.28	0.1	1.78	0.1	0.33	0.1	0.1	0.1	0.1	0.1	3.29
діла	2003-02-24	2021-11-27	18 років	60.3	0.1	0.1	0.1	0.1	0.1	2.39	0.1	0.1	0.1	0.1	0.1	0.1	3.49
Дніпро	2003-10-14	2021-11-23	18 років	332.76	0.71	0.1	0.1	0.1	0.14	0.1	0.66	0.1	0.1	0.1	0.1	0.88	3.19
Дніпро	2016-12-14	2021-11-05	4 років	67	0.1	0.1	0.1	0.1	0.1	2.39	0.1	0.1	0.1	0.1	0.1	0.1	3.49
Київ	2007-02-06	2020-08-01	13 років	2367	0.13	1.99	0	0	0.02	0	0.18	0	0	0	0.03	0.04	2.39
Харків	2011-12-12	2021-08-13	9 років	57	0.14	0.1	0.1	0.1	0.1	1.62	0.52	0.1	0.1	0.11	0.1	0.1	3.19
діла	1985-06-09	2021-08-22	36 років	54	0.1	0.41	0.21	0.1	1.78	0.1	0.1	0.1	0.1	0.1	0.1	0.1	3.3
діла	2013-03-29	2021-07-31	8 років	373.67	0.71	1.4	0.1	0.1	0.1	0.1	0.1	0.1	0.1	0.1	0.12	0.17	3.2
діла	2017-12-07	2022-02-20	4 років	313	0.1	0.1	0.1	0.1	0.1	2.4	0.1	0.1	0.1	0.1	0.1	0.1	3.5
діла	1986-03-08	2020-12-07	34 років	477	0.1	0.1	0.56	0.1	1.84	0.1	0.1	0.1	0.1	0.1	0.1	0.1	3.4
Львів	2017-08-26	2021-07-29	3 років	20	0.1	0.1	1.12	0.1	1.28	0.1	0.1	0.1	0.1	0.1	0.1	0.1	3.4
львів	2015-08-06	2022-02-19	6 років	674	0.4	1.41	0.14	0.1	0.45	0.1	0.1	0.1	0.1	0.1	0.1	0.1	3.2
діла	1984-05-01	2021-08-29	37 років	104	0.23	0.42	0.34	0.1	1.3	0.1	0.1	0.1	0.1	0.1	0.12	0.1	3.11
діла	1985-03-04	2021-05-22	36 років	109	0.21	0.11	0.79	0.1	1.17	0.1	0.1	0.1	0.1	0.1	0.13	0.1	3.11
діла	2017-04-03	2020-12-12	3 років	64	0.1	0.1	0.29	0.1	2.12	0.1	0.1	0.1	0.1	0.1	0.1	0.1	3.41
Дніпро	2012-05-14	2021-09-06	9 років	131	0.1	0.1	1.17	0.1	1.24	0.1	0.1	0.1	0.1	0.1	0.1	0.1	3.41
Херсон	2016-05-04	2022-01-05	5 років	1309	0.72	1.69	0.1	0.1	0.1	0.1	0.1	0.1	0.1	0.1	0.1	0.1	3.41
діла	1992-08-02	2021-04-04	28 років	20	0.4	0.82	0.26	0.1	0.94	0.1	0.1	0.1	0.1	0.1	0.1	0.1	3.22
діла	1975-02-08	2021-11-20	46 років	238	0.1	0.1	0.84	0.1	1.58	0.1	0.1	0.1	0.1	0.1	0.1	0.1	3.42
Одеса	2016-10-25	2021-01-08	4 років	119	0.36	1.68	0.1	0.1	0.1	0.1	0.1	0.1	0.1	0.1	0.38	0.1	3.32
діла	1984-10-15	2020-11-19	36 років	20	0.1	0.1	0.26	0.1	2.17	0.1	0.1	0.1	0.1	0.1	0.1	0.1	3.43
Одеса	2006-09-07	2021-09-13	15 років	106.74	0.1	0.17	0.95	0.1	1.31	0.1	0.1	0.1	0.1	0.1	0.1	0.1	3.33
діла	2010-09-06	2022-01-04	11 років	138.16	0.1	0.15	0.67	0.1	1.43	0.1	0.18	0.1	0.1	0.1	0.1	0.1	3.23
діла	2016-05-03	2021-02-07	4 років	154	0.27	1.04	0.1	0.1	0.22	0.1	0.1	0.9	0.1	0.1	0.1	0.1	3.23
діла	1980-09-07	2021-05-12	40 років	20	0.1	0.1	0.86	0.1	1.58	0.1	0.1	0.1	0.1	0.1	0.1	0.1	3.44
діла	2017-08-30	2021-04-04	3 років	1551	0.1	0.1	0.79	0.1	1.65	0.1	0.1	0.1	0.1	0.1	0.1	0.1	3.44
Київ	1991-10-31	2021-03-15	29 років	245	0.27	0.34	0.55	0.03	1.2	0	0	0	0	0	0.05	0	2.44
діла	2011-07-18	2020-11-12	9 років	2465	0.17	1.25	0.1	0.1	0.1	0.1	0.1	0.1	0.1	0.9	0.13	0.1	3.25
Дніпро	1967-09-15	2021-11-17	54 років	34.45	0.1	0.1	0.1	0.1	0.1	2.45	0.1	0.1	0.1	0.1	0.1	0.1	3.55
Одеса	1999-09-23	2021-08-31	21 років	64.41	0.27	0.1	0.1	0.1	0.1	1.58	0.1	0.1	0.1	0.1	0.2	0.4	3.25
діла	1994-08-14	2022-02-19	27 років	144	0.1	0.1	0.1	0.12	0.1	2.07	0.1	0.1	0.1	0.1	0.14	0.13	3.26
львів	2010-08-30	2021-11-08	11 років	164	0.66	1.8	0.1	0.1	0.1	0.1	0.1	0.1	0.1	0.1	0.1	0.1	3.46
Одеса	2012-10-16	2021-10-04	8 років	102	0.1	0.1	0.71	0.1	1.75	0.1	0.1	0.1	0.1	0.1	0.1	0.1	3.46
Харків	2015-09-01	2021-12-02	6 років	105.67	0.1	0.1	0.37	0.1	0.71	0.1	0.1	0.1	0.1	1.22	0.16	0.1	3.26
Київ	1980-08-03	2020-03-01	39 років	0	0.03	0.12	0.85	0	1.36	0	0.1	0	0	0	0	0	2.46
діла	2010-05-12	2021-09-01	11 років	147	0.1	0.1	0.1	0.1	0.1	0.1	2.47	0.1	0.1	0.1	0.1	0.1	3.57
Дніпро	2014-06-06	2021-10-28	7 років	107.91	0.1	0.1	0.56	0.1	1.29	0.1	0.62	0.1	0.1	0.1	0.1	0.1	3.37
діла	2006-05-30	2021-05-19	14 років	57.83	0.1	0.1	0.1	0.1	0.18	1.5	0.13	0.11	0.15	0.18	0.22	0.1	2.97
діла	2005-07-09	2021-04-29	15 років	165	0.1	0.1	0.1	0.1	0.1	0.1	0.1	0.1	2.48	0.1	0.1	0.1	3.58
одеса	1981-07-28	2021-11-13	40 років	319	0.1	0.1	0.1	0.1	0.1	2.48	0.1	0.1	0.1	0.1	0.1	0.1	3.58
Одеса	2019-06-11	2021-09-25	2 років	647	0.1	0.1	0.1	1.07	0.1	0.1	0.1	0.1	0.1	0.1	0.34	1.07	3.38
Львів	2004-01-18	2021-02-05	17 років	980	0.53	1.85	0.1	0.1	0.1	0.1	0.11	0.1	0.1	0.1	0.1	0.1	3.39
діла	2015-09-23	2021-12-06	6 років	77.76	0.1	0.1	1.09	0.1	1.4	0.1	0.1	0.1	0.1	0.1	0.1	0.1	3.49
діла	1997-06-14	2022-02-04	24 років	141	0.1	0.1	0.47	0.1	1.88	0.1	0.1	0.1	0.1	0.1	0.16	0.1	3.41
діла	2012-05-22	2021-08-21	9 років	20	0.1	0.1	0.53	0.1	1.98	0.1	0.1	0.1	0.1	0.1	0.1	0.1	3.51
львів	2013-06-11	2021-10-25	8 років	497	0.62	1.89	0.1	0.1	0.1	0.1	0.1	0.1	0.1	0.1	0.1	0.1	3.51
діла	1988-09-09	2021-10-22	33 років	28.8	0.1	0.1	0.11	0.1	0.32	2.09	0.1	0.1	0.1	0.1	0.1	0.1	3.42
одеса	2009-08-07	2021-11-11	12 років	990	0.1	0.15	0.88	0.1	1.09	0.4	0.1	0.1	0.1	0.1	0.1	0.1	3.32
Суми	2008-02-19	2021-06-03	13 років	136.58	0.1	0.1	0.79	0.1	1.59	0.1	0.1	0.1	0.1	0.1	0.14	0.1	3.42
діла	1986-11-20	2021-09-17	34 років	60.23	0.1	0.1	0.1	0.1	0.1	2.53	0.1	0.1	0.1	0.1	0.1	0.1	3.63
діла	2009-10-28	2021-04-27	11 років	133.04	0.43	0.1	0.1	0.1	0.1	0.1	0.1	0.75	0.1	0.1	0.5	0.85	3.33
діла	2012-10-24	2021-07-24	8 років	1558	0.1	0.1	0.1	0.69	0.1	0.1	0.1	0.1	0.1	0.1	0.41	1.43	3.43
Київ	2002-07-13	2021-11-15	19 років	0	0.1	0.1	0.1	0.1	0.1	0.1	0.1	2.42	0.11	0.1	0.1	0.1	3.53
діла	1995-08-18	2021-03-07	25 років	20	0.1	0.1	1.01	0.1	1.52	0.1	0.1	0.1	0.1	0.1	0.1	0.1	3.53
діла	2013-05-26	2021-09-26	8 років	73	0.24	0.73	0.1	0.1	1.56	0.1	0.1	0.1	0.1	0.1	0.1	0.1	3.43
львів	2009-08-21	2022-03-31	12 років	190.34	0.1	0.27	0.79	0.1	1.47	0.1	0.1	0.1	0.1	0.1	0.1	0.1	3.43
Харків	2004-11-04	2021-09-16	16 років	69	0.1	0.1	0.1	0.1	0.1	0.1	2.41	0.1	0.1	0.1	0.12	0.1	3.53
Вінниця	2004-06-21	2021-03-26	16 років	1726	0.4	1.74	0	0.08	0.02	0	0.23	0	0	0.07	0	0	2.54
діла	2014-08-16	2021-08-11	6 років	58	0.1	0.18	0.1	0.1	0.1	2.36	0.1	0.1	0.1	0.1	0.1	0.1	3.54
діла	2016-01-05	2022-01-09	6 років	73.03	0.1	0.1	1	0.1	1.54	0.1	0.1	0.1	0.1	0.1	0.1	0.1	3.54
діла	2015-09-28	2021-11-01	6 років	20	0.81	0.1	0.1	0.1	0.1	0.1	0.1	0.1	0.1	0.1	0.2	1.54	3.45
діла	2019-01-29	2021-06-09	2 років	20	0.48	0.7	0.96	0.1	0.41	0.1	0.1	0.1	0.1	0.1	0.1	0.1	3.35
Одеса	2017-09-26	2021-09-13	3 років	115	0.1	0.1	0.1	0.1	0.1	0.1	2.55	0.1	0.1	0.1	0.1	0.1	3.65
Одеса	2011-09-06	2021-08-24	9 років	144	0.1	0.1	0.1	0.1	0.1	0.1	1	0.1	0.1	0.1	0.13	1.43	3.46
діла	2010-07-21	2020-12-09	10 років	122	0.1	0.1	0.1	0.1	0.1	2.56	0.1	0.1	0.1	0.1	0.1	0.1	3.66
діла	2010-01-31	2021-08-04	11 років	101	0.1	0.1	0.1	0.1	0.1	0.1	2.56	0.1	0.1	0.1	0.1	0.1	3.66
діла	2004-05-27	2021-12-12	17 років	20	0.1	0.1	0.92	0.1	1.64	0.1	0.1	0.1	0.1	0.1	0.1	0.1	3.56
одеса	1988-07-12	2021-11-29	33 років	84.24	0.1	0.1	0.1	0.1	0.1	2.56	0.1	0.1	0.1	0.1	0.1	0.1	3.66
Одеса	1989-05-28	2021-04-20	31 років	106.94	0.1	0.1	0.1	0.12	0.17	2.09	0.1	0.1	0.1	0.1	0.18	0.1	3.36
Одеса	2012-08-17	2020-12-21	8 років	382	0.49	0.73	0.3	0.1	0.92	0.1	0.1	0.1	0.12	0.1	0.1	0.1	3.26
діла	1997-06-14	2022-02-04	24 років	135	0.1	0.1	0.5	0.1	1.92	0.1	0.1	0.1	0.1	0.1	0.15	0.1	3.47
діла	2010-08-31	2021-12-08	11 років	245	0.1	0.1	0.64	0.1	1.93	0.1	0.1	0.1	0.1	0.1	0.1	0.1	3.57
Дніпро	1996-11-09	2021-04-09	24 років	79	0.22	0.63	0.74	0.1	0.98	0.1	0.1	0.1	0.1	0.1	0.1	0.1	3.37
Київ	2008-09-06	2021-08-17	12 років	299	0.45	1.29	0.1	0.1	0.83	0.1	0.1	0.1	0.1	0.1	0.1	0.1	3.47
Одеса	2016-01-13	2020-11-09	4 років	58	0.1	0.1	0.3	0.1	2.27	0.1	0.1	0.1	0.1	0.1	0.1	0.1	3.57
Херсон	2016-11-03	2021-12-24	5 років	117.82	0.1	0.1	0.1	0.1	0.1	2.57	0.1	0.1	0.1	0.1	0.1	0.1	3.67
діла	1984-09-23	2021-05-16	36 років	20	0.13	0.1	0.93	0.1	1.51	0.1	0.1	0.1	0.1	0.1	0.1	0.1	3.47
Київ	2004-07-22	2021-08-16	17 років	0	0.1	0.1	0.36	0.31	1.91	0.1	0.1	0.1	0.1	0.1	0.1	0.1	3.48
Львів	2015-11-14	2021-01-22	5 років	114	0.19	0.65	0.74	0.1	1	0.1	0.1	0.1	0.1	0.1	0.1	0.1	3.38
Одеса	1955-02-21	2020-11-24	65 років	220	0.1	0.1	0.45	0.1	2.02	0.1	0.1	0.1	0.1	0.1	0.11	0.1	3.48
Одеса	1983-04-25	2021-09-03	38 років	69.37	0.1	0.1	0.38	0.1	0.96	0.1	1.24	0.1	0.1	0.1	0.1	0.1	3.48
діла	2013-03-03	2021-06-12	8 років	20	0.1	0.1	0.97	0.1	1.51	0.1	0.1	0.1	0.1	0.1	0.11	0.1	3.49
діла	1971-11-29	2021-12-23	50 років	35.56	0.1	0.1	1.08	0.1	1.51	0.1	0.1	0.1	0.1	0.1	0.1	0.1	3.59
діла	2018-01-02	2022-01-05	4 років	317	0.1	0.1	0.1	0.1	0.1	0.1	0.31	0.43	0.1	1.85	0.1	0.1	3.49
діла	2012-07-15	2022-04-06	9 років	441	0.1	0.1	0.1	0.1	0.1	0.1	0.1	2.31	0.1	0.1	0.1	0.28	3.59
Дніпро	1970-05-05	2020-11-13	50 років	20	0.1	0.1	0.97	0.1	1.62	0.1	0.1	0.1	0.1	0.1	0.1	0.1	3.59
Дніпро	2011-08-15	2021-03-26	9 років	86	0.1	0.1	0.1	0.1	0.1	2.07	0.1	0.1	0.1	0.1	0.15	0.37	3.49
Одеса	1985-12-29	2020-11-10	34 років	66.83	0.38	0.8	0.16	0.1	0.93	0.1	0.1	0.1	0.1	0.1	0.32	0.1	3.29
Харків	2010-07-01	2021-01-22	10 років	935	0.12	0.1	0.8	0.16	1.37	0.1	0.1	0.1	0.1	0.1	0.14	0.1	3.29
діла	2003-10-02	2021-02-08	17 років	215	0.1	0.1	0.1	0.47	0.1	2.13	0.1	0.1	0.1	0.1	0.1	0.1	3.6
діла	2012-07-07	2022-01-14	9 років	255	0.49	0.1	0.1	0.2	0.1	0.1	0.1	0.1	0.1	0.1	0.96	0.95	3.4
діла	1980-09-07	2021-05-12	40 років	20	0.1	0.11	0.93	0.1	1.56	0.1	0.1	0.1	0.1	0.1	0.1	0.1	3.5
діла	1991-07-30	2022-02-02	30 років	64	0.1	0.1	0.1	0.1	0.1	0.1	2.6	0.1	0.1	0.1	0.1	0.1	3.7
Київ	2008-04-09	2021-12-07	13 років	540	0.68	1.92	0.1	0.1	0.1	0.1	0.1	0.1	0.1	0.1	0.1	0.1	3.6
Вінниця	1983-08-20	2021-11-13	38 років	143.85	0.33	0.49	0.6	0.1	1.19	0.1	0.1	0.1	0.1	0.1	0.1	0.1	3.41
діла	2009-10-12	2022-02-17	12 років	21.12	0.1	0.1	0.85	0.1	1.65	0.1	0.1	0.1	0.1	0.1	0.11	0.1	3.51
Дніпро	2012-10-13	2021-06-02	8 років	127	0.1	0.1	0.96	0.1	1.65	0.1	0.1	0.1	0.1	0.1	0.1	0.1	3.61
Харків	2016-03-12	2021-09-15	5 років	193	0.11	0.1	0.1	0.1	0.1	2.5	0.1	0.1	0.1	0.1	0.1	0.1	3.61
діла	2015-09-01	2021-05-17	5 років	36.17	0.54	0.12	0.1	0.1	0.19	0.51	0.1	0.1	0.1	0.1	0.31	0.94	3.21
діла	2006-07-05	2021-09-28	15 років	768	0.1	0.1	0.1	0.1	0.1	2.62	0.1	0.1	0.1	0.1	0.1	0.1	3.72
діла	2009-07-28	2021-01-27	11 років	31.72	0.51	0.1	0.1	0.1	0.1	0.1	0.1	0.1	0.1	0.1	0.7	1.41	3.52
діла	2012-05-25	2021-11-21	9 років	772	0.1	0.1	0.1	0.1	0.1	0.1	2.62	0.1	0.1	0.1	0.1	0.1	3.72
Дніпро	1983-04-18	2021-05-07	38 років	587	0.1	0.1	0.1	0.1	0.1	0.1	0.1	0.1	0.1	2.62	0.1	0.1	3.72
Дніпро	1991-09-04	2021-05-14	29 років	48	0.12	0.1	0.1	0.1	0.11	0.1	0.36	0.1	1.92	0.1	0.12	0.1	3.33
львів	1994-07-20	2021-11-27	27 років	1357	0.24	0.59	0.39	0.1	1.41	0.1	0.1	0.1	0.1	0.1	0.1	0.1	3.43
Одеса	2005-11-30	2021-02-12	15 років	43.76	0.1	0.1	0.1	0.1	0.1	2.63	0.1	0.1	0.1	0.1	0.1	0.1	3.73
Дніпро	2010-09-19	2022-02-03	11 років	132.58	0.1	0.1	0.1	0.1	0.1	2.08	0.56	0.1	0.1	0.1	0.1	0.1	3.64
Павлоград	1976-08-14	2021-04-17	44 років	87.77	0	0	0	0	0	2.64	0	0	0	0	0	0	2.64
діла	1977-10-08	2021-03-19	43 років	60.03	0.1	0.1	0.1	0.1	0.1	2.65	0.1	0.1	0.1	0.1	0.1	0.1	3.75
Дніпро	1984-08-07	2021-02-17	36 років	28.04	0.38	0.69	0.46	0.1	0.98	0.1	0.1	0.14	0.1	0.1	0.1	0.1	3.35
Дніпро	1977-10-05	2022-02-08	44 років	52.64	0.1	0.1	0.1	0.1	0.1	2.51	0.1	0.1	0.1	0.1	0.14	0.1	3.65
діла	2010-06-11	2021-01-04	10 років	99.27	0.17	0.15	0.45	0.1	1.12	0.1	0.1	0.1	0.1	0.1	0.47	0.29	3.25
Дніпро	1984-07-07	2021-01-15	36 років	20	0.1	0.4	0.37	0.1	1.07	0.81	0.1	0.1	0.1	0.1	0.1	0.1	3.45
діла	1984-04-12	2021-09-04	37 років	22.61	0.1	0.1	0.1	0.1	2.15	0.1	0.51	0.1	0.1	0.1	0.1	0.1	3.66
діла	1996-07-21	2020-11-25	24 років	20	0.1	0.1	0.1	0.1	0.1	0.1	0.1	2.37	0.29	0.1	0.1	0.1	3.66
діла	2011-11-05	2021-12-23	10 років	35.78	0.1	0.1	0.1	0.1	0.1	2.67	0.1	0.1	0.1	0.1	0.1	0.1	3.77
діла	2014-09-06	2022-01-11	7 років	91.81	0.1	0.1	0.85	0.1	1.82	0.1	0.1	0.1	0.1	0.1	0.1	0.1	3.67
діла	2010-02-03	2022-01-10	11 років	54.37	0.1	0.1	0.1	0.1	0.1	2.23	0.1	0.1	0.1	0.1	0.11	0.33	3.57
Одеса	1989-12-04	2021-05-25	31 років	74.99	0.1	0.1	0.4	0.61	0.29	1.04	0.1	0.1	0.1	0.1	0.1	0.33	3.37
Харків	2011-10-21	2021-08-23	9 років	24.96	0.1	0.1	0.1	0.1	0.1	0.1	0.1	0.1	0.1	2.67	0.1	0.1	3.77
діла	2017-08-24	2021-09-18	4 років	130	0.1	0.1	1.29	0.1	1.39	0.1	0.1	0.1	0.1	0.1	0.1	0.1	3.68
Черкаси	1974-04-23	2021-03-26	46 років	2.53	0	0	0.92	0.14	1.61	0	0.01	0	0	0	0	0	2.68
діла	1982-04-23	2021-04-18	38 років	28.79	0.1	0.1	0.1	0.1	0.1	2.68	0.1	0.1	0.1	0.1	0.1	0.1	3.78
діла	2013-05-11	2022-01-05	8 років	340	0.51	0.1	0.1	0.1	0.1	0.1	1.33	0.1	0.1	0.1	0.13	0.71	3.48
діла	2013-08-01	2021-08-21	8 років	512	0.1	0.1	0.1	0.1	0.1	2.68	0.1	0.1	0.1	0.1	0.1	0.1	3.78
Київ	2014-06-12	2020-10-01	6 років	259	0	0.13	0.68	0	1.83	0	0	0	0	0	0.04	0	2.68
Одеса	2009-09-14	2021-07-15	11 років	103	0.1	0.1	0.81	0.1	1.87	0.1	0.1	0.1	0.1	0.1	0.1	0.1	3.68
діла	2012-03-24	2021-12-30	9 років	70	0.1	0.1	0.17	0.1	2.03	0.49	0.1	0.1	0.1	0.1	0.1	0.1	3.59
діла	1993-10-07	2021-12-13	28 років	57.67	0.1	0.1	0.1	0.1	0.1	2.69	0.1	0.1	0.1	0.1	0.1	0.1	3.79
діла	2017-11-07	2021-09-19	3 років	99	0.1	0.1	0.1	0.1	0.1	2.69	0.1	0.1	0.1	0.1	0.1	0.1	3.79
Київ	1967-11-14	2021-11-23	54 років	0	0.1	0.1	0.68	0.1	2.01	0.1	0.1	0.1	0.1	0.1	0.1	0.1	3.69
одеса	1983-08-05	2021-12-14	38 років	96	0.23	0.1	0.26	0.48	0.84	0.66	0.22	0.1	0.1	0.1	0.1	0.1	3.29
Київ	2013-07-11	2021-09-06	8 років	490	0.12	0.46	0.69	0.1	1.43	0.1	0.1	0.1	0.1	0.1	0.1	0.1	3.5
діла	2019-04-09	2021-07-11	2 років	124.76	0.1	0.1	0.87	0.1	1.84	0.1	0.1	0.1	0.1	0.1	0.1	0.1	3.71
Одеса	1991-02-09	2021-05-25	30 років	42.42	0.1	0.1	0.1	0.1	0.12	2.59	0.1	0.1	0.1	0.1	0.1	0.1	3.71
діла	1970-06-28	2021-09-12	51 років	24.25	0.1	0.1	0.82	0.1	1.9	0.1	0.1	0.1	0.1	0.1	0.1	0.1	3.72
діла	1988-09-09	2021-10-21	33 років	29.19	0.1	0.1	0.16	0.1	0.35	2.07	0.1	0.1	0.1	0.1	0.14	0.1	3.52
Львів	1957-05-09	2020-12-25	63 років	20	0.1	0.1	0.13	0.1	0.25	0.1	0.99	1.35	0.1	0.1	0.1	0.1	3.52
Одеса	2013-05-30	2021-08-16	8 років	328	0.1	0.1	0.1	0.1	0.1	0.1	2.72	0.1	0.1	0.1	0.1	0.1	3.82
діла	2005-11-23	2021-12-30	16 років	828	0.41	2.32	0.1	0.1	0.1	0.1	0.1	0.1	0.1	0.1	0.1	0.1	3.73
діла	2016-07-03	2021-08-18	5 років	67	0.2	0.84	0.3	0.1	1.39	0.1	0.1	0.1	0.1	0.1	0.1	0.1	3.53
Харків	1991-05-30	2022-01-18	30 років	20	0.17	0.39	0.35	0.1	1.45	0.37	0.1	0.1	0.1	0.1	0.1	0.1	3.43
Одеса	2008-05-28	2021-06-07	13 років	92	0.1	0.1	0.1	0.1	0.2	0.1	2.41	0.1	0.1	0.1	0.12	0.1	3.63
Львів	2004-03-30	2020-12-16	16 років	61	0.1	0.63	0.75	0.1	1.18	0.1	0.1	0.1	0.1	0.1	0.18	0.1	3.54
Одеса	2008-06-03	2021-02-02	12 років	350	0.35	0.43	0.1	1.02	0.35	0.1	0.1	0.1	0.1	0.1	0.59	0.1	3.44
діла	1965-03-19	2021-01-15	55 років	65	0.1	0.1	1.12	0.1	1.62	0.1	0.1	0.1	0.1	0.1	0.1	0.1	3.74
діла	2005-04-13	2021-07-24	16 років	207.83	0.1	0.1	0.1	0.1	0.1	2.61	0.1	0.1	0.1	0.1	0.14	0.1	3.75
Одеса	2004-05-21	2021-08-16	17 років	138	0.1	0.1	0.1	0.1	0.1	0.1	2.76	0.1	0.1	0.1	0.1	0.1	3.86
одеса	1981-01-11	2022-01-26	41 років	46.65	0.1	0.1	0.21	0.1	0.58	1.97	0.1	0.1	0.1	0.1	0.1	0.1	3.66
діла	1993-02-18	2021-01-24	27 років	241	0.34	1.52	0.1	0.1	0.9	0.1	0.1	0.1	0.1	0.1	0.1	0.1	3.66
Вінниця	2008-10-08	2020-12-01	12 років	283	0.51	1.67	0.09	0	0.38	0	0.01	0	0	0	0.11	0	2.77
діла	1985-12-19	2021-01-22	35 років	20	0.1	0.1	0.79	0.1	1.07	0.1	0.1	0.91	0.1	0.1	0.1	0.1	3.67
діла	1997-12-19	2021-02-26	23 років	40.36	0.1	0.1	0.81	0.1	1.96	0.1	0.1	0.1	0.1	0.1	0.1	0.1	3.77
діла	2012-07-13	2021-03-08	8 років	67.43	0.1	0.1	0.1	0.1	0.1	2.77	0.1	0.1	0.1	0.1	0.1	0.1	3.87
діла	2010-03-01	2021-03-17	11 років	20	0.1	0.1	0.1	0.1	0.1	0.1	0.1	2.77	0.1	0.1	0.1	0.1	3.87
Харків	2011-08-08	2021-05-31	9 років	361	0.8	1.8	0.1	0.1	0.1	0.1	0.1	0.1	0.1	0.1	0.17	0.1	3.67
діла	2012-03-11	2021-08-06	9 років	174	0.1	0.1	0.1	0.1	0.1	0.1	2.78	0.1	0.1	0.1	0.1	0.1	3.88
Полтава	1982-08-09	2022-01-24	39 років	30.24	0.1	0.1	0.1	0.1	0.1	2.78	0.1	0.1	0.1	0.1	0.1	0.1	3.88
полтава	1991-06-18	2020-11-01	29 років	284	0	0	0.86	0	1.8	0	0	0	0	0	0.12	0	2.78
діла	1975-03-30	2021-06-16	46 років	20	0.16	0.17	0.88	0.1	1.46	0.1	0.1	0.1	0.1	0.1	0.12	0.1	3.49
Одеса	2008-05-20	2021-05-20	13 років	217	0.1	0.1	0.1	0.1	0.1	0.1	2.79	0.1	0.1	0.1	0.1	0.1	3.89
суми	1992-06-22	2020-10-01	28 років	64.57	0	0	1.3	0	1.35	0	0	0	0	0	0.14	0	2.79
діла	1986-01-07	2022-02-01	36 років	20	0.1	0.1	0.56	0.1	1.3	0.1	0.67	0.27	0.1	0.1	0.1	0.1	3.6
Вінниця	2016-01-12	2021-03-26	5 років	713	0.6	2.09	0	0.06	0	0	0	0	0	0	0.06	0	2.81
діла	1973-10-31	2021-07-04	47 років	34.91	0.1	0.1	0.77	0.1	2.04	0.1	0.1	0.1	0.1	0.1	0.1	0.1	3.81
діла	2015-04-22	2022-02-03	6 років	168	0.1	0.1	0.82	0.1	1.99	0.1	0.1	0.1	0.1	0.1	0.1	0.1	3.81
діла	2002-08-30	2021-10-03	19 років	2100	0.56	2.25	0.1	0.1	0.1	0.1	0.1	0.1	0.1	0.1	0.1	0.1	3.81
Львів	2012-01-26	2021-08-12	9 років	150	0.67	2.14	0.1	0.1	0.1	0.1	0.1	0.1	0.1	0.1	0.1	0.1	3.81
Одеса	1980-09-22	2021-08-30	40 років	45.69	0.1	0.1	2.08	0.1	0.73	0.1	0.1	0.1	0.1	0.1	0.1	0.1	3.81
Харків	2012-08-17	2021-05-13	8 років	288	0	0	1.04	0	1.59	0	0	0.18	0	0	0	0	2.81
діла	1996-09-27	2021-05-08	24 років	36.63	0.1	0.1	0.45	0.1	2.22	0.1	0.1	0.1	0.1	0.1	0.14	0.1	3.71
Суми	2018-01-20	2021-04-08	3 років	59	0.09	1.78	0	0	0.2	0	0	0	0.43	0	0.16	0.15	2.81
діла	1977-10-04	2022-01-19	44 років	30.66	0.1	0.1	0.13	0.1	0.23	2.46	0.1	0.1	0.1	0.1	0.1	0.1	3.72
діла	2017-06-15	2021-12-24	4 років	20.18	0.1	0.1	0.31	0.1	2.51	0.1	0.1	0.1	0.1	0.1	0.1	0.1	3.82
Херсон	2015-05-14	2021-02-04	5 років	1590	0.1	0.1	2.82	0.1	0.1	0.1	0.1	0.1	0.1	0.1	0.1	0.1	3.92
Дніпро	2014-09-09	2021-03-10	6 років	80.8	0.1	0.1	0.1	0.13	0.15	2.44	0.1	0.1	0.1	0.1	0.1	0.11	3.63
діла	2019-09-11	2021-07-09	1 років	308.27	0.57	0.73	0.35	0.1	1.18	0.1	0.1	0.1	0.1	0.1	0.1	0.1	3.63
Дніпро	2007-06-15	2021-08-18	14 років	34.13	0.1	0.1	0.1	0.1	0.1	2.84	0.1	0.1	0.1	0.1	0.1	0.1	3.94
Одеса	2009-05-21	2021-08-16	12 років	204	0.1	0.1	1.11	0.1	1.73	0.1	0.1	0.1	0.1	0.1	0.1	0.1	3.84
Харків	1981-03-04	2021-05-07	40 років	20	0.32	0.15	0.62	0.1	1.09	0.1	0.1	0.1	0.1	0.1	0.19	0.47	3.44
діла	2017-06-17	2021-01-09	3 років	37.65	0.1	0.1	0.1	0.1	0.1	2.68	0.1	0.1	0.1	0.1	0.16	0.1	3.84
діла	1976-01-12	2021-10-01	45 років	20	0.1	0.13	0.85	0.1	1.87	0.1	0.1	0.1	0.1	0.1	0.1	0.1	3.75
діла	1983-06-21	2021-02-24	37 років	556	0.18	0.1	1.54	0.1	0.99	0.1	0.1	0.1	0.1	0.1	0.15	0.1	3.66
діла	1975-01-12	2021-09-08	46 років	32.64	0.1	0.1	0.1	0.1	0.1	2.86	0.1	0.1	0.1	0.1	0.1	0.1	3.96
Львів	1983-04-13	2021-04-10	37 років	120	0.1	0.1	0.1	0.1	0.1	2.86	0.1	0.1	0.1	0.1	0.1	0.1	3.96
діла	1967-06-08	2022-02-15	54 років	36.66	0.1	0.1	0.1	0.1	0.1	2.87	0.1	0.1	0.1	0.1	0.1	0.1	3.97
діла	2004-12-12	2021-04-21	16 років	102.17	0.1	0.1	0.37	0.1	1.31	0.1	0.1	1.19	0.1	0.1	0.1	0.1	3.77
діла	1996-12-08	2021-06-18	24 років	139.91	0.21	0.13	0.42	0.1	1.34	0.1	0.77	0.1	0.1	0.1	0.1	0.1	3.57
діла	1970-08-22	2021-08-01	50 років	252.48	0.1	0.1	0.55	0.1	2.32	0.1	0.1	0.1	0.1	0.1	0.1	0.1	3.87
Дніпро	2002-02-17	2020-12-18	18 років	1732	0.1	0.1	0.1	0.1	0.1	0.1	2.28	0.1	0.1	0.1	0.43	0.16	3.77
одеса	2012-01-14	2022-03-26	10 років	48.25	0.1	0.31	0.74	0.1	1.6	0.1	0.1	0.1	0.1	0.1	0.1	0.22	3.67
діла	1992-07-20	2021-07-13	28 років	20	0.1	0.1	0.33	0.17	0.67	0.1	0.1	1.71	0.1	0.1	0.1	0.1	3.68
діла	2009-09-23	2021-03-05	11 років	82	0.1	0.1	1	0.1	1.89	0.1	0.1	0.1	0.1	0.1	0.1	0.1	3.89
Дніпро	2012-05-19	2021-04-02	8 років	1369	0.16	0.1	0.1	0.1	0.1	1.49	0.18	0.1	0.1	0.1	0.29	0.77	3.59
Львів	2016-05-28	2021-09-22	5 років	99	0.83	2.06	0.1	0.1	0.1	0.1	0.1	0.1	0.1	0.1	0.1	0.1	3.89
Одеса	1970-04-29	2021-08-26	51 років	36.28	0.17	0.1	0.1	0.1	0.1	0.1	0.1	0.1	0.1	0.1	0.1	2.73	3.9
Одеса	2013-08-06	2021-04-29	7 років	28.44	0.1	0.1	1	0.1	1.9	0.1	0.1	0.1	0.1	0.1	0.1	0.1	3.9
Харків	2012-11-20	2021-12-07	9 років	181	0.1	0.1	0.1	0.1	0.56	0.1	2.34	0.1	0.1	0.1	0.1	0.1	3.9
Київ	2010-02-22	2021-09-16	11 років	1470	0.72	2.18	0.1	0.1	0.1	0.1	0.1	0.1	0.1	0.1	0.1	0.1	3.9
діла	1988-03-19	2021-12-02	33 років	195	0.1	0.1	1.47	0.1	1.44	0.1	0.1	0.1	0.1	0.1	0.1	0.1	3.91
діла	2007-11-30	2021-06-06	13 років	129.02	0.1	0.1	0.1	0.11	0.1	2.81	0.1	0.1	0.1	0.1	0.1	0.1	3.92
діла	2016-09-28	2022-02-09	5 років	1524	0.1	0.1	0.37	0.1	1.22	0.1	1.33	0.1	0.1	0.1	0.1	0.1	3.82
діла	1962-02-20	2021-12-22	59 років	85	0.1	0.1	0.1	0.1	0.1	2.92	0.1	0.1	0.1	0.1	0.1	0.1	4.02
Івано-Франківськ	1993-06-05	2020-09-01	27 років	93	0	0	1.42	0.03	1.29	0	0	0	0	0	0.04	0.14	2.92
діла	1979-09-21	2021-09-21	42 років	20	0.1	0.14	0.58	0.1	2.21	0.1	0.1	0.1	0.1	0.1	0.1	0.1	3.83
діла	2011-07-31	2022-02-18	10 років	1430	0.45	2.48	0.1	0.1	0.1	0.1	0.1	0.1	0.1	0.1	0.1	0.1	3.93
Київ	1988-01-30	2020-09-01	32 років	0	0	0.05	0.14	0	0.65	0	0.75	1.23	0	0	0.06	0.05	2.93
одеса	1987-11-12	2021-12-17	34 років	53.18	0.1	0.1	0.1	0.1	0.1	2.93	0.1	0.1	0.1	0.1	0.1	0.1	4.03
Харків	2011-07-04	2021-08-20	10 років	103.3	0.1	0.1	0.1	0.1	0.1	2.93	0.1	0.1	0.1	0.1	0.1	0.1	4.03
діла	2011-10-06	2021-06-30	9 років	30.8	0.1	0.1	0.1	0.1	0.1	0.1	0.1	2.94	0.1	0.1	0.1	0.1	4.04
Одеса	2000-08-29	2021-10-04	21 років	2670	0.64	2.17	0.1	0.1	0.13	0.1	0.1	0.1	0.1	0.1	0.1	0.1	3.84
Одеса	2010-03-24	2021-02-16	10 років	46.62	0.1	0.1	0.1	0.13	0.1	2.81	0.1	0.1	0.1	0.1	0.1	0.1	3.94
одеса	2015-01-18	2022-01-24	7 років	905	0.93	2.01	0.1	0.1	0.1	0.1	0.1	0.1	0.1	0.1	0.1	0.1	3.94
діла	2011-01-20	2021-05-15	10 років	97	0.26	0.34	0.1	0.1	1.36	0.1	0.98	0.1	0.1	0.1	0.1	0.1	3.74
діла	1975-02-15	2020-11-16	45 років	540	0.1	0.1	0.77	0.1	1.47	0.1	0.71	0.1	0.1	0.1	0.1	0.1	3.85
діла	2009-02-05	2021-02-27	12 років	604	0.6	1.69	0.1	0.1	0.66	0.1	0.1	0.1	0.1	0.1	0.1	0.1	3.85
харків	2001-08-23	2022-02-11	20 років	20	0.1	0.1	1.43	0.1	1.52	0.1	0.1	0.1	0.1	0.1	0.1	0.1	3.95
діла	2010-10-31	2022-02-01	11 років	28.06	0.1	0.1	0.96	0.1	1.79	0.1	0.21	0.1	0.1	0.1	0.1	0.1	3.86
діла	2017-04-20	2022-02-01	4 років	20	0.1	0.28	1.02	0.1	1.66	0.1	0.1	0.1	0.1	0.1	0.1	0.1	3.86
львів	2017-03-02	2022-03-12	5 років	237	0.44	2.52	0.1	0.1	0.1	0.1	0.1	0.1	0.1	0.1	0.1	0.1	3.96
Одеса	1984-11-24	2021-08-13	36 років	638	0.1	0.1	1.25	0.1	1.71	0.1	0.1	0.1	0.1	0.1	0.1	0.1	3.96
одеса	2019-08-08	2021-11-08	2 років	21.31	0.1	0.1	0.1	0.1	0.1	2.96	0.1	0.1	0.1	0.1	0.1	0.1	4.06
діла	2015-03-08	2021-12-06	6 років	29.77	0.16	0.33	1.09	0.1	1.39	0.1	0.1	0.1	0.1	0.1	0.1	0.1	3.77
Одеса	1981-02-26	2021-06-14	40 років	34.27	0.35	0.34	0.47	0.1	1.38	0.1	0.1	0.1	0.1	0.1	0.11	0.32	3.57
Дніпро	2010-07-14	2021-09-07	11 років	20	0.1	0.32	0.89	0.11	1.66	0.1	0.1	0.1	0.1	0.1	0.1	0.1	3.78
львів	2012-03-23	2022-01-03	9 років	438	0.44	1.21	0.1	0.1	0.1	1.09	0.24	0.1	0.1	0.1	0.1	0.1	3.78
Вінниця	2011-09-21	2021-06-05	9 років	68.17	0.23	0.61	0.68	0.1	1.32	0.1	0.1	0.1	0.1	0.1	0.15	0.1	3.69
Дніпро	2002-01-17	2020-12-18	18 років	1742	0.1	0.1	0.1	0.1	0.1	0.1	2.31	0.1	0.1	0.1	0.51	0.17	3.89
Полтава	2012-04-17	2021-02-15	8 років	3.63	0.07	0.15	0.97	0.01	1.79	0	0	0	0	0	0	0	2.99
діла	2014-02-03	2021-11-17	7 років	154	0.1	0.1	0.2	0.1	2.34	0.1	0.46	0.1	0.1	0.1	0.1	0.1	3.9
діла	2014-06-26	2021-12-30	7 років	962	0.45	1.78	0.1	0.1	0.1	0.1	0.77	0.1	0.1	0.1	0.1	0.1	3.9
діла	2015-02-10	2021-12-04	6 років	232	0.54	1.55	0.1	0.1	0.1	0.1	0.91	0.1	0.1	0.1	0.1	0.1	3.9
[truncated: 4,174 more rows]

## Sheet: Regions
місто	дата народження	дата здачі	вік	tIgE	Cyn d	Cyn d 1	Lol p 1	Pas n	Phl p 1	Phl p 12	Phl p 2	Phl p 5.0101	Phl p 6	Phl p 7	Phr c	Sec c_pollen
Вінниця	2003-08-04	2020-07-01	16 років	≤20	0	0	0	0	0	0	0	0	0	0	0.04	0.42	0.46
Вінниця	2009-06-19	2021-07-02	12 років	99	0.13	0.34	0	0	0	0	0	0	0	0	0	0	0.47
Вінниця	2010-07-29	2021-02-25	10 років	4.64	0.02	0.02	0.01	0.11	0.05	0.52	0	0.04	0	0	0.13	0.13	1.03
Вінниця	2012-11-25	2021-07-02	8 років	539	0.57	0.98	0	0	0	0	0	0	0	0	0	0	1.55
Вінниця	2016-07-07	2021-03-26	4 років	2194	0.07	1.23	0	0	0.11	0	0	0	0	0	0.07	0.13	1.61
Вінниця	2015-04-11	2021-04-24	6 років	1047	0.37	1.46	0	0	0	0	0	0	0	0	0	0	1.83
Вінниця	2016-01-01	2021-03-13	5 років	689	0.28	1.54	0	0	0.03	0	0	0	0	0	0	0	1.85
Вінниця	2014-09-08	2020-10-01	6 років	989	0.29	1.34	0	0	0.02	0	0	0	0	0	0.2	0.11	1.96
Вінниця	2004-06-21	2021-03-26	16 років	1726	0.4	1.74	0	0.08	0.02	0	0.23	0	0	0.07	0	0	2.54
Вінниця	1983-08-20	2021-11-13	38 років	143.85	0.33	0.49	0.6	0	1.19	0	0	0	0	0	0	0	2.61
Вінниця	2008-10-08	2020-12-01	12 років	283	0.51	1.67	0.09	0	0.38	0	0.01	0	0	0	0.11	0	2.77
Вінниця	2016-01-12	2021-03-26	5 років	713	0.6	2.09	0	0.06	0	0	0	0	0	0	0.06	0	2.81
Вінниця	2011-09-21	2021-06-05	9 років	68.17	0.23	0.61	0.68	0	1.32	0	0	0	0	0	0.15	0	2.99
Вінниця	2016-08-07	2020-10-01	4 років	2110	0.21	0.83	1.01	0.06	1.65	0	0	0	0	0	0.16	0.03	3.95
Вінниця	2009-01-29	2021-07-02	12 років	95.08	0	0.15	1.33	0	3.84	0	0	0	0	0	0	0	5.32
Вінниця	2007-01-11	2020-10-01	13 років	1024	0	0	0.85	0.05	3.06	0	1.5	0	0	0	0	0	5.46
Вінниця	2015-11-29	2021-11-26	5 років	98.62	0.15	0	1.19	0	2.69	1.63	0	0	0	0	0	0	5.66
Вінниця	2005-08-17	2020-10-01	15 років	1471	1.07	3.33	0.05	0.06	0.11	0.03	0.29	0	0.72	0	0.13	0.53	6.32
Вінниця	2004-06-03	2020-10-01	16 років	93	0.14	0.13	2.72	0.03	3.84	0	0	0	0	0	0.35	0	7.21
Вінниця	2012-07-04	2021-04-02	8 років	887	0.02	0	0	0	0.21	0	0	7.32	0.03	0	0	0.02	7.6
Вінниця	2004-10-25	2021-04-07	16 років	113	0.02	0.05	2.87	0.1	4.93	0	0	0	0	0	0.07	0	8.04
Вінниця	2003-03-04	2020-09-01	17 років	105	0.3	2.46	2.02	0.02	8.36	0	0.72	0	0	0	0	0	13.88
Вінниця	2002-11-05	2021-02-13	18 років	90	0.53	1.48	5.38	0.06	6.22	0	0	1.79	0	0	0	0.17	15.63
Вінниця	1986-08-12	2020-12-01	34 років	145.18	0.95	1.56	5.03	0.17	7.92	0	0	0	0	0	0.11	0.02	15.76
Вінниця	2012-07-24	2021-07-03	8 років	388	0.45	0.75	9.66	1.18	11	0	0	0	0	0	0	0	23.04
Вінниця	1959-01-01	2021-11-27	62 років	24.45	0.79	1.38	3.52	0.15	6.4	0	2.58	6.94	1.99	0	0	0.85	24.6
Вінниця	2008-04-14	2021-04-24	13 років	264	0.74	1.96	8.09	0.4	13.75	0	0	1.86	1.02	0	0.11	0.18	28.11
Вінниця	2014-06-06	2020-12-01	6 років	1063	0.79	0.39	6.94	0.19	14.85	2.92	0.54	3.62	1.77	0	0.46	1.04	33.51
Вінниця	2016-01-15	2021-07-28	5 років	149	7.65	13.8	6.47	1.16	14.57	0	0	0	0	0	0	0	43.65
Вінниця	2011-10-20	2021-07-21	9 років	96	2.13	4.95	21.02	0	24.84	0	0.66	0	0	0	0	0	53.6
Вінниця	2004-10-07	2021-11-18	17 років	145	2.31	7.03	21.58	0.2	26.25	0	0	0	0	0	0	0	57.37
Вінниця	2016-03-14	2021-07-10	5 років	482.94	1.02	1.6	2.39	0.48	6.55	0	0	47.94	2.05	0	0	1.83	63.86
Вінниця	1991-06-27	2021-06-26	29 років	68.3	1	1.75	2.05	0.18	6.41	0	0	48.05	1.75	0	0	4.68	65.87
Вінниця	2011-04-11	2021-01-29	9 років	136	0	0	30.8	1.27	31.3	0.17	0.21	35.37	40.06	0	0.19	19.77	159.14
Вінниця	2004-03-04	2021-01-29	16 років	2565	10.19	22.79	35.41	3.8	40.69	3.2	34.64	0	0	41.73	1.03	6.26	199.74
Вінниця	2009-07-25	2021-01-29	11 років	1667	20.7	35.74	40.16	3.86	44.67	21.32	26.23	0	0	0	2	5.18	199.86
Вінниця	2012-09-04	2021-01-23	8 років	2819	19.31	34.23	43.48	5.29	44.56	0	0.23	41.41	10.79	0.68	1.63	10.93	212.54
діла	1981-01-01	2021-06-02	40 років	< 20	0	0	0	0	0	0	0	0.31	0	0	0	0	0.31
діла	1985-08-19	2022-02-06	36 років	< 20	0	0.31	0	0	0	0	0	0	0	0	0	0	0.31
діла	2009-05-11	2021-07-23	12 років	46.96	0	0	0	0	0	0	0.31	0	0	0	0	0	0.31
діла	2010-05-30	2021-04-10	10 років	360	0	0.31	0	0	0	0	0	0	0	0	0	0	0.31
діла	2011-01-02	2021-05-10	10 років	69.04	0	0	0	0	0.31	0	0	0	0	0	0	0	0.31
діла	1967-11-29	2021-08-07	53 років	176	0	0	0	0	0	0	0	0.31	0	0	0	0	0.31
діла	2014-06-10	2021-02-22	6 років	1073	0	0	0	0	0	0	0.31	0	0	0	0	0	0.31
діла	2005-01-10	2022-01-28	17 років	< 20	0	0	0	0	0.31	0	0	0	0	0	0	0	0.31
діла	2004-06-27	2021-11-14	17 років	37.57	0	0	0	0	0	0	0.32	0	0	0	0	0	0.32
діла	2007-03-09	2022-02-09	14 років	184	0	0	0	0	0.32	0	0	0	0	0	0	0	0.32
діла	2012-09-08	2021-08-16	8 років	59	0	0	0	0	0	0	0.32	0	0	0	0	0	0.32
діла	2005-01-14	2021-07-06	16 років	78.11	0	0	0	0	0	0	0.32	0	0	0	0	0	0.32
діла	2013-07-18	2021-06-09	7 років	1267	0	0	0	0	0	0	0.32	0	0	0	0	0	0.32
діла	2014-08-07	2022-01-29	7 років	1516	0	0.32	0	0	0	0	0	0	0	0	0	0	0.32
діла	2015-05-09	2021-10-15	6 років	350	0	0.32	0	0	0	0	0	0	0	0	0	0	0.32
діла	2016-04-29	2021-09-30	5 років	< 20	0	0	0	0	0.32	0	0	0	0	0	0	0	0.32
діла	2016-09-01	2021-09-06	5 років	45.83	0	0	0	0	0	0	0.32	0	0	0	0	0	0.32
діла	1991-02-24	2021-09-21	30 років	61	0	0	0	0	0.33	0	0	0	0	0	0	0	0.33
діла	2010-02-02	2021-12-12	11 років	< 20	0	0	0	0	0.33	0	0	0	0	0	0	0	0.33
діла	2013-05-07	2020-11-15	7 років	38.77	0	0	0	0	0	0	0.33	0	0	0	0	0	0.33
діла	2013-07-31	2021-08-28	8 років	46.84	0	0	0	0	0	0	0.33	0	0	0	0	0	0.33
діла	2014-01-08	2022-02-02	8 років	94	0	0	0	0	0	0	0.33	0	0	0	0	0	0.33
діла	2014-01-09	2021-03-16	7 років	< 20	0	0	0	0	0.33	0	0	0	0	0	0	0	0.33
діла	2014-06-18	2021-12-30	7 років	2017	0	0.33	0	0	0	0	0	0	0	0	0	0	0.33
діла	2016-06-13	2021-09-20	5 років	109	0	0	0	0	0	0	0.33	0	0	0	0	0	0.33
діла	2017-02-08	2021-10-25	4 років	2138	0	0.33	0	0	0	0	0	0	0	0	0	0	0.33
діла	2017-11-06	2021-06-08	3 років	622	0	0	0	0	0	0	0	0	0	0	0.33	0	0.33
діла	1996-05-15	2021-04-09	24 років	249	0	0	0	0	0	0	0	0	0	0	0	0.34	0.34
діла	2011-06-10	2021-11-14	10 років	< 20	0	0	0	0	0.34	0	0	0	0	0	0	0	0.34
діла	2012-09-08	2021-12-23	9 років	31.75	0	0	0	0	0	0	0.34	0	0	0	0	0	0.34
діла	2014-11-18	2021-09-30	6 років	567	0	0.34	0	0	0	0	0	0	0	0	0	0	0.34
діла	2018-05-22	2021-09-25	3 років	57.51	0	0	0	0	0	0	0.34	0	0	0	0	0	0.34
діла	1984-11-17	2021-05-06	36 років	< 20	0	0	0	0	0.35	0	0	0	0	0	0	0	0.35
діла	2007-01-30	2021-03-19	14 років	182	0	0	0	0	0	0	0.35	0	0	0	0	0	0.35
діла	2019-06-08	2021-06-04	1 років	46.94	0	0	0	0	0	0	0	0	0	0	0.35	0	0.35
діла	1957-09-01	2021-07-31	63 років	< 20	0	0	0	0	0	0	0	0	0	0	0.35	0	0.35
діла	2015-05-09	2021-09-16	6 років	129	0	0	0	0	0	0	0.35	0	0	0	0	0	0.35
діла	2015-09-03	2021-12-21	6 років	46.73	0	0	0	0	0	0	0.35	0	0	0	0	0	0.35
діла	2017-02-06	2021-12-25	4 років	74	0	0.35	0	0	0	0	0	0	0	0	0	0	0.35
діла	2009-05-29	2022-01-10	12 років	48.64	0	0	0	0	0	0	0.35	0	0	0	0	0	0.35
діла	2009-07-22	2021-02-03	11 років	191	0	0	0	0	0	0	0.36	0	0	0	0	0	0.36
діла	2011-12-30	2022-01-13	10 років	35.85	0	0	0	0	0	0	0.36	0	0	0	0	0	0.36
діла	2012-02-17	2021-07-29	9 років	48.11	0	0	0	0	0	0	0.36	0	0	0	0	0	0.36
діла	2014-07-21	2021-11-29	7 років	138	0	0.36	0	0	0	0	0	0	0	0	0	0	0.36
діла	2015-05-08	2021-12-08	6 років	187	0	0	0	0	0	0	0	0.36	0	0	0	0	0.36
діла	2015-12-11	2021-04-10	5 років	275	0	0.36	0	0	0	0	0	0	0	0	0	0	0.36
діла	2017-01-01	2022-02-12	5 років	43.55	0	0	0	0	0	0	0.36	0	0	0	0	0	0.36
діла	2017-08-30	2022-02-17	4 років	< 20	0	0	0	0	0.36	0	0	0	0	0	0	0	0.36
діла	1982-09-07	2021-11-10	39 років	< 20	0	0	0	0	0.37	0	0	0	0	0	0	0	0.37
діла	1987-01-11	2021-10-26	34 років	90	0	0	0	0	0	0.37	0	0	0	0	0	0	0.37
діла	1987-06-05	2021-09-22	34 років	< 20	0	0	0	0	0.37	0	0	0	0	0	0	0	0.37
діла	2015-11-24	2021-12-18	6 років	< 20	0	0	0	0	0.37	0	0	0	0	0	0	0	0.37
діла	2016-07-31	2021-09-05	5 років	39.66	0	0	0	0	0	0	0.37	0	0	0	0	0	0.37
діла	2006-02-07	2021-11-25	15 років	61	0	0.37	0	0	0	0	0	0	0	0	0	0	0.37
діла	2018-05-31	2021-02-03	2 років	321	0	0	0	0	0	0	0	0	0.37	0	0	0	0.37
діла	1988-01-29	2021-07-18	33 років	< 20	0	0	0	0	0.38	0	0	0	0	0	0	0	0.38
діла	1991-12-19	2021-07-07	29 років	77	0	0	0	0	0	0	0.38	0	0	0	0	0	0.38
діла	2013-06-22	2021-10-16	8 років	43.51	0	0	0	0	0	0	0.38	0	0	0	0	0	0.38
діла	2015-08-26	2021-11-15	6 років	< 20	0	0	0	0	0.38	0	0	0	0	0	0	0	0.38
діла	2005-02-07	2020-12-13	15 років	31.66	0	0	0	0	0	0	0.39	0	0	0	0	0	0.39
діла	2010-04-29	2021-02-21	10 років	84	0	0	0	0	0	0	0.39	0	0	0	0	0	0.39
діла	2010-05-07	2021-06-10	11 років	37.22	0	0	0	0	0	0	0.39	0	0	0	0	0	0.39
діла	2010-08-20	2022-01-22	11 років	414	0	0.39	0	0	0	0	0	0	0	0	0	0	0.39
діла	2016-05-09	2021-08-13	5 років	550	0	0.39	0	0	0	0	0	0	0	0	0	0	0.39
діла	2016-05-25	2021-01-07	4 років	1077	0	0	0	0	0	0	0.39	0	0	0	0	0	0.39
діла	1980-11-09	2022-01-01	41 років	194	0	0	0	0	0	0	0.39	0	0	0	0	0	0.39
діла	2004-05-31	2021-03-27	16 років	< 20	0	0	0	0	0	0	0	0.4	0	0	0	0	0.4
діла	2015-05-22	2021-11-25	6 років	< 20	0	0	0.4	0	0	0	0	0	0	0	0	0	0.4
діла	1981-07-22	2021-11-10	40 років	60	0	0	0	0	0.4	0	0	0	0	0	0	0	0.4
діла	2016-08-16	2021-04-30	4 років	85	0	0	0	0	0	0	0	0.4	0	0	0	0	0.4
діла	2013-01-14	2020-11-13	7 років	356	0	0.41	0	0	0	0	0	0	0	0	0	0	0.41
діла	1984-01-23	2022-02-14	38 років	< 20	0	0	0	0	0	0.41	0	0	0	0	0	0	0.41
діла	2002-08-16	2021-10-03	19 років	57.11	0	0	0	0	0	0	0.41	0	0	0	0	0	0.41
діла	2009-02-17	2021-09-19	12 років	69	0	0	0	0	0	0	0.41	0	0	0	0	0	0.41
діла	2011-07-15	2021-09-25	10 років	65.73	0	0	0	0	0	0	0.41	0	0	0	0	0	0.41
діла	2010-10-16	2021-06-13	10 років	54.43	0	0	0	0	0	0	0.41	0	0	0	0	0	0.41
діла	2012-07-11	2021-09-15	9 років	458.96	0	0	0	0	0	0	0.41	0	0	0	0	0	0.41
діла	2013-08-23	2021-11-17	8 років	136	0	0	0	0	0	0	0.41	0	0	0	0	0	0.41
діла	2013-08-28	2022-01-23	8 років	623	0	0	0	0	0.41	0	0	0	0	0	0	0	0.41
діла	2014-08-12	2021-07-17	6 років	117.33	0	0	0	0	0.41	0	0	0	0	0	0	0	0.41
діла	2014-08-19	2021-11-07	7 років	563	0	0.41	0	0	0	0	0	0	0	0	0	0	0.41
діла	1989-06-15	2021-11-10	32 років	61	0	0	0	0	0	0	0	0	0	0	0.42	0	0.42
діла	2007-02-04	2021-06-24	14 років	98.72	0	0	0	0	0	0	0.42	0	0	0	0	0	0.42
діла	2008-02-13	2021-10-28	13 років	91	0	0	0	0	0	0	0.42	0	0	0	0	0	0.42
діла	2005-12-26	2021-04-27	15 років	44.99	0	0	0	0	0.42	0	0	0	0	0	0	0	0.42
діла	2000-09-30	2021-08-01	20 років	< 20	0	0	0	0	0.42	0	0	0	0	0	0	0	0.42
діла	2014-04-06	2021-09-13	7 років	400	0	0	0	0	0	0	0.42	0	0	0	0	0	0.42
діла	1973-08-20	2021-10-01	48 років	< 20	0	0	0	0	0	0	0	0	0	0	0	0.42	0.42
діла	2019-02-04	2021-06-20	2 років	85.33	0.11	0	0	0	0	0	0	0	0	0	0.31	0	0.42
діла	2002-03-09	2021-09-25	19 років	323	0	0	0	0	0	0	0.43	0	0	0	0	0	0.43
діла	2006-07-19	2021-12-27	15 років	93.53	0	0	0	0	0	0	0.43	0	0	0	0	0	0.43
діла	2007-10-19	2021-04-12	13 років	557	0.12	0.31	0	0	0	0	0	0	0	0	0	0	0.43
діла	2009-01-13	2021-07-07	12 років	70.34	0	0	0	0	0	0	0.43	0	0	0	0	0	0.43
діла	2012-06-11	2021-07-24	9 років	113.92	0	0	0	0	0	0	0.43	0	0	0	0	0	0.43
діла	2014-11-01	2022-02-19	7 років	162	0	0	0	0	0	0	0.43	0	0	0	0	0	0.43
діла	1995-10-13	2022-02-13	26 років	87.67	0	0	0	0	0.43	0	0	0	0	0	0	0	0.43
діла	2005-05-16	2021-09-25	16 років	< 20	0	0	0	0	0.44	0	0	0	0	0	0	0	0.44
діла	2008-09-19	2021-12-14	13 років	150.57	0	0.44	0	0	0	0	0	0	0	0	0	0	0.44
діла	2010-02-05	2021-09-17	11 років	731	0	0.44	0	0	0	0	0	0	0	0	0	0	0.44
діла	2010-06-11	2021-09-30	11 років	147	0	0.44	0	0	0	0	0	0	0	0	0	0	0.44
діла	2011-08-06	2022-02-08	10 років	32.39	0	0	0	0	0	0.44	0	0	0	0	0	0	0.44
діла	2016-09-24	2021-08-19	4 років	144	0	0	0	0	0.44	0	0	0	0	0	0	0	0.44
діла	2016-08-02	2021-07-21	4 років	113.85	0	0	0	0	0	0	0.44	0	0	0	0	0	0.44
діла	2016-11-03	2021-03-27	4 років	377	0	0	0	0	0.11	0	0	0.33	0	0	0	0	0.44
діла	1983-11-16	2021-12-24	38 років	466	0	0	0.12	0	0.32	0	0	0	0	0	0	0	0.44
діла	2018-07-25	2021-12-11	3 років	258	0	0	0	0	0.44	0	0	0	0	0	0	0	0.44
діла	1989-03-23	2021-10-15	32 років	66.1	0	0	0	0	0.45	0	0	0	0	0	0	0	0.45
діла	1989-11-11	2022-01-18	32 років	64	0	0	0	0	0	0	0	0	0	0	0.13	0.32	0.45
діла	1998-06-19	2021-08-08	23 років	38.26	0	0	0	0	0	0	0.45	0	0	0	0	0	0.45
діла	1998-06-26	2020-12-07	22 років	145	0	0	0	0	0.45	0	0	0	0	0	0	0	0.45
діла	2007-12-08	2021-07-29	13 років	70.41	0	0	0	0	0.45	0	0	0	0	0	0	0	0.45
діла	2015-08-20	2021-04-16	5 років	60	0	0	0	0	0.45	0	0	0	0	0	0	0	0.45
діла	2015-11-07	2021-12-05	6 років	33.48	0	0	0	0	0	0	0.45	0	0	0	0	0	0.45
діла	2016-07-21	2021-11-27	5 років	169.19	0	0.45	0	0	0	0	0	0	0	0	0	0	0.45
діла	2016-09-22	2021-04-09	4 років	947	0	0	0	0	0	0	0	0	0	0	0	0.45	0.45
діла	2011-06-06	2022-02-02	10 років	123	0	0	0.12	0	0.33	0	0	0	0	0	0	0	0.45
діла	2014-01-25	2021-10-29	7 років	28.13	0	0	0	0	0.35	0	0.11	0	0	0	0	0	0.46
діла	1998-07-02	2022-02-12	23 років	< 20	0	0	0	0	0.35	0	0	0	0	0	0.11	0	0.46
діла	1981-08-15	2022-01-22	40 років	34.25	0	0	0	0	0.46	0	0	0	0	0	0	0	0.46
діла	1988-08-23	2021-11-16	33 років	324	0	0	0	0	0	0	0.46	0	0	0	0	0	0.46
діла	1990-01-18	2021-09-24	31 років	< 20	0	0	0	0	0	0.46	0	0	0	0	0	0	0.46
діла	2002-07-04	2021-02-17	18 років	< 20	0	0	0	0	0	0	0	0.46	0	0	0	0	0.46
діла	2006-03-18	2021-03-27	15 років	54	0	0	0	0	0.46	0	0	0	0	0	0	0	0.46
діла	2008-05-05	2021-08-21	13 років	30.21	0	0	0	0	0	0	0.46	0	0	0	0	0	0.46
діла	2012-02-07	2021-12-09	9 років	119	0	0.46	0	0	0	0	0	0	0	0	0	0	0.46
діла	2014-06-11	2021-10-23	7 років	82	0	0	0	0	0	0	0.46	0	0	0	0	0	0.46
діла	2014-07-19	2022-01-18	7 років	33.4	0	0	0	0	0	0	0.34	0	0	0	0.12	0	0.46
діла	2015-08-09	2021-09-12	6 років	51	0	0	0	0	0	0	0.46	0	0	0	0	0	0.46
діла	1980-02-09	2021-11-11	41 років	75	0	0	0	0	0.47	0	0	0	0	0	0	0	0.47
діла	1982-04-03	2021-06-02	39 років	130	0	0	0	0	0	0	0.35	0	0	0	0.12	0	0.47
діла	2013-10-04	2021-09-19	7 років	60	0	0	0	0	0.47	0	0	0	0	0	0	0	0.47
діла	2014-03-18	2021-08-25	7 років	152	0	0	0	0	0	0	0.47	0	0	0	0	0	0.47
діла	2014-04-15	2022-01-25	7 років	37.23	0	0	0	0	0	0	0.47	0	0	0	0	0	0.47
діла	2010-08-05	2022-01-29	11 років	53	0.13	0.35	0	0	0	0	0	0	0	0	0	0	0.48
діла	2011-10-14	2021-03-12	9 років	1024	0	0	0	0	0	0	0.48	0	0	0	0	0	0.48
діла	2012-11-30	2022-02-20	9 років	72.96	0	0	0	0	0	0	0	0.36	0	0	0.12	0	0.48
діла	2014-03-18	2021-08-25	7 років	150	0	0	0	0	0	0	0.48	0	0	0	0	0	0.48
діла	2014-08-19	2020-12-05	6 років	76.67	0	0	0	0	0.48	0	0	0	0	0	0	0	0.48
діла	2014-12-31	2021-05-20	6 років	201	0	0	0	0	0	0	0	0	0	0	0	0.48	0.48
діла	2015-01-08	2021-09-16	6 років	440	0	0	0	0	0.48	0	0	0	0	0	0	0	0.48
діла	1972-08-08	2021-09-26	49 років	31.68	0	0	0	0	0	0.48	0	0	0	0	0	0	0.48
діла	2017-01-01	2022-02-12	5 років	44.1	0	0	0	0	0	0	0.37	0	0	0	0.11	0	0.48
діла	1988-01-09	2021-12-14	33 років	< 20	0	0	0.13	0	0.35	0	0	0	0	0	0	0	0.48
діла	2017-11-02	2021-11-16	4 років	122	0	0	0	0	0	0.32	0	0	0	0.16	0	0	0.48
діла	1983-08-04	2022-01-20	38 років	< 20	0	0	0	0	0	0.48	0	0	0	0	0	0	0.48
діла	1964-06-16	2022-01-21	57 років	< 20	0	0	0	0	0	0.48	0	0	0	0	0	0	0.48
діла	1954-05-19	2022-01-26	67 років	137	0	0	0	0.31	0	0	0	0	0	0	0	0.17	0.48
діла	2011-07-01	2021-08-19	10 років	238	0	0	0	0	0	0	0.49	0	0	0	0	0	0.49
діла	2014-06-11	2021-05-01	6 років	53.87	0	0	0	0	0.49	0	0	0	0	0	0	0	0.49
діла	2015-01-05	2021-11-24	6 років	150.67	0	0	0	0	0	0	0.49	0	0	0	0	0	0.49
діла	2015-01-12	2021-11-27	6 років	44.2	0	0	0	0	0	0	0.35	0	0	0	0.14	0	0.49
діла	1966-01-27	2021-10-26	55 років	77.85	0.38	0	0	0	0	0	0	0	0	0	0	0.11	0.49
діла	2017-09-25	2022-01-23	4 років	182.09	0	0.49	0	0	0	0	0	0	0	0	0	0	0.49
діла	2018-11-09	2021-05-28	2 років	< 20	0	0	0.13	0	0	0	0	0	0	0	0.36	0	0.49
діла	1975-02-09	2021-02-04	45 років	41.55	0	0.15	0	0	0.35	0	0	0	0	0	0	0	0.5
діла	1996-09-06	2022-02-03	25 років	27.28	0	0	0	0	0.5	0	0	0	0	0	0	0	0.5
діла	2005-11-01	2022-02-07	16 років	< 20	0	0	0	0	0.5	0	0	0	0	0	0	0	0.5
діла	2006-03-10	2021-10-30	15 років	214	0	0.5	0	0	0	0	0	0	0	0	0	0	0.5
діла	2010-12-23	2021-10-22	10 років	958	0	0	0	0	0	0	0.5	0	0	0	0	0	0.5
діла	2010-12-23	2021-10-22	10 років	962	0	0	0	0	0	0	0.5	0	0	0	0	0	0.5
діла	2018-03-11	2021-07-24	3 років	< 20	0	0	0	0	0	0	0	0	0	0.5	0	0	0.5
діла	2014-04-15	2021-03-21	6 років	33.8	0	0	0	0	0	0	0	0.5	0	0	0	0	0.5
діла	1967-11-07	2021-09-18	53 років	< 20	0	0	0	0	0.38	0	0	0	0	0	0.12	0	0.5
діла	2015-08-24	2021-02-28	5 років	64	0	0	0	0	0.5	0	0	0	0	0	0	0	0.5
діла	2016-04-04	2021-03-14	4 років	< 20	0	0.17	0	0	0.33	0	0	0	0	0	0	0	0.5
діла	1986-12-19	2022-02-17	35 років	< 20	0	0	0.12	0	0.38	0	0	0	0	0	0	0	0.5
діла	1982-03-24	2021-09-23	39 років	53.44	0	0	0.14	0	0.37	0	0	0	0	0	0	0	0.51
діла	1992-02-09	2021-08-21	29 років	41.98	0	0	0	0	0.51	0	0	0	0	0	0	0	0.51
діла	2006-02-14	2021-01-05	14 років	538	0	0	0	0	0.13	0	0.38	0	0	0	0	0	0.51
діла	2013-10-07	2021-05-19	7 років	< 20	0	0	0	0	0.14	0	0	0	0	0	0.37	0	0.51
діла	2016-01-20	2021-07-14	5 років	78.1	0	0	0	0	0	0	0.37	0	0	0	0.14	0	0.51
діла	2017-11-13	2021-09-18	3 років	1112	0	0.51	0	0	0	0	0	0	0	0	0	0	0.51
діла	1990-09-23	2021-12-07	31 років	< 20	0	0	0.21	0	0.31	0	0	0	0	0	0	0	0.52
діла	2003-09-01	2021-08-29	17 років	74	0	0	0	0	0	0	0.52	0	0	0	0	0	0.52
діла	2004-03-19	2021-06-08	17 років	131.58	0	0	0	0	0	0	0.52	0	0	0	0	0	0.52
діла	2011-11-02	2021-09-22	9 років	226	0	0	0	0	0	0	0.52	0	0	0	0	0	0.52
діла	2015-06-18	2021-09-01	6 років	146.1	0	0	0	0	0.35	0	0	0	0	0	0.17	0	0.52
діла	2015-11-11	2021-02-12	5 років	961	0	0	0	0	0	0	0.52	0	0	0	0	0	0.52
діла	2016-01-23	2021-11-25	5 років	1432	0	0	0	0	0.52	0	0	0	0	0	0	0	0.52
діла	2003-04-09	2022-01-06	18 років	164	0	0	0	0	0	0	0.52	0	0	0	0	0	0.52
діла	2005-09-10	2022-01-25	16 років	118	0	0	0	0	0	0	0.52	0	0	0	0	0	0.52
діла	2010-04-26	2021-08-28	11 років	45.55	0	0	0	0	0	0	0.53	0	0	0	0	0	0.53
діла	2010-12-23	2021-10-22	10 років	957	0	0	0	0	0	0	0.53	0	0	0	0	0	0.53
діла	1985-10-30	2021-08-05	35 років	< 20	0	0	0	0	0.53	0	0	0	0	0	0	0	0.53
діла	2014-05-20	2022-01-07	7 років	153	0.17	0.36	0	0	0	0	0	0	0	0	0	0	0.53
діла	2017-02-20	2022-02-10	4 років	359	0	0	0	0	0	0	0.39	0	0	0	0.14	0	0.53
діла	2010-11-09	2021-12-17	11 років	41.82	0	0	0	0	0	0	0.53	0	0	0	0	0	0.53
діла	2017-10-28	2020-12-23	3 років	444	0	0	0	0.16	0	0	0	0	0	0	0	0.37	0.53
діла	1972-06-01	2021-08-18	49 років	< 20	0	0	0.23	0	0.31	0	0	0	0	0	0	0	0.54
діла	2006-11-11	2022-02-13	15 років	39.24	0	0	0	0	0	0	0.54	0	0	0	0	0	0.54
діла	2011-06-05	2021-03-30	9 років	40.12	0	0	0	0	0	0	0.54	0	0	0	0	0	0.54
діла	2010-12-19	2021-08-07	10 років	83	0	0	0	0	0	0	0.54	0	0	0	0	0	0.54
діла	2015-05-08	2021-05-18	6 років	< 20	0	0	0	0	0.54	0	0	0	0	0	0	0	0.54
діла	2017-11-27	2021-09-19	3 років	160	0	0	0	0	0	0	0.54	0	0	0	0	0	0.54
діла	2013-06-01	2022-01-06	8 років	48.99	0	0	0	0	0	0	0.54	0	0	0	0	0	0.54
діла	2018-09-18	2021-10-27	3 років	< 20	0	0	0	0	0.54	0	0	0	0	0	0	0	0.54
діла	2004-11-27	2021-02-08	16 років	481	0	0	0	0	0	0	0.55	0	0	0	0	0	0.55
діла	2009-04-16	2021-08-12	12 років	57	0	0	0	0	0	0	0.55	0	0	0	0	0	0.55
діла	2009-07-23	2021-01-30	11 років	< 20	0	0	0	0	0.55	0	0	0	0	0	0	0	0.55
діла	2010-07-02	2021-09-22	11 років	174.91	0	0	0	0	0.55	0	0	0	0	0	0	0	0.55
діла	2010-09-13	2021-03-15	10 років	982	0.15	0.4	0	0	0	0	0	0	0	0	0	0	0.55
діла	2011-03-12	2021-06-16	10 років	59	0	0	0	0	0	0	0.55	0	0	0	0	0	0.55
діла	2012-09-10	2021-11-09	9 років	217	0	0	0.12	0	0.43	0	0	0	0	0	0	0	0.55
діла	2013-06-05	2021-02-28	7 років	64	0	0	0	0	0.55	0	0	0	0	0	0	0	0.55
діла	2013-10-09	2021-11-27	8 років	< 20	0	0	0.17	0	0.38	0	0	0	0	0	0	0	0.55
діла	2007-03-02	2021-09-13	14 років	177.52	0	0.35	0	0	0.2	0	0	0	0	0	0	0	0.55
діла	2020-09-21	2022-02-04	1 років	1551	0	0	0	0	0	0.13	0	0	0	0	0	0.42	0.55
діла	2016-05-27	2022-02-22	5 років	< 20	0	0	0	0	0.41	0	0	0	0	0	0.15	0	0.56
діла	1988-02-17	2021-07-01	33 років	20.6	0	0	0.16	0	0.4	0	0	0	0	0	0	0	0.56
діла	1994-05-23	2021-05-19	26 років	31.25	0	0	0	0	0	0	0.38	0	0	0	0.18	0	0.56
діла	2014-07-03	2021-02-28	6 років	1959	0	0.38	0	0	0	0	0.18	0	0	0	0	0	0.56
діла	2005-08-16	2021-12-20	16 років	122.99	0	0	0.13	0	0.43	0	0	0	0	0	0	0	0.56
діла	1990-03-31	2021-04-23	31 років	1466	0	0	0	0	0	0	0.57	0	0	0	0	0	0.57
діла	2009-06-16	2022-01-27	12 років	240	0	0	0	0	0.57	0	0	0	0	0	0	0	0.57
діла	1988-05-17	2021-08-11	33 років	36.36	0	0	0	0	0	0	0.57	0	0	0	0	0	0.57
діла	2015-12-09	2021-09-24	5 років	97	0	0	0	0	0	0	0.57	0	0	0	0	0	0.57
діла	2017-02-13	2021-08-26	4 років	< 20	0	0	0	0	0.57	0	0	0	0	0	0	0	0.57
діла	2011-09-22	2022-01-18	10 років	68.07	0	0	0.12	0	0.45	0	0	0	0	0	0	0	0.57
діла	1990-03-31	2021-04-23	31 років	1467	0	0	0	0	0	0	0.58	0	0	0	0	0	0.58
діла	2006-07-20	2021-12-30	15 років	307	0	0	0	0	0	0	0.58	0	0	0	0	0	0.58
діла	1990-03-31	2021-04-23	31 років	1486	0	0	0	0	0	0	0.59	0	0	0	0	0	0.59
діла	2014-07-20	2021-12-04	7 років	116	0	0	0	0	0	0	0.59	0	0	0	0	0	0.59
діла	2016-07-21	2021-11-27	5 років	170.37	0.14	0.45	0	0	0	0	0	0	0	0	0	0	0.59
діла	2005-07-11	2021-03-12	15 років	172	0	0.11	0	0	0.11	0.38	0	0	0	0	0	0	0.6
діла	2008-10-05	2021-05-24	12 років	67	0	0	0	0	0	0	0.6	0	0	0	0	0	0.6
діла	2013-07-18	2021-10-24	8 років	689	0	0	0	0	0	0	0	0.22	0.38	0	0	0	0.6
діла	1971-06-29	2021-09-14	50 років	525	0.17	0.43	0	0	0	0	0	0	0	0	0	0	0.6
діла	2015-08-18	2021-05-16	5 років	74	0	0	0	0	0	0	0	0	0	0	0.25	0.35	0.6
діла	2001-04-04	2022-01-07	20 років	45.69	0	0	0	0	0	0	0	0	0.6	0	0	0	0.6
діла	2017-12-04	2022-01-11	4 років	681	0.18	0.42	0	0	0	0	0	0	0	0	0	0	0.6
діла	1977-09-07	2021-04-07	43 років	< 20	0	0	0	0	0.11	0.5	0	0	0	0	0	0	0.61
діла	1994-05-31	2021-11-17	27 років	41.9	0	0	0	0	0	0	0.61	0	0	0	0	0	0.61
діла	2012-10-10	2021-11-21	9 років	75	0.18	0.43	0	0	0	0	0	0	0	0	0	0	0.61
діла	2014-07-10	2021-12-28	7 років	63	0.31	0	0	0	0	0	0	0	0	0	0	0.3	0.61
діла	2015-04-14	2022-02-18	6 років	40.42	0	0	0	0	0.14	0	0.47	0	0	0	0	0	0.61
діла	1993-08-31	2022-01-22	28 років	123.82	0	0.14	0	0	0.47	0	0	0	0	0	0	0	0.61
діла	2013-11-07	2021-12-21	8 років	53	0	0	0.28	0	0.33	0	0	0	0	0	0	0	0.61
діла	2009-10-07	2020-12-30	11 років	339	0	0	0	0.24	0	0	0	0	0	0	0	0.38	0.62
діла	2011-11-13	2021-02-20	9 років	60	0	0	0.16	0	0.35	0	0	0	0	0	0.11	0	0.62
діла	2013-02-03	2021-09-09	8 років	40.84	0	0	0	0	0	0	0.43	0	0	0	0.19	0	0.62
діла	2013-07-20	2021-04-11	7 років	1738	0	0	0	0	0	0	0.14	0.48	0	0	0	0	0.62
діла	2016-01-23	2021-11-14	5 років	< 20	0	0	0	0	0.62	0	0	0	0	0	0	0	0.62
діла	2006-10-08	2022-02-09	15 років	272	0	0	0	0	0	0	0	0.62	0	0	0	0	0.62
діла	2007-12-06	2021-05-23	13 років	34.89	0	0	0	0	0	0	0.63	0	0	0	0	0	0.63
діла	2011-10-28	2021-11-21	10 років	47.27	0	0	0	0	0	0	0.63	0	0	0	0	0	0.63
діла	2014-12-11	2021-09-13	6 років	661	0	0	0	0	0.63	0	0	0	0	0	0	0	0.63
діла	2015-11-15	2021-09-15	5 років	73.67	0	0	0	0	0.41	0	0.22	0	0	0	0	0	0.63
діла	2016-07-29	2021-03-14	4 років	99	0	0	0	0	0	0	0.63	0	0	0	0	0	0.63
діла	2017-07-04	2022-01-04	4 років	< 20	0	0.47	0	0	0	0	0.16	0	0	0	0	0	0.63
діла	1999-09-30	2022-02-04	22 років	< 20	0	0	0.12	0	0.36	0	0	0	0	0	0.15	0	0.63
діла	2019-04-09	2021-07-15	2 років	199.81	0	0	0	0	0	0.63	0	0	0	0	0	0	0.63
діла	1986-02-25	2021-11-03	35 років	22.35	0	0	0.24	0	0.4	0	0	0	0	0	0	0	0.64
діла	1988-11-21	2021-06-09	32 років	< 20	0.28	0	0	0	0	0	0	0	0	0	0.36	0	0.64
діла	1992-09-26	2021-06-26	28 років	< 20	0	0	0.48	0	0.16	0	0	0	0	0	0	0	0.64
діла	2004-01-11	2021-11-05	17 років	535	0.16	0.48	0	0	0	0	0	0	0	0	0	0	0.64
діла	2004-05-25	2021-02-24	16 років	71	0.16	0.48	0	0	0	0	0	0	0	0	0	0	0.64
діла	2017-11-08	2020-12-22	3 років	95	0	0.64	0	0	0	0	0	0	0	0	0	0	0.64
діла	1985-10-17	2022-02-10	36 років	54.94	0	0	0	0	0.64	0	0	0	0	0	0	0	0.64
діла	2004-12-16	2021-04-23	16 років	72	0	0	0	0	0	0.11	0	0.43	0	0	0.11	0	0.65
діла	2007-08-02	2021-07-14	13 років	59.7	0	0	0	0	0	0	0.65	0	0	0	0	0	0.65
діла	2013-03-17	2021-08-21	8 років	659	0	0	0	0	0	0	0.65	0	0	0	0	0	0.65
діла	2013-08-07	2021-12-25	8 років	377	0	0	0	0	0	0	0.65	0	0	0	0	0	0.65
діла	1989-05-22	2021-12-12	32 років	34.13	0	0	0.21	0	0.44	0	0	0	0	0	0	0	0.65
діла	1974-02-16	2022-03-31	48 років	33.18	0	0	0.19	0	0.47	0	0	0	0	0	0	0	0.66
діла	2011-01-07	2021-01-14	10 років	76	0	0	0	0	0	0	0.66	0	0	0	0	0	0.66
діла	2012-05-14	2021-05-27	9 років	< 20	0	0	0.15	0	0.39	0	0	0	0	0	0.12	0	0.66
діла	1969-01-15	2021-09-14	52 років	< 20	0	0	0.17	0	0.35	0	0	0	0	0	0.14	0	0.66
діла	2007-11-30	2021-08-31	13 років	79.67	0	0	0	0	0	0	0.67	0	0	0	0	0	0.67
діла	2011-04-09	2021-06-16	10 років	48.3	0	0	0.23	0	0.44	0	0	0	0	0	0	0	0.67
діла	2013-01-17	2022-01-09	8 років	506	0.12	0.55	0	0	0	0	0	0	0	0	0	0	0.67
діла	2013-03-05	2021-06-19	8 років	68	0	0	0	0	0.16	0.51	0	0	0	0	0	0	0.67
діла	2014-03-28	2021-08-11	7 років	246	0	0.67	0	0	0	0	0	0	0	0	0	0	0.67
діла	2015-07-13	2021-06-06	5 років	98.43	0	0	0	0	0	0	0.45	0	0	0	0.22	0	0.67
діла	2016-03-04	2021-04-21	5 років	58	0.23	0.44	0	0	0	0	0	0	0	0	0	0	0.67
діла	2003-06-23	2021-02-10	17 років	902	0	0	0	0	0	0	0.68	0	0	0	0	0	0.68
діла	2010-07-13	2021-02-03	10 років	< 20	0	0	0.28	0	0.4	0	0	0	0	0	0	0	0.68
діла	2011-03-10	2021-05-08	10 років	110	0.18	0.34	0	0	0.16	0	0	0	0	0	0	0	0.68
діла	1971-04-30	2021-09-06	50 років	156	0	0	0	0	0	0	0	0.68	0	0	0	0	0.68
діла	1992-01-18	2021-06-19	29 років	131	0.11	0	0	0	0	0	0	0	0	0	0.25	0.33	0.69
діла	1996-04-09	2021-02-07	24 років	< 20	0	0	0.25	0	0.44	0	0	0	0	0	0	0	0.69
діла	2014-12-04	2020-11-30	5 років	179	0	0	0	0	0	0.35	0.34	0	0	0	0	0	0.69
діла	2007-08-30	2022-02-18	14 років	1853	0	0	0	0	0	0	0.69	0	0	0	0	0	0.69
діла	1992-11-05	2021-02-06	28 років	301	0	0	0	0	0	0.14	0.55	0	0	0	0	0	0.69
діла	2015-03-03	2021-02-13	5 років	< 20	0	0	0	0	0.23	0	0	0.46	0	0	0	0	0.69
діла	2008-09-12	2022-02-09	13 років	158	0.16	0.53	0	0	0	0	0	0	0	0	0	0	0.69
діла	1991-06-06	2021-01-14	29 років	75	0	0	0	0	0	0	0.7	0	0	0	0	0	0.7
діла	1998-08-24	2021-08-22	22 років	61	0	0	0.18	0	0.52	0	0	0	0	0	0	0	0.7
діла	2002-10-23	2021-03-06	18 років	2746	0	0	0.13	0	0.57	0	0	0	0	0	0	0	0.7
діла	2014-03-04	2021-03-23	7 років	146	0	0	0	0	0.11	0	0.59	0	0	0	0	0	0.7
діла	2014-09-22	2021-07-17	6 років	< 20	0	0	0	0	0.52	0	0	0.18	0	0	0	0	0.7
діла	2015-01-15	2021-04-07	6 років	71.85	0	0	0	0	0	0.51	0	0.19	0	0	0	0	0.7
діла	2015-03-18	2021-12-05	6 років	211	0	0	0	0	0	0	0.7	0	0	0	0	0	0.7
діла	2015-09-22	2021-12-06	6 років	< 20	0	0	0	0	0	0.7	0	0	0	0	0	0	0.7
діла	1960-02-24	2022-01-27	61 років	66	0	0	0.48	0	0.11	0	0.11	0	0	0	0	0	0.7
діла	1966-01-26	2022-01-12	55 років	< 20	0	0	0.14	0	0.56	0	0	0	0	0	0	0	0.7
діла	2011-12-20	2021-09-26	9 років	77	0	0	0	0	0	0	0.71	0	0	0	0	0	0.71
діла	2016-06-22	2021-05-29	4 років	72	0.11	0	0	0	0	0.6	0	0	0	0	0	0	0.71
діла	2005-10-05	2020-12-18	15 років	954	0	0	0	0	0	0	0.72	0	0	0	0	0	0.72
діла	2010-11-30	2022-02-03	11 років	30.75	0	0	0.13	0	0.59	0	0	0	0	0	0	0	0.72
діла	2004-06-25	2021-06-04	16 років	< 20	0	0	0.29	0	0.43	0	0	0	0	0	0	0	0.72
діла	2011-06-25	2021-11-10	10 років	192	0.2	0.52	0	0	0	0	0	0	0	0	0	0	0.72
діла	1997-07-16	2020-11-16	23 років	1381	0	0	0	0	0	0	0	0	0	0	0.17	0.55	0.72
діла	2013-06-17	2021-01-09	7 років	72	0	0	0	0	0	0	0.55	0	0	0	0.17	0	0.72
діла	2006-02-14	2022-02-22	16 років	103	0	0	0	0	0	0	0.73	0	0	0	0	0	0.73
діла	2008-12-04	2021-11-16	12 років	81	0	0	0	0	0	0	0	0.73	0	0	0	0	0.73
діла	2016-09-17	2022-01-11	5 років	61	0	0	0	0	0	0.73	0	0	0	0	0	0	0.73
діла	1980-10-17	2021-03-06	40 років	80	0	0	0.17	0	0.35	0	0	0	0	0	0.22	0	0.74
діла	1983-04-15	2022-01-16	38 років	33.42	0	0	0.23	0	0.51	0	0	0	0	0	0	0	0.74
діла	2007-11-07	2021-10-23	13 років	661	0	0	0	0	0	0	0.2	0	0	0.54	0	0	0.74
діла	2010-12-24	2021-08-19	10 років	59	0	0	0	0	0	0	0.74	0	0	0	0	0	0.74
діла	2011-08-18	2021-06-16	9 років	< 20	0	0	0.2	0	0.54	0	0	0	0	0	0	0	0.74
діла	1990-01-13	2021-07-10	31 років	106.45	0	0	0	0.16	0	0	0	0	0	0	0.19	0.39	0.74
діла	2001-02-20	2021-10-24	20 років	< 20	0	0	0	0	0.74	0	0	0	0	0	0	0	0.74
діла	1970-08-05	2021-09-08	51 років	53.14	0	0	0	0	0	0	0.49	0	0	0	0.26	0	0.75
діла	1978-10-02	2020-12-10	42 років	1234	0.14	0.61	0	0	0	0	0	0	0	0	0	0	0.75
діла	2004-10-27	2021-07-07	16 років	204.71	0.48	0.27	0	0	0	0	0	0	0	0	0	0	0.75
діла	2008-06-02	2021-12-01	13 років	220.8	0	0	0	0	0	0.75	0	0	0	0	0	0	0.75
діла	2009-09-09	2021-04-16	11 років	689	0.17	0.47	0	0	0.11	0	0	0	0	0	0	0	0.75
діла	2012-05-10	2021-11-20	9 років	199	0	0	0	0	0	0	0.75	0	0	0	0	0	0.75
діла	1971-02-05	2021-09-17	50 років	< 20	0	0	0.23	0	0.52	0	0	0	0	0	0	0	0.75
діла	2015-05-18	2022-01-11	6 років	60.51	0	0	0	0	0	0.37	0.38	0	0	0	0	0	0.75
діла	2016-07-15	2021-09-05	5 років	68	0	0	0	0	0	0.75	0	0	0	0	0	0	0.75
діла	2017-05-01	2022-02-10	4 років	76	0	0	0	0	0	0	0.62	0	0	0	0.13	0	0.75
діла	1976-06-05	2021-03-25	44 років	136	0	0	0	0	0	0.76	0	0	0	0	0	0	0.76
діла	1990-09-12	2021-04-28	30 років	34.51	0	0	0.16	0	0.6	0	0	0	0	0	0	0	0.76
діла	2013-08-22	2022-01-14	8 років	459	0	0.76	0	0	0	0	0	0	0	0	0	0	0.76
діла	1976-05-22	2021-09-10	45 років	< 20	0	0	0	0.35	0	0	0	0	0	0	0.17	0.24	0.76
діла	2017-01-16	2021-02-01	4 років	895	0	0	0	0	0	0	0.76	0	0	0	0	0	0.76
діла	2012-02-24	2020-11-19	8 років	297	0	0	0	0	0	0	0.77	0	0	0	0	0	0.77
діла	2007-02-24	2021-04-24	14 років	147.6	0	0	0.13	0	0.64	0	0	0	0	0	0	0	0.77
діла	2007-08-20	2021-07-15	13 років	58.06	0	0	0	0	0	0	0.77	0	0	0	0	0	0.77
діла	2013-06-07	2021-08-17	8 років	324	0	0	0	0	0.48	0	0.29	0	0	0	0	0	0.77
діла	1981-05-04	2021-11-19	40 років	< 20	0	0	0.16	0	0.61	0	0	0	0	0	0	0	0.77
діла	2017-08-30	2021-03-11	3 років	28.66	0	0	0.27	0	0.5	0	0	0	0	0	0	0	0.77
діла	1990-02-19	2021-05-13	31 років	112	0	0	0.25	0	0.41	0	0	0	0	0	0.12	0	0.78
діла	1983-12-23	2021-12-31	38 років	333	0.42	0	0	0	0	0	0	0	0	0	0	0.36	0.78
діла	1993-02-21	2021-12-02	28 років	< 20	0	0	0	0	0.78	0	0	0	0	0	0	0	0.78
діла	2012-06-18	2021-05-28	8 років	41.43	0	0	0	0	0.14	0	0.5	0	0	0	0.14	0	0.78
діла	2016-08-17	2021-05-05	4 років	189.66	0.26	0.52	0	0	0	0	0	0	0	0	0	0	0.78
діла	2008-12-24	2021-12-01	12 років	36.68	0	0	0	0	0	0	0.78	0	0	0	0	0	0.78
діла	2017-03-05	2021-09-04	4 років	47.67	0	0	0	0	0	0	0.78	0	0	0	0	0	0.78
діла	2012-01-20	2021-12-01	9 років	96	0	0	0	0	0	0	0.24	0.55	0	0	0	0	0.79
діла	2012-11-03	2021-01-24	8 років	628	0	0	0.26	0	0.53	0	0	0	0	0	0	0	0.79
діла	2003-05-06	2021-09-03	18 років	63	0	0	0	0	0	0	0.79	0	0	0	0	0	0.79
діла	2020-02-21	2022-01-04	1 років	95	0	0	0	0	0	0.79	0	0	0	0	0	0	0.79
діла	1977-06-08	2021-07-29	44 років	< 20	0	0	0.31	0	0.35	0	0	0	0	0	0.14	0	0.8
діла	1986-04-03	2021-12-18	35 років	< 20	0	0	0.14	0	0.66	0	0	0	0	0	0	0	0.8
діла	2014-01-14	2021-10-18	7 років	245	0	0	0	0	0	0.8	0	0	0	0	0	0	0.8
діла	2014-05-28	2022-01-27	7 років	137	0	0	0.48	0	0.32	0	0	0	0	0	0	0	0.8
діла	2014-07-04	2022-02-09	7 років	< 20	0	0	0	0	0	0.8	0	0	0	0	0	0	0.8
діла	2016-05-20	2021-03-11	4 років	131	0	0	0	0	0	0	0	0.62	0.18	0	0	0	0.8
діла	2018-04-13	2021-12-19	3 років	45.05	0	0	0	0	0	0	0	0.8	0	0	0	0	0.8
діла	1986-08-21	2021-12-13	35 років	< 20	0	0	0.23	0	0.58	0	0	0	0	0	0	0	0.81
діла	2009-06-30	2021-01-17	11 років	< 20	0	0.28	0	0	0.53	0	0	0	0	0	0	0	0.81
діла	2013-06-16	2021-06-22	8 років	209	0	0.29	0	0	0	0	0.52	0	0	0	0	0	0.81
діла	1986-08-27	2021-05-16	34 років	< 20	0	0	0	0	0	0.69	0	0	0	0	0.13	0	0.82
діла	1987-10-25	2021-01-24	33 років	52	0	0	0	0	0.82	0	0	0	0	0	0	0	0.82
діла	2014-09-06	2021-12-12	7 років	42.96	0	0	0	0	0	0	0.7	0	0	0	0.12	0	0.82
діла	2015-03-03	2021-08-08	6 років	128.57	0	0	0	0	0	0	0.82	0	0	0	0	0	0.82
діла	1990-10-20	2021-05-13	30 років	102.85	0	0	0	0	0.15	0	0.53	0	0	0	0.14	0	0.82
діла	2009-12-11	2021-12-18	12 років	1187	0.24	0	0	0	0	0	0	0	0	0	0	0.59	0.83
діла	2011-02-15	2021-03-21	10 років	309	0.14	0.69	0	0	0	0	0	0	0	0	0	0	0.83
діла	2015-11-15	2021-02-10	5 років	326	0	0.29	0.19	0	0.35	0	0	0	0	0	0	0	0.83
діла	2012-12-13	2021-10-17	8 років	332	0.15	0.16	0	0	0.52	0	0	0	0	0	0	0	0.83
діла	2013-09-12	2021-11-27	8 років	351	0.16	0.67	0	0	0	0	0	0	0	0	0	0	0.83
діла	2015-09-22	2022-01-03	6 років	52	0	0	0.31	0	0.52	0	0	0	0	0	0	0	0.83
діла	2016-10-18	2021-08-29	4 років	53.44	0	0	0	0	0	0.66	0	0	0	0	0	0.17	0.83
діла	2009-10-08	2022-02-08	12 років	273	0.13	0.53	0	0	0	0	0	0	0	0	0.17	0	0.83
діла	2004-08-26	2021-11-17	17 років	708	0.26	0	0	0.36	0	0	0	0	0	0	0.22	0	0.84
діла	2012-12-30	2021-04-04	8 років	85	0.25	0.59	0	0	0	0	0	0	0	0	0	0	0.84
діла	2013-12-11	2021-09-21	7 років	280	0	0	0	0.18	0	0	0.54	0	0	0	0.12	0	0.84
діла	2007-05-10	2021-06-02	14 років	91.3	0	0	0	0	0	0	0.68	0	0	0	0.16	0	0.84
діла	1986-07-03	2021-05-05	34 років	137.26	0	0	0	0	0.12	0.73	0	0	0	0	0	0	0.85
діла	2013-04-09	2022-02-16	8 років	47.3	0	0	0	0	0	0	0.85	0	0	0	0	0	0.85
діла	1976-06-22	2021-09-17	45 років	769	0	0	0	0	0	0	0	0	0	0.85	0	0	0.85
діла	1981-02-23	2021-11-04	40 років	1049	0.16	0.7	0	0	0	0	0	0	0	0	0	0	0.86
діла	2012-05-08	2021-11-02	9 років	292	0	0	0	0	0	0	0.86	0	0	0	0	0	0.86
діла	2012-05-27	2021-09-22	9 років	118.91	0	0.45	0	0	0.41	0	0	0	0	0	0	0	0.86
діла	2013-03-07	2021-09-18	8 років	21.91	0	0	0	0	0	0	0	0.86	0	0	0	0	0.86
діла	2013-12-11	2021-04-30	7 років	177.72	0	0	0	0	0.31	0	0.38	0.17	0	0	0	0	0.86
діла	1983-10-05	2021-11-11	38 років	61.05	0	0	0	0	0	0	0.86	0	0	0	0	0	0.86
діла	1985-08-24	2020-12-25	35 років	< 20	0	0	0.27	0	0.6	0	0	0	0	0	0	0	0.87
діла	1997-05-19	2020-11-28	23 років	214	0	0.48	0	0	0.39	0	0	0	0	0	0	0	0.87
діла	2005-08-15	2021-07-09	15 років	148.58	0	0	0	0	0	0.87	0	0	0	0	0	0	0.87
діла	2015-09-30	2021-10-19	6 років	95	0	0	0	0	0	0	0.87	0	0	0	0	0	0.87
діла	2016-06-02	2021-08-10	5 років	42.49	0	0	0	0	0.23	0	0.64	0	0	0	0	0	0.87
діла	2005-11-25	2021-11-24	15 років	38.39	0	0	0.32	0	0.55	0	0	0	0	0	0	0	0.87
діла	1984-04-01	2021-04-28	37 років	687	0	0.19	0	0	0.68	0	0	0	0	0	0	0	0.87
діла	2004-09-14	2020-11-13	16 років	2818	0.11	0	0	0	0	0	0.18	0	0.59	0	0	0	0.88
діла	1993-10-27	2022-02-02	28 років	< 20	0	0	0.29	0	0.59	0	0	0	0	0	0	0	0.88
діла	2015-03-26	2022-01-13	6 років	57	0	0	0	0	0	0	0.88	0	0	0	0	0	0.88
діла	2018-09-12	2022-02-10	3 років	33.28	0	0	0.16	0	0.72	0	0	0	0	0	0	0	0.88
діла	2012-10-04	2021-11-28	9 років	43.8	0	0	0.25	0	0.41	0	0.23	0	0	0	0	0	0.89
діла	1983-04-18	2021-07-27	38 років	73	0	0	0	0.31	0	0	0	0	0	0	0.13	0.45	0.89
діла	2009-05-20	2021-03-21	11 років	788	0	0	0	0	0	0	0.89	0	0	0	0	0	0.89
діла	2011-01-27	2021-07-30	10 років	84.27	0	0	0	0	0	0	0.72	0	0	0	0	0.17	0.89
діла	2012-09-20	2021-10-20	9 років	463	0.24	0.65	0	0	0	0	0	0	0	0	0	0	0.89
діла	1972-03-15	2021-07-21	49 років	20.29	0	0	0	0.76	0	0	0	0	0	0	0.13	0	0.89
діла	2008-04-30	2021-12-27	13 років	32.87	0	0	0.12	0	0.77	0	0	0	0	0	0	0	0.89
діла	2001-10-14	2021-06-05	19 років	148.66	0.31	0.59	0	0	0	0	0	0	0	0	0	0	0.9
діла	1985-06-02	2021-07-23	36 років	47.96	0	0	0	0	0	0	0.9	0	0	0	0	0	0.9
діла	1999-07-10	2021-04-04	21 років	109.67	0	0	0	0	0	0.9	0	0	0	0	0	0	0.9
діла	2006-03-18	2021-07-18	15 років	612	0	0	0	0	0	0	0	0	0	0	0.17	0.73	0.9
діла	2008-08-14	2022-01-30	13 років	64.92	0	0.17	0	0	0.73	0	0	0	0	0	0	0	0.9
діла	2011-07-14	2021-10-23	10 років	169	0	0	0	0	0	0	0.9	0	0	0	0	0	0.9
діла	2012-12-29	2021-11-07	8 років	88.26	0	0	0.13	0	0.66	0	0	0	0	0	0.11	0	0.9
діла	1990-11-02	2021-12-07	31 років	36.36	0	0	0	0	0.53	0	0	0	0	0	0	0.37	0.9
діла	2018-09-30	2021-12-14	3 років	37.68	0	0	0	0	0	0.9	0	0	0	0	0	0	0.9
діла	2016-08-23	2021-04-04	4 років	488	0	0	0	0	0	0	0	0	0	0	0.31	0.61	0.92
діла	2010-05-16	2021-05-18	11 років	261	0.38	0.54	0	0	0	0	0	0	0	0	0	0	0.92
діла	2014-01-23	2022-02-20	8 років	165	0	0	0	0	0	0	0.8	0	0	0	0.12	0	0.92
діла	2015-09-23	2022-01-25	6 років	189	0.15	0.77	0	0	0	0	0	0	0	0	0	0	0.92
діла	2008-12-29	2021-10-21	12 років	327	0.26	0.66	0	0	0	0	0	0	0	0	0	0	0.92
діла	1973-02-21	2022-02-05	48 років	33.86	0	0	0	0	0.82	0	0	0	0	0	0.11	0	0.93
діла	2006-10-13	2021-05-09	14 років	61.49	0.15	0	0	0	0.13	0	0.29	0	0	0	0	0.36	0.93
діла	2012-09-22	2021-02-22	8 років	647	0.12	0.56	0	0	0	0.26	0	0	0	0	0	0	0.94
діла	1980-03-30	2021-11-04	41 років	69.12	0	0	0.23	0	0.72	0	0	0	0	0	0	0	0.95
діла	2010-03-17	2021-05-23	11 років	292	0	0	0	0	0	0	0.75	0.2	0	0	0	0	0.95
діла	2015-06-07	2021-10-21	6 років	100	0	0	0.29	0	0.66	0	0	0	0	0	0	0	0.95
діла	2007-11-15	2021-08-01	13 років	111.22	0	0	0.2	0	0.64	0	0	0	0	0	0.11	0	0.95
діла	2004-12-21	2021-08-04	16 років	694	0.18	0.78	0	0	0	0	0	0	0	0	0	0	0.96
діла	2015-12-01	2021-07-27	5 років	177.2	0	0	0	0	0	0	0.96	0	0	0	0	0	0.96
діла	2016-08-12	2021-02-09	4 років	29.27	0	0	0	0	0	0	0	0	0	0.85	0	0.11	0.96
діла	2019-07-29	2021-07-26	1 років	895	0	0	0	0.18	0.11	0	0	0	0	0	0.21	0.46	0.96
діла	1977-08-25	2021-05-20	43 років	95	0	0	0.29	0	0.57	0	0	0	0	0	0.11	0	0.97
діла	1989-05-14	2021-11-14	32 років	55.24	0.63	0	0	0	0	0	0	0	0	0	0	0.34	0.97
діла	1993-09-03	2021-06-12	27 років	< 20	0	0	0.3	0	0.67	0	0	0	0	0	0	0	0.97
діла	2010-12-26	2021-03-03	10 років	128	0.21	0.76	0	0	0	0	0	0	0	0	0	0	0.97
діла	1992-04-10	2021-09-15	29 років	41.5	0	0	0.16	0	0.81	0	0	0	0	0	0	0	0.97
діла	1977-08-25	2021-05-20	43 років	92	0	0	0.29	0	0.59	0	0	0	0	0	0.11	0	0.99
діла	2011-01-21	2021-12-24	10 років	233	0	0	0	0	0.38	0	0.2	0.41	0	0	0	0	0.99
діла	1992-05-09	2021-08-30	29 років	156	0.32	0	0	0.12	0	0	0	0	0	0	0.3	0.25	0.99
діла	2015-08-04	2021-06-11	5 років	66	0.22	0.63	0	0	0	0	0	0	0	0	0.14	0	0.99
діла	1984-04-17	2021-12-24	37 років	169	0.68	0	0	0	0	0	0	0	0	0	0.16	0.15	0.99
діла	1997-01-24	2021-09-03	24 років	28.76	0	0	0.28	0	0.72	0	0	0	0	0	0	0	1
діла	2015-10-26	2020-12-20	5 років	2504	0	0	0	0	0.19	0	0	0.19	0.62	0	0	0	1
діла	2006-10-22	2021-11-14	15 років	43.93	0	0	0.2	0	0.8	0	0	0	0	0	0	0	1
діла	2017-12-14	2021-04-15	3 років	101.1	0	0	0	0	0.38	0	0	0	0	0.62	0	0	1
діла	2014-01-16	2022-01-28	8 років	1217	0	0	0	0	0	0	1	0	0	0	0	0	1
діла	1998-04-23	2021-01-21	22 років	461	0	0	0	0	0	0	0	0	0	1.01	0	0	1.01
діла	2011-02-05	2021-08-14	10 років	< 20	0	0.11	0	0	0.79	0	0	0	0	0	0.11	0	1.01
діла	2013-11-12	2021-06-24	7 років	94.02	0	0	0	0	0	0	0.44	0.42	0	0	0.15	0	1.01
діла	2015-02-04	2021-05-16	6 років	< 20	0.41	0	0	0.14	0	0	0	0	0	0.15	0.16	0.15	1.01
діла	2017-02-16	2022-01-24	4 років	27.53	0.4	0	0	0	0	0	0	0	0	0	0.13	0.48	1.01
діла	2018-05-11	2022-01-14	3 років	< 20	0	0	0.24	0	0.77	0	0	0	0	0	0	0	1.01
діла	1976-01-27	2021-07-18	45 років	187	0	0	0	0	0	0	0.85	0	0	0	0.17	0	1.02
діла	1979-11-11	2021-04-02	41 років	< 20	0	0	0.32	0	0.7	0	0	0	0	0	0	0	1.02
діла	2009-07-08	2020-12-17	11 років	754	0	0	0	0	0	0	1.02	0	0	0	0	0	1.02
діла	1977-11-24	2021-05-09	43 років	43.87	0	0	0	0	0	1.02	0	0	0	0	0	0	1.02
діла	2015-03-31	2021-11-16	6 років	158	0	0	0	0	0	0	1.02	0	0	0	0	0	1.02
діла	2015-05-16	2021-06-05	6 років	< 20	0.22	0.16	0.16	0	0.48	0	0	0	0	0	0	0	1.02
діла	2016-09-16	2021-05-19	4 років	169	0.15	0	0	0	0	0.11	0.18	0	0	0	0.15	0.43	1.02
діла	1972-02-07	2021-02-02	48 років	52	0	0	0.19	0	0.54	0.3	0	0	0	0	0	0	1.03
діла	1993-02-11	2022-02-02	28 років	< 20	0	0.12	0.29	0	0.62	0	0	0	0	0	0	0	1.03
діла	1992-06-04	2021-09-09	29 років	23.11	0	0	0.29	0	0.74	0	0	0	0	0	0	0	1.03
діла	2017-02-03	2022-02-13	5 років	275	0	0.73	0	0	0	0	0.3	0	0	0	0	0	1.03
діла	2017-09-25	2021-03-26	3 років	23	0	0	0.11	0	0.92	0	0	0	0	0	0	0	1.03
діла	2008-09-04	2021-12-15	13 років	123	0	0	0	0	0	0	0	0	1.04	0	0	0	1.04
діла	2013-03-06	2021-04-10	8 років	83	0.12	0	0	0	0	0	0	0.74	0	0	0	0.18	1.04
діла	2016-01-28	2021-03-31	5 років	< 20	0	0	0	0	0	1.04	0	0	0	0	0	0	1.04
діла	2017-02-23	2021-08-22	4 років	32.36	0	0	0.59	0	0.45	0	0	0	0	0	0	0	1.04
діла	1976-02-06	2021-01-24	44 років	75.99	0	0	0	0.11	0.53	0.41	0	0	0	0	0	0	1.05
діла	1996-06-28	2021-01-15	24 років	23.51	0	0	0.12	0	0.93	0	0	0	0	0	0	0	1.05
діла	2011-03-03	2021-01-31	9 років	< 20	0	0	0	0	0.42	0	0	0.63	0	0	0	0	1.05
діла	2014-10-20	2021-04-09	6 років	538	0	0	0	0	0	0.76	0	0.17	0	0	0	0.12	1.05
діла	2006-01-23	2021-04-29	15 років	< 20	0	0	0.27	0	0.79	0	0	0	0	0	0	0	1.06
діла	2013-06-02	2021-06-25	8 років	107	0.44	0.62	0	0	0	0	0	0	0	0	0	0	1.06
діла	2013-09-20	2022-01-22	8 років	441	0	0	0.25	0	0.69	0	0	0	0	0	0.12	0	1.06
діла	2014-12-01	2021-11-19	6 років	99.46	0	0	0.2	0	0.86	0	0	0	0	0	0	0	1.06
діла	1973-03-31	2022-01-24	48 років	< 20	0	0	0.18	0	0.76	0	0.12	0	0	0	0	0	1.06
діла	2000-01-15	2021-06-16	21 років	217	0	0	0	0	0	0	0.91	0	0	0	0.16	0	1.07
діла	2002-01-17	2021-10-17	19 років	413	0	0	0	0	0	0	1.07	0	0	0	0	0	1.07
діла	2007-09-11	2021-09-02	13 років	393	0.22	0.85	0	0	0	0	0	0	0	0	0	0	1.07
діла	1974-09-01	2021-04-22	46 років	< 20	0	0.18	0	0	0.89	0	0	0	0	0	0	0	1.07
діла	2012-08-03	2021-03-17	8 років	< 20	0	0	0	0	0	0	0	1.07	0	0	0	0	1.07
діла	2012-08-23	2021-10-31	9 років	282	0.18	0.89	0	0	0	0	0	0	0	0	0	0	1.07
діла	2011-04-21	2021-08-29	10 років	83	0	0	0.14	0.13	0.64	0	0	0	0	0	0	0.16	1.07
діла	2015-07-07	2021-07-04	5 років	79.22	0	0	0	0	0	0	0	0	0	0	0.21	0.86	1.07
діла	2016-09-22	2021-12-25	5 років	74	0	0	0	0	0.18	0	0.89	0	0	0	0	0	1.07
діла	2009-10-10	2021-10-16	12 років	452	0.2	0.88	0	0	0	0	0	0	0	0	0	0	1.08
діла	2010-09-17	2021-05-30	10 років	41.51	0	0	0	0	0	0.97	0	0	0	0	0.11	0	1.08
діла	2015-11-04	2022-02-23	6 років	353	0.22	0.86	0	0	0	0	0	0	0	0	0	0	1.08
діла	1991-02-09	2021-11-19	30 років	< 20	0	0	0	0	0.52	0.57	0	0	0	0	0	0	1.09
діла	2011-05-30	2021-07-23	10 років	< 20	0	0	0	0	1.09	0	0	0	0	0	0	0	1.09
діла	2000-05-01	2021-08-04	21 років	128	0	0	0	0	0	0	1.09	0	0	0	0	0	1.09
діла	1985-08-18	2020-11-15	35 років	83	0	0	0.16	0	0.94	0	0	0	0	0	0	0	1.1
діла	2008-09-01	2021-02-04	12 років	474	0.16	0.94	0	0	0	0	0	0	0	0	0	0	1.1
діла	1984-05-26	2021-07-12	37 років	71.33	0	0	0.29	0	0.67	0	0	0	0	0	0	0.14	1.1
діла	2001-08-12	2021-03-20	19 років	801	0.17	0.78	0	0	0.15	0	0	0	0	0	0	0	1.1
діла	2013-10-15	2021-07-16	7 років	69	0	0	0	0	0	1.1	0	0	0	0	0	0	1.1
діла	2017-08-03	2021-07-31	3 років	39.34	0	0	0	0	0	1.1	0	0	0	0	0	0	1.1
діла	2018-07-12	2021-08-12	3 років	143	0	0	0	0	0	0	1.1	0	0	0	0	0	1.1
діла	2009-01-10	2021-10-24	12 років	594	0	0	0.35	0	0.76	0	0	0	0	0	0	0	1.11
діла	2010-04-18	2021-06-15	11 років	58	0	0	0.52	0	0.59	0	0	0	0	0	0	0	1.11
діла	2015-08-27	2021-06-22	5 років	< 20	0	0	0.31	0	0.61	0	0	0	0	0	0.19	0	1.11
діла	2012-03-22	2021-09-21	9 років	75.94	0	0	0	0	0	0	1.11	0	0	0	0	0	1.11
діла	2016-10-14	2021-12-06	5 років	396	0	0	0	0	0	0	1.11	0	0	0	0	0	1.11
діла	2006-12-29	2021-09-27	14 років	1592	0	0	0	0	0	0	1.13	0	0	0	0	0	1.13
діла	2009-12-07	2021-11-23	11 років	30.83	0	0	0.25	0	0.75	0.13	0	0	0	0	0	0	1.13
діла	2009-09-02	2021-12-05	12 років	1621	0.19	0.24	0	0	0	0	0.23	0	0	0.47	0	0	1.13
діла	2015-11-06	2021-04-07	5 років	766	0.2	0.4	0	0	0.42	0	0	0	0	0	0.11	0	1.13
діла	1979-03-30	2021-05-11	42 років	90.01	0	0	0	0	0.11	0.84	0	0	0	0	0.19	0	1.14
діла	2014-10-25	2021-11-12	7 років	129.03	0	0	0	0	0	0	0	1.14	0	0	0	0	1.14
діла	2014-04-18	2021-08-15	7 років	94	0.14	1	0	0	0	0	0	0	0	0	0	0	1.14
діла	2004-07-14	2021-09-20	17 років	126	0.23	0.91	0	0	0	0	0	0	0	0	0	0	1.14
діла	2015-10-10	2021-05-26	5 років	223	0	0	0.45	0	0.44	0	0	0.25	0	0	0	0	1.14
діла	2016-02-01	2021-02-20	5 років	706	0	0.25	0	0	0	0.89	0	0	0	0	0	0	1.14
діла	2017-07-05	2021-02-27	3 років	782	0	0	0	0	0	1.15	0	0	0	0	0	0	1.15
діла	2015-09-28	2021-06-02	5 років	< 20	0.11	0	0	0	0	0	0	1.04	0	0	0	0	1.15
діла	1997-05-21	2021-05-28	24 років	< 20	0.2	0	0.21	0	0.43	0	0	0.15	0	0	0.17	0	1.16
діла	1977-11-06	2021-09-04	43 років	< 20	0	0	0	0	0	0	0	0	0	0	0	1.17	1.17
діла	2015-06-05	2021-08-26	6 років	117	0	0	0	0	0	0	0	0	0	1.17	0	0	1.17
діла	1982-10-29	2022-02-04	39 років	64.09	0	0	0	0	0	1.18	0	0	0	0	0	0	1.18
діла	1995-05-17	2021-01-27	25 років	62	0	0	0.48	0	0.71	0	0	0	0	0	0	0	1.19
діла	2016-01-31	2021-07-10	5 років	65.33	0	0	0	0	0	1.19	0	0	0	0	0	0	1.19
діла	2014-05-26	2021-11-14	7 років	243	0.23	0	0	0	0.63	0	0	0	0	0	0	0.33	1.19
діла	2014-06-05	2021-07-21	7 років	182	0	0	0	0	0	0	1.19	0	0	0	0	0	1.19
діла	2014-12-19	2021-01-14	6 років	81	0	0.22	0	0	0.78	0	0	0.19	0	0	0	0	1.19
діла	2005-03-01	2021-03-22	16 років	126	0.35	0	0	0	0	0	0	0	0	0	0.23	0.62	1.2
діла	2012-01-20	2021-06-11	9 років	97	0	0	0	0	0	0	1.2	0	0	0	0	0	1.2
діла	1998-04-22	2022-02-03	23 років	80	0	0	0.62	0	0.59	0	0	0	0	0	0	0	1.21
діла	2000-07-04	2021-08-05	21 років	164	0	0	0	0	0	0	1.21	0	0	0	0	0	1.21
діла	2011-08-18	2021-12-03	10 років	89.68	0	0	0	0	0	1.21	0	0	0	0	0	0	1.21
діла	2013-06-03	2021-09-19	8 років	948	0	0	0.21	0	0.65	0.35	0	0	0	0	0	0	1.21
діла	1990-09-17	2022-02-22	31 років	37.52	0	0	0.6	0	0.51	0.11	0	0	0	0	0	0	1.22
діла	2012-07-04	2021-04-25	8 років	161	0	0	0	0.56	0.16	0	0	0.11	0	0	0	0.39	1.22
діла	2017-05-12	2021-10-01	4 років	115	0	0	0	0	0.14	0	1.08	0	0	0	0	0	1.22
діла	1971-06-09	2021-03-28	49 років	< 20	0	0	0.44	0	0.79	0	0	0	0	0	0	0	1.23
діла	2018-07-03	2021-07-21	3 років	67	0	0	0	0	0.12	0.88	0.23	0	0	0	0	0	1.23
діла	2019-10-30	2021-03-11	1 років	1919	0.24	0.73	0	0	0	0	0	0	0	0.26	0	0	1.23
діла	1989-03-01	2021-02-19	31 років	21.38	0.12	0.2	0.17	0	0.75	0	0	0	0	0	0	0	1.24
діла	1995-08-10	2021-08-26	26 років	160	0	0	0.41	0	0.83	0	0	0	0	0	0	0	1.24
діла	1980-07-07	2021-11-23	41 років	120.54	0	0	0.4	0	0.84	0	0	0	0	0	0	0	1.24
діла	2017-07-17	2021-04-25	3 років	84.3	0	0	0.34	0	0.9	0	0	0	0	0	0	0	1.24
діла	2019-07-16	2021-11-12	2 років	202	0	0	0	0	0	0	0	0	0	1.24	0	0	1.24
діла	2016-08-14	2022-04-02	5 років	196	0.27	0.97	0	0	0	0	0	0	0	0	0	0	1.24
діла	2017-08-15	2021-04-17	3 років	98	0.22	1.03	0	0	0	0	0	0	0	0	0	0	1.25
діла	2017-09-18	2021-12-12	4 років	22.08	0	0	0.77	0	0.49	0	0	0	0	0	0	0	1.26
діла	2018-11-12	2021-06-03	2 років	515	0.51	0.75	0	0	0	0	0	0	0	0	0	0	1.26
діла	2012-07-21	2021-05-13	8 років	< 20	0	0	0	0	0	1	0	0.11	0	0	0.16	0	1.27
діла	1991-06-21	2021-03-04	29 років	55	0.28	1	0	0	0	0	0	0	0	0	0	0	1.28
діла	2012-01-14	2021-08-20	9 років	90.24	0	0	0	0	0	0	1.28	0	0	0	0	0	1.28
діла	2015-05-29	2021-12-23	6 років	900	0.18	1.1	0	0	0	0	0	0	0	0	0	0	1.28
діла	2017-02-23	2021-08-01	4 років	61.35	0.14	0	0	0	0	0	0	0	0	0	0.17	0.97	1.28
діла	1988-07-01	2022-02-09	33 років	66.16	0	0	0.5	0	0.78	0	0	0	0	0	0	0	1.28
діла	1962-07-05	2021-01-24	58 років	84	0.18	1.11	0	0	0	0	0	0	0	0	0	0	1.29
діла	2010-01-10	2021-02-08	11 років	2342	0	0	0	0	0	0.96	0.33	0	0	0	0	0	1.29
діла	2015-01-02	2021-12-26	6 років	24.25	0.5	0	0	0	0	0	0	0	0	0	0	0.79	1.29
діла	2015-05-10	2021-03-26	5 років	33.16	0	0	0	0	0	1.29	0	0	0	0	0	0	1.29
діла	2016-03-13	2021-04-29	5 років	101	0.41	0.77	0	0	0	0	0.11	0	0	0	0	0	1.29
діла	2013-09-06	2021-08-08	7 років	96.35	0	0	0.19	0	0.94	0	0	0.17	0	0	0	0	1.3
діла	2017-04-13	2021-08-28	4 років	41.94	0.11	0	0	0	0	0	0	0	0	0	0.24	0.95	1.3
діла	1997-07-25	2022-02-23	24 років	< 20	0	0	0	0	0	1.17	0	0	0	0	0.13	0	1.3
діла	2011-08-26	2021-11-18	10 років	469	0.35	0.96	0	0	0	0	0	0	0	0	0	0	1.31
діла	2015-03-03	2020-11-25	5 років	108	0	0	0.11	0	0.28	0.8	0	0	0	0	0.12	0	1.31
діла	2016-12-18	2021-08-27	4 років	681	0.28	0.86	0	0	0	0	0	0	0	0	0.17	0	1.31
діла	2018-12-27	2021-11-17	2 років	75.64	0	0	0	0	0	1.31	0	0	0	0	0	0	1.31
діла	2014-10-29	2021-09-15	6 років	653	0	0	0	0	0	0	1.17	0.15	0	0	0	0	1.32
діла	1996-11-18	2021-02-25	24 років	97	0.23	1.09	0	0	0	0	0	0	0	0	0	0	1.32
діла	2013-05-15	2021-06-22	8 років	262.08	0.66	0.66	0	0	0	0	0	0	0	0	0	0	1.32
діла	2018-07-09	2021-07-22	3 років	104	0	0	0	0	0	0	1.32	0	0	0	0	0	1.32
діла	2018-02-15	2021-07-26	3 років	184.16	0	0	0	0	0	0.4	0	0.78	0.14	0	0	0	1.32
діла	2012-05-08	2021-03-21	8 років	866	0.33	1	0	0	0	0	0	0	0	0	0	0	1.33
діла	2002-12-02	2021-03-09	18 років	425	0.19	0.97	0	0	0.19	0	0	0	0	0	0	0	1.35
діла	2014-09-05	2021-03-28	6 років	1345	0	0	0	0.32	0	0	0.71	0	0	0	0.15	0.17	1.35
діла	1976-07-21	2021-11-18	45 років	58	0	0	0	0	0	1.35	0	0	0	0	0	0	1.35
діла	1994-11-01	2021-10-16	26 років	47.36	0	0	0	0	0	0	0	1.16	0.2	0	0	0	1.36
діла	2003-01-25	2021-09-12	18 років	74	0	0	0	0	0	0	1.36	0	0	0	0	0	1.36
діла	2003-06-19	2021-08-12	18 років	110	0	0	0	0	0	0	1.36	0	0	0	0	0	1.36
діла	2015-08-05	2021-09-25	6 років	56	0	0	0	0	0	0	1.36	0	0	0	0	0	1.36
діла	2019-11-30	2021-07-29	1 років	386	0	0	0	0.2	0	0	0	0	0	0	0	1.17	1.37
діла	2014-06-10	2021-08-10	7 років	100	0	0	0	0	0	0.2	1.17	0	0	0	0	0	1.37
діла	2017-03-09	2021-12-31	4 років	59	0.2	1.17	0	0	0	0	0	0	0	0	0	0	1.37
діла	2006-07-09	2021-10-30	15 років	861	0	0	0.25	0	1.12	0	0	0	0	0	0	0	1.37
діла	2010-04-19	2021-03-11	10 років	702	0	0	0	0	0	0	1.37	0	0	0	0	0	1.37
діла	2012-01-06	2022-01-11	10 років	301	0	0	0	0	0	0	1.21	0	0	0	0.18	0	1.39
діла	1981-09-26	2021-07-16	39 років	41.36	0	0	0	0	0	1.39	0	0	0	0	0	0	1.39
діла	2016-12-17	2021-06-13	4 років	68.02	0	0	0	0	0	0	0	1.39	0	0	0	0	1.39
діла	2011-05-14	2022-01-29	10 років	2068	0	0	0	0.51	0	0	0	0	0	0	0.38	0.5	1.39
діла	2014-10-29	2021-07-21	6 років	239	0.55	0.85	0	0	0	0	0	0	0	0	0	0	1.4
діла	1991-03-28	2021-09-08	30 років	< 20	0	0	0	0	0	0	0	1.16	0	0	0.12	0.12	1.4
діла	1987-01-22	2021-08-18	34 років	< 20	0	0	0.56	0	0.85	0	0	0	0	0	0	0	1.41
діла	1989-02-17	2021-01-07	31 років	42.21	0	0.23	0.4	0	0.78	0	0	0	0	0	0	0	1.41
діла	1992-06-01	2021-06-09	29 років	41.93	0.2	0	0.21	0	0.45	0	0.11	0.15	0	0	0.16	0.13	1.41
діла	1963-03-19	2021-07-28	58 років	35.64	0	0	0.21	0	0.91	0	0.29	0	0	0	0	0	1.41
діла	2000-06-30	2021-09-29	21 років	65	0	0	0	0	0	1.42	0	0	0	0	0	0	1.42
діла	1967-10-24	2021-06-16	53 років	27.33	0	0	0	0	0	1.42	0	0	0	0	0	0	1.42
діла	2012-09-28	2021-07-21	8 років	51	0.15	0	0	0	0	0	0	0	0	0	0.15	1.12	1.42
діла	2018-01-15	2021-12-17	3 років	47.01	0	0	0	0	0	1.43	0	0	0	0	0	0	1.43
діла	2007-08-19	2021-09-16	14 років	162	0	0	0	0	0	0	1.31	0	0	0	0	0.12	1.43
діла	2010-07-01	2021-08-28	11 років	524	0.22	0.5	0.18	0	0.54	0	0	0	0	0	0	0	1.44
діла	2014-02-01	2021-10-16	7 років	< 20	0	0	0	0	0	0	0	1.32	0.12	0	0	0	1.44
діла	1966-05-15	2020-12-18	54 років	421	0	0	0	0.11	0	0	0	0	0	0	0.12	1.22	1.45
діла	1983-02-02	2021-03-27	38 років	28.74	0.47	0	0	0	0	0	0	0	0	0	0.44	0.54	1.45
діла	1978-10-20	2021-04-11	42 років	57	0	0	0.46	0	0.99	0	0	0	0	0	0	0	1.45
діла	2010-06-16	2020-12-12	10 років	873	0	0	0	0	0	0	1.23	0	0	0	0.23	0	1.46
діла	2013-02-04	2021-08-25	8 років	59.57	0	0	0.86	0	0.6	0	0	0	0	0	0	0	1.46
діла	2016-08-09	2022-02-10	5 років	49.81	0	0	0.27	0	1.07	0	0	0	0	0	0.12	0	1.46
діла	2013-02-19	2021-04-24	8 років	39.47	0.12	0.18	0.15	0	0.74	0	0.28	0	0	0	0	0	1.47
діла	1951-04-19	2021-10-18	70 років	< 20	0	0	0	0	0	0	0	1.48	0	0	0	0	1.48
діла	1974-08-01	2021-06-22	46 років	< 20	0.11	0	0	0	1.24	0	0	0	0	0	0.13	0	1.48
діла	1997-03-16	2021-12-03	24 років	110.99	0	0	0.61	0	0.46	0	0.41	0	0	0	0	0	1.48
діла	2016-07-28	2021-08-18	5 років	66	0	0.4	0.16	0	0.93	0	0	0	0	0	0	0	1.49
діла	1997-11-25	2021-03-05	23 років	303	0.41	1.09	0	0	0	0	0	0	0	0	0	0	1.5
діла	2012-07-09	2021-01-17	8 років	43.41	0	0	0	0	0.41	0	0	1.09	0	0	0	0	1.5
діла	2015-02-14	2022-01-22	6 років	23.82	0	0	0.42	0	1.08	0	0	0	0	0	0	0	1.5
діла	2008-10-30	2021-07-18	12 років	112.74	0	0	0	0	0	0.88	0.51	0	0	0	0.11	0	1.5
діла	2008-09-08	2021-11-22	13 років	147	0	0	0	0	0	1.51	0	0	0	0	0	0	1.51
діла	1980-07-15	2021-06-21	40 років	< 20	0.11	0.14	0.51	0	0.75	0	0	0	0	0	0	0	1.51
діла	2012-09-11	2021-09-19	9 років	104	0	0	0	0	0.12	0	0	0.87	0.41	0	0	0.11	1.51
діла	2003-01-22	2021-07-08	18 років	963	0.31	0.44	0	0	0.14	0	0	0	0	0	0.16	0.47	1.52
діла	2016-11-29	2021-11-03	4 років	175	0	0	0	0	0	1.52	0	0	0	0	0	0	1.52
діла	2015-03-04	2021-12-30	6 років	255	0	1.53	0	0	0	0	0	0	0	0	0	0	1.53
діла	2015-08-15	2022-02-04	6 років	67	0.27	1.26	0	0	0	0	0	0	0	0	0	0	1.53
діла	2015-10-04	2022-01-21	6 років	98.5	0	0	0.54	0	0.99	0	0	0	0	0	0	0	1.53
діла	1993-07-01	2021-08-19	28 років	< 20	0	0	0.18	0	1.36	0	0	0	0	0	0	0	1.54
діла	2002-10-17	2021-02-22	18 років	< 20	0.2	0.25	0.25	0	0.75	0	0	0	0	0	0.11	0	1.56
діла	2001-12-19	2021-03-27	19 років	531	0.34	1.08	0	0	0	0	0	0	0	0	0.14	0	1.56
діла	2000-08-17	2021-05-11	20 років	111.45	0	0	0.35	0	1.22	0	0	0	0	0	0	0	1.57
діла	2015-09-24	2021-07-02	5 років	1282	0.62	0.95	0	0	0	0	0	0	0	0	0	0	1.57
діла	2016-08-01	2021-05-22	4 років	< 20	0.23	0.21	0.16	0	0.84	0	0	0	0	0	0.13	0	1.57
діла	2016-08-08	2021-05-29	4 років	142.72	0.29	0.29	0	0	0.87	0	0	0	0	0	0.12	0	1.57
діла	1963-05-25	2021-08-22	58 років	28.61	0	0	0	0	0	1.57	0	0	0	0	0	0	1.57
діла	2017-10-24	2021-08-30	3 років	55	0.3	0	0	0	0.23	0	0	0	0	0	0.17	0.87	1.57
діла	1967-03-05	2021-06-02	54 років	< 20	0.12	0	0.12	0	0.23	0.21	0	0	0.17	0.2	0.35	0.18	1.58
діла	2011-09-14	2022-01-21	10 років	298	0.17	0.27	0.22	0	0.93	0	0	0	0	0	0	0	1.59
діла	2013-08-05	2021-07-28	7 років	67.96	0	0	0	0	0.56	0	0.65	0	0	0	0.15	0.24	1.6
діла	2013-08-13	2021-04-18	7 років	666	0	0	0	0	0	0	1.6	0	0	0	0	0	1.6
діла	2008-01-15	2021-09-16	13 років	820	0	0	0	0	0	0	1.61	0	0	0	0	0	1.61
діла	2016-04-14	2020-12-13	4 років	34.44	0	0	0	0	1.34	0	0	0.27	0	0	0	0	1.61
діла	2012-09-17	2021-11-06	9 років	272	0.43	1.19	0	0	0	0	0	0	0	0	0	0	1.62
діла	1993-03-11	2021-11-18	28 років	< 20	0	0	0.16	0	0.4	0	0	1.06	0	0	0	0	1.62
діла	1964-01-01	2021-06-09	57 років	< 20	0	0	0.63	0	0.85	0	0	0	0	0	0.14	0	1.62
діла	1983-03-31	2020-11-23	37 років	33.67	0	0	0	0	0	0.17	0	0.76	0	0	0	0.7	1.63
діла	1994-02-11	2021-07-27	27 років	25.29	0	0	0	0	0	1.63	0	0	0	0	0	0	1.63
діла	1996-11-26	2021-08-18	24 років	120.49	0	0	0.62	0	1.01	0	0	0	0	0	0	0	1.63
діла	2015-05-28	2022-01-16	6 років	694	0	0	0	0.5	0	0	0	0	0	0	0.53	0.6	1.63
діла	1987-12-06	2021-11-11	33 років	272	0	0	0	0	0	0	1.63	0	0	0	0	0	1.63
діла	2017-06-03	2021-08-30	4 років	52.01	0	0	0	0	0	0	1.63	0	0	0	0	0	1.63
діла	2017-10-11	2021-06-24	3 років	42.55	0	0	0	0	0	1.2	0	0	0	0	0.22	0.21	1.63
діла	2011-05-28	2021-08-12	10 років	92	0	0	0	0	0.66	0	0.78	0.2	0	0	0	0	1.64
діла	2011-09-21	2021-03-20	9 років	20.45	0.27	0	0	0	0	0	0	0	0	0	0.47	0.9	1.64
діла	2007-04-03	2021-08-06	14 років	48.7	0	0	0	0	0	1.27	0.38	0	0	0	0	0	1.65
діла	2011-05-12	2021-02-21	9 років	914	0	0.12	0	0	0.14	0	1.12	0.28	0	0	0	0	1.66
діла	2014-08-11	2021-07-21	6 років	273.1	0	0	0	0	0.19	0	1.48	0	0	0	0	0	1.67
діла	2011-01-02	2021-02-07	10 років	50.34	0	0	0	0	0	0	0.43	1.13	0	0	0.12	0	1.68
діла	2003-03-07	2021-01-27	17 років	71	0.27	1.41	0	0	0	0	0	0	0	0	0	0	1.68
діла	2010-04-01	2020-11-29	10 років	1547	0.36	1.32	0	0	0	0	0	0	0	0	0	0	1.68
діла	2014-03-30	2021-06-14	7 років	65.69	0.13	0	0.54	0	0.87	0	0	0	0	0	0.14	0	1.68
діла	2017-02-15	2021-09-08	4 років	74	0	0	0	0	0.11	0	1.57	0	0	0	0	0	1.68
діла	1993-07-21	2021-11-18	28 років	47.14	0	0	0.52	0	1.17	0	0	0	0	0	0	0	1.69
діла	2002-02-18	2021-09-02	19 років	90.16	0	0.75	0	0	0.94	0	0	0	0	0	0	0	1.69
діла	2009-08-03	2021-10-03	12 років	34.03	0	0	0	0	0	1.69	0	0	0	0	0	0	1.69
діла	2011-05-27	2021-02-11	9 років	1624	0	0	0.9	0	0.67	0	0	0.12	0	0	0	0	1.69
діла	1986-08-19	2021-09-17	35 років	40.16	0	0	0	0	0	1.71	0	0	0	0	0	0	1.71
діла	1995-03-20	2021-11-05	26 років	30.68	0	0	0.33	0	1.38	0	0	0	0	0	0	0	1.71
діла	1975-12-09	2022-02-06	46 років	83	0	0	0	0	0	1.6	0	0	0	0	0.11	0	1.71
діла	2015-05-05	2021-01-16	5 років	145	0	0	0.74	0	0.98	0	0	0	0	0	0	0	1.72
діла	2016-03-11	2021-09-30	5 років	182	0	0	0.69	0	1.03	0	0	0	0	0	0	0	1.72
діла	2016-04-04	2021-08-23	5 років	181	0	0	0.48	0	1.25	0	0	0	0	0	0	0	1.73
діла	2017-08-01	2021-04-24	3 років	121.39	0	0	0.67	0	1.06	0	0	0	0	0	0	0	1.73
діла	1993-03-22	2021-09-17	28 років	219	0	0	0	0	0	0	1.12	0	0	0	0.14	0.47	1.73
діла	2008-08-30	2021-09-27	13 років	511	0	0	0	0	0	0	0	1.58	0	0	0	0.16	1.74
діла	2013-05-11	2022-01-16	8 років	250	0.23	0	0	0	0	0.14	0	0	0	0	0.25	1.12	1.74
діла	1993-08-20	2020-11-14	27 років	1157	0.21	1.54	0	0	0	0	0	0	0	0	0	0	1.75
діла	2016-12-08	2021-11-12	4 років	< 20	0	0	0.37	0	1.38	0	0	0	0	0	0	0	1.75
діла	2020-10-31	2021-11-12	1 років	22.35	0	0.63	0	0	0.62	0.5	0	0	0	0	0	0	1.75
діла	2009-06-19	2022-01-13	12 років	33.67	0	0	0.58	0	1.18	0	0	0	0	0	0	0	1.76
діла	1991-04-16	2021-05-26	30 років	54.62	0	0	0.71	0	0.94	0	0	0.11	0	0	0	0	1.76
діла	1994-02-02	2021-06-25	27 років	139	0.4	1.36	0	0	0	0	0	0	0	0	0	0	1.76
діла	2009-06-21	2021-09-16	12 років	539	0	0	0.34	0	1.28	0	0	0	0	0	0.14	0	1.76
діла	2006-06-10	2021-01-18	14 років	163	0	0	0	0	0	1.77	0	0	0	0	0	0	1.77
діла	2014-10-15	2021-08-29	6 років	194	0.53	1.24	0	0	0	0	0	0	0	0	0	0	1.77
діла	2015-01-20	2022-01-23	7 років	179	0	0	0.23	0	1.54	0	0	0	0	0	0	0	1.77
діла	2015-09-21	2021-12-08	6 років	83.54	0	0	0.56	0	1.21	0	0	0	0	0	0	0	1.77
діла	1997-08-03	2021-05-07	23 років	1319	0	0	0	0	0.15	0	1.63	0	0	0	0	0	1.78
діла	2008-05-13	2021-09-22	13 років	29.89	0	0	0.23	0	0.48	0	0.21	0.74	0	0	0.12	0	1.78
діла	2018-12-10	2021-11-24	2 років	125	0.4	1.38	0	0	0	0	0	0	0	0	0	0	1.78
діла	2006-12-01	2021-12-11	15 років	51.94	0	0	0	0	0	1.78	0	0	0	0	0	0	1.78
діла	1952-01-25	2021-04-25	69 років	131.84	0	0.12	0.37	0	1.29	0	0	0	0	0	0	0	1.78
діла	2012-01-10	2020-11-20	8 років	128.2	0	0.33	0	0	0.65	0	0	0.81	0	0	0	0	1.79
діла	2016-05-24	2022-01-21	5 років	149	0.76	0	0	0	0	0	1.03	0	0	0	0	0	1.79
діла	1990-11-08	2022-01-12	31 років	< 20	0	0	0.64	0	1.16	0	0	0	0	0	0	0	1.8
діла	2005-04-12	2022-02-20	16 років	366	0	0	0	0	0	0	0	1.68	0	0	0	0.12	1.8
діла	2018-04-20	2021-01-07	2 років	230	0	0	0	0	0	1.26	0	0	0.14	0	0.4	0	1.8
діла	1979-03-18	2021-10-27	42 років	72	0	0.16	0.72	0	0.92	0	0	0	0	0	0	0	1.8
діла	2013-04-19	2021-09-05	8 років	< 20	0	0.58	0.26	0	0.97	0	0	0	0	0	0	0	1.81
діла	2017-01-24	2021-11-10	4 років	64.74	0	0	0	0	0	0	1.81	0	0	0	0	0	1.81
діла	2009-04-20	2021-12-25	12 років	1783	0	0	0	0.2	0	0	0.69	0	0.7	0	0.23	0	1.82
діла	2011-04-23	2021-09-16	10 років	542	0.46	0	0	0.11	0	0	0	0	0	0	0.23	1.02	1.82
діла	2012-11-28	2021-08-06	8 років	85	0	0	0	0	0	0	1.82	0	0	0	0	0	1.82
діла	1962-08-30	2021-03-09	58 років	95	0	0.14	0.36	0	1.08	0.25	0	0	0	0	0	0	1.83
діла	2013-03-05	2021-04-21	8 років	59	0	0	0	0	0.11	0	1.72	0	0	0	0	0	1.83
діла	1972-04-01	2021-04-21	49 років	109.33	0	0	0.57	0	0.98	0	0.3	0	0	0	0	0	1.85
діла	2007-03-07	2021-11-19	14 років	71.16	0	0	0	0	0	0	0	1.85	0	0	0	0	1.85
діла	2007-09-16	2021-08-17	13 років	267	0.53	1.32	0	0	0	0	0	0	0	0	0	0	1.85
діла	2004-02-03	2021-08-05	17 років	93	0.41	0	0	0	0	0	0	0	0	0	0.51	0.93	1.85
діла	2018-11-08	2021-09-12	2 років	56.68	0	0	0	0	0	1.74	0	0	0	0	0.11	0	1.85
діла	2004-08-06	2021-04-11	16 років	99	0	0	0	0	0.26	0	0.15	1.2	0.25	0	0	0	1.86
діла	2013-05-04	2021-10-21	8 років	1424	0.38	1.48	0	0	0	0	0	0	0	0	0	0	1.86
діла	2017-10-19	2021-11-23	4 років	452	0.43	1.43	0	0	0	0	0	0	0	0	0	0	1.86
діла	2017-05-07	2021-05-30	4 років	57	0	0	0	0	0	0.12	1.51	0	0	0.12	0.11	0	1.86
діла	2013-02-12	2021-09-26	8 років	105.52	0	0	0.26	0	1.61	0	0	0	0	0	0	0	1.87
діла	1977-12-30	2021-08-20	43 років	< 20	0.33	0.72	0	0	0.82	0	0	0	0	0	0	0	1.87
діла	2013-08-30	2022-01-17	8 років	75	0	0	0	0	0.3	0	0	1.58	0	0	0	0	1.88
діла	2015-08-07	2021-12-22	6 років	31.64	0	0	0.54	0	1.34	0	0	0	0	0	0	0	1.88
діла	2016-06-25	2021-12-10	5 років	148	0.31	1.38	0	0	0.2	0	0	0	0	0	0	0	1.89
діла	2009-07-09	2021-12-19	12 років	323	0	0	0	0	0	0	1.89	0	0	0	0	0	1.89
діла	2005-10-19	2021-12-31	16 років	70	0	0	0	0	0	1.89	0	0	0	0	0	0	1.89
діла	2009-10-14	2021-08-05	11 років	58.54	0	0	0	0	0	1.25	0	0	0	0	0.12	0.52	1.89
діла	2010-09-07	2021-12-02	11 років	300	0.57	1.32	0	0	0	0	0	0	0	0	0	0	1.89
діла	2003-11-20	2020-12-10	17 років	< 20	0	0	0.42	0	1.49	0	0	0	0	0	0	0	1.91
діла	2014-03-30	2021-01-31	6 років	131	0.14	0.39	0.35	0	1.03	0	0	0	0	0	0	0	1.91
діла	1980-12-15	2021-10-30	40 років	163.1	0	0	0.88	0	1.04	0	0	0	0	0	0	0	1.92
діла	2018-02-04	2021-03-25	3 років	178	0	0	0	0	0	1.93	0	0	0	0	0	0	1.93
діла	2015-05-08	2021-08-10	6 років	64.97	0	0	0	0	0	0	0	0	1.93	0	0	0	1.93
діла	2016-04-22	2021-11-24	5 років	153	0.47	1.46	0	0	0	0	0	0	0	0	0	0	1.93
діла	2017-08-13	2021-09-25	4 років	2181	0.21	0.81	0.12	0	0.79	0	0	0	0	0	0	0	1.93
діла	2008-01-21	2021-01-06	12 років	540	0	0	0.86	0	1.08	0	0	0	0	0	0	0	1.94
діла	2009-10-14	2021-08-05	11 років	58.28	0	0	0	0	0	1.2	0	0	0	0	0.17	0.57	1.94
діла	2012-08-27	2021-09-24	9 років	< 20	0	0	0.7	0	1.25	0	0	0	0	0	0	0	1.95
діла	2013-12-30	2021-09-29	7 років	1624	0	0	0	0	0	0	1.95	0	0	0	0	0	1.95
діла	2016-11-28	2021-08-07	4 років	< 20	0	0.31	0.4	0	1.24	0	0	0	0	0	0	0	1.95
діла	2012-04-25	2021-10-01	9 років	187	0	0	0	0	0.69	0	1.28	0	0	0	0	0	1.97
діла	2006-10-13	2020-12-18	14 років	103.14	0.32	0	0	0.21	0	0	0	0	0	0	0.79	0.65	1.97
діла	1996-08-03	2021-12-17	25 років	92	0	0	0	0.92	0	0	0	0	0	0	0.38	0.67	1.97
діла	1999-03-04	2021-10-28	22 років	109	0	0	0.66	0	1.32	0	0	0	0	0	0	0	1.98
діла	2016-03-23	2021-09-09	5 років	82.05	0	0	0.57	0	1.41	0	0	0	0	0	0	0	1.98
діла	1989-06-08	2022-02-06	32 років	89.22	0	0	0.6	0	1.38	0	0	0	0	0	0	0	1.98
діла	2017-02-27	2021-12-03	4 років	70	0	0	0	0	0	0.85	1.14	0	0	0	0	0	1.99
діла	2009-07-04	2021-01-16	11 років	391	0	0	0.76	0	1.23	0	0	0	0	0	0	0	1.99
діла	1981-06-12	2021-06-23	40 років	21.09	0	0.11	0.61	0	1.28	0	0	0	0	0	0	0	2
діла	1979-06-28	2021-12-12	42 років	< 20	0.16	0.22	0.37	0	1.26	0	0	0	0	0	0	0	2.01
діла	2008-08-17	2021-04-04	12 років	228	0.55	1.46	0	0	0	0	0	0	0	0	0	0	2.01
діла	2010-02-27	2021-11-05	11 років	780	0	0	0	0	0	0	2.01	0	0	0	0	0	2.01
діла	1970-07-12	2021-07-04	50 років	73.94	0	0	0	0	0	2.01	0	0	0	0	0	0	2.01
діла	2013-11-08	2021-07-31	7 років	143.33	0	0	0	1.03	0	0	0	0	0	0	0	0.98	2.01
діла	2014-09-28	2021-01-10	6 років	1753	0.19	0.79	0.38	0	0.65	0	0	0	0	0	0	0	2.01
діла	1970-11-02	2020-12-26	50 років	33.39	0	0	0.54	0	1.48	0	0	0	0	0	0	0	2.02
діла	2006-05-31	2020-12-02	14 років	101	0	0.11	0.36	0	1.55	0	0	0	0	0	0	0	2.02
діла	2009-03-09	2021-12-10	12 років	224	0.58	1.44	0	0	0	0	0	0	0	0	0	0	2.02
діла	2010-10-12	2022-01-16	11 років	116.53	0	0	0.55	0	1.47	0	0	0	0	0	0	0	2.02
діла	2013-10-31	2022-01-16	8 років	110	0	0	0.72	0	1.3	0	0	0	0	0	0	0	2.02
діла	1990-10-09	2021-08-29	30 років	41.66	0	0	0	0	0	2.03	0	0	0	0	0	0	2.03
діла	2008-07-23	2021-01-11	12 років	53	0	0	0.89	0	1.14	0	0	0	0	0	0	0	2.03
діла	2011-03-14	2021-08-28	10 років	105	0	0	0	0	0	0	2.03	0	0	0	0	0	2.03
діла	2016-11-05	2021-06-06	4 років	165.33	0	0	0	0	0	2.04	0	0	0	0	0	0	2.04
діла	1989-06-22	2021-12-02	32 років	91	0.63	1.42	0	0	0	0	0	0	0	0	0	0	2.05
діла	2009-08-22	2021-03-27	11 років	980	0.58	0.74	0	0	0	0	0.73	0	0	0	0	0	2.05
діла	2012-01-22	2021-07-30	9 років	394	0.45	0.95	0	0	0	0	0	0	0.65	0	0	0	2.05
діла	2006-10-16	2021-03-27	14 років	52.55	0	0	0.57	0	1.49	0	0	0	0	0	0	0	2.06
діла	2010-09-17	2021-04-21	10 років	69	0	0	0.52	0	0.93	0	0.61	0	0	0	0	0	2.06
діла	2014-06-29	2021-05-29	6 років	78	0.11	0	0.35	0	0.69	0	0.77	0	0	0	0.14	0	2.06
діла	2015-01-05	2021-05-23	6 років	103	0.18	0.13	0.54	0	1.21	0	0	0	0	0	0	0	2.06
діла	1987-04-11	2021-09-25	34 років	1530	0	0	0	0	0	0	2.07	0	0	0	0	0	2.07
діла	2011-12-04	2021-09-25	9 років	193	0	0	0	0	0	2.07	0	0	0	0	0	0	2.07
діла	1979-09-28	2022-02-03	42 років	< 20	0	0.16	0.56	0	0.73	0	0.63	0	0	0	0	0	2.08
діла	2013-06-02	2022-01-25	8 років	33.48	0	0	0.61	0	1.29	0	0.18	0	0	0	0	0	2.08
діла	2016-11-29	2022-01-23	5 років	< 20	0	0	0.58	0	1.5	0	0	0	0	0	0	0	2.08
діла	2016-11-30	2021-12-29	5 років	697	0.37	1.71	0	0	0	0	0	0	0	0	0	0	2.08
діла	2018-01-03	2021-07-27	3 років	66.53	0	0	0	0	0	0	0	2.08	0	0	0	0	2.08
діла	1998-02-26	2021-08-22	23 років	21.52	0.48	0	0	0	0	0	0	0	0	0	0.24	1.37	2.09
діла	2007-02-16	2021-08-13	14 років	141.52	0	0	0.8	0	1.29	0	0	0	0	0	0	0	2.09
діла	2014-03-31	2021-09-13	7 років	928	0	0	0	0	0	0	1.97	0	0	0	0.12	0	2.09
діла	2011-08-30	2021-09-15	10 років	332	0.14	0	0.19	0.37	0.7	0	0	0	0	0	0.25	0.46	2.11
діла	2015-09-08	2021-12-23	6 років	266	0	0	0.65	0	1.46	0	0	0	0	0	0	0	2.11
діла	2005-09-24	2022-02-03	16 років	38.67	0	0	0	0	0	2.12	0	0	0	0	0	0	2.12
діла	2019-05-02	2021-10-15	2 років	62	0.27	0	0	0	0	0	0	0	0	0	0.13	1.72	2.12
діла	1989-02-04	2022-02-18	33 років	31.44	0	0	0	0	0	2.13	0	0	0	0	0	0	2.13
діла	1984-10-18	2021-05-08	36 років	87.57	0	0	0.32	0	1.27	0	0.54	0	0	0	0	0	2.13
діла	1991-10-22	2021-08-16	29 років	< 20	0	0	0.52	0	1.62	0	0	0	0	0	0	0	2.14
діла	1996-06-12	2022-01-05	25 років	23.72	0	0	0	0	0	2.15	0	0	0	0	0	0	2.15
діла	2009-05-09	2021-12-08	12 років	1917	0.49	1.32	0	0	0	0	0.34	0	0	0	0	0	2.15
діла	2018-02-01	2021-05-30	3 років	52	0	0	0.32	0	1.83	0	0	0	0	0	0	0	2.15
діла	2004-07-28	2021-02-03	16 років	61	0	0	0	0	0	2.16	0	0	0	0	0	0	2.16
діла	2012-02-14	2021-04-27	9 років	139.93	0	0	0	0	0	2.16	0	0	0	0	0	0	2.16
діла	2012-07-12	2021-08-17	9 років	54	0	0	0	0	0	1.84	0.32	0	0	0	0	0	2.16
діла	1977-04-25	2021-03-14	43 років	< 20	0	0	1.16	0	0.85	0	0	0	0	0	0.16	0	2.17
діла	2005-11-28	2021-07-25	15 років	21.46	0	0	0.75	0	1.42	0	0	0	0	0	0	0	2.17
діла	2005-09-09	2021-08-29	15 років	123	0.38	1.18	0	0.61	0	0	0	0	0	0	0	0	2.17
діла	2015-02-24	2021-12-11	6 років	1082	0	0	0	0	0	0	2.17	0	0	0	0	0	2.17
діла	2017-07-03	2021-08-15	4 років	< 20	0	0	0.83	0	1.34	0	0	0	0	0	0	0	2.17
діла	1994-06-15	2022-02-12	27 років	57	0	0	0	0	0.29	1.88	0	0	0	0	0	0	2.17
діла	1990-08-09	2021-10-18	31 років	53.31	0	0	0	0	0	2.19	0	0	0	0	0	0	2.19
діла	2014-04-15	2021-03-05	6 років	984	0.36	0.72	0.21	0	0.91	0	0	0	0	0	0	0	2.2
діла	1975-07-05	2022-01-28	46 років	48.4	0	0	0	0	0	2.2	0	0	0	0	0	0	2.2
діла	2013-05-22	2021-07-15	8 років	46.71	0	0	0.4	0	1.47	0	0.34	0	0	0	0	0	2.21
діла	2013-07-20	2021-04-20	7 років	567	0	0	0.84	0	1.37	0	0	0	0	0	0	0	2.21
діла	2012-03-30	2021-06-03	9 років	285	0.61	0	0	0	0	0	0.5	0	0	0	0.2	0.91	2.22
діла	1979-09-13	2022-02-23	42 років	32.48	0	0.21	0.17	0	0.3	1.39	0	0	0	0	0.16	0	2.23
діла	2012-11-05	2021-05-07	8 років	178	0.79	1.44	0	0	0	0	0	0	0	0	0	0	2.23
діла	2011-05-09	2021-12-07	10 років	458	0	0	0	0	0	0	2.24	0	0	0	0	0	2.24
діла	1967-04-02	2021-01-18	53 років	21.14	0	0	0	0	0	1.99	0.11	0	0	0.15	0	0	2.25
діла	2012-02-06	2021-07-13	9 років	113	0	0	0.89	0	1.36	0	0	0	0	0	0	0	2.25
діла	2017-05-22	2021-06-03	4 років	74.41	0	0	0.55	0	1.59	0	0	0	0	0	0.11	0	2.25
діла	2010-02-02	2021-07-15	11 років	< 20	0	0	0.61	0	1.25	0	0	0	0	0	0.18	0.23	2.27
діла	2013-03-12	2021-09-29	8 років	997	0	0	0	0.21	0	0	1.88	0	0	0	0.19	0	2.28
діла	2012-08-30	2021-12-17	9 років	36.49	0	0	0.63	0	1.65	0	0	0	0	0	0	0	2.28
діла	2000-11-01	2021-08-17	20 років	29.65	0	0	0.73	0	1.57	0	0	0	0	0	0	0	2.3
діла	2017-10-18	2021-01-19	3 років	1360	0.56	1.74	0	0	0	0	0	0	0	0	0	0	2.3
діла	1991-01-10	2021-03-31	30 років	< 20	0	0	0.78	0	1.53	0	0	0	0	0	0	0	2.31
діла	1989-11-25	2021-02-01	31 років	84	0.55	0	0	0	0	0	0	0	0	0	0.88	0.88	2.31
діла	2015-05-17	2021-07-18	6 років	29.36	0	0	0.62	0	1.69	0	0	0	0	0	0	0	2.31
діла	1990-12-07	2021-04-10	30 років	30.15	0	0	0	0	0.34	1.86	0	0.12	0	0	0	0	2.32
діла	1991-02-12	2021-10-26	30 років	56.03	0	0	0.98	0	1.35	0	0	0	0	0	0	0	2.33
діла	2011-09-30	2021-08-12	9 років	42.14	0	0	0.96	0	1.37	0	0	0	0	0	0	0	2.33
діла	2014-04-28	2021-09-04	7 років	52	0	0	0.85	0	1.48	0	0	0	0	0	0	0	2.33
діла	2015-02-24	2021-12-11	6 років	1099	0	0	0	0	0	0	2.33	0	0	0	0	0	2.33
діла	2011-05-26	2022-01-11	10 років	263	0	0	0	0	0	1.39	0.96	0	0	0	0	0	2.35
діла	2008-01-02	2021-08-27	13 років	493	0.53	1.82	0	0	0	0	0	0	0	0	0	0	2.35
діла	2010-06-07	2022-02-20	11 років	34.09	0	0.16	0.5	0	1.69	0	0	0	0	0	0	0	2.35
діла	2014-08-11	2021-08-06	6 років	121	0	0	0	0	0	0	2.35	0	0	0	0	0	2.35
діла	1985-03-12	2021-12-20	36 років	40.42	0.4	0	0	0	0	0	0	0	0	1.33	0.31	0.32	2.36
діла	2017-01-31	2021-07-23	4 років	38.75	0	0	0	0	0	0	0	1.54	0.82	0	0	0	2.36
діла	2004-04-16	2021-03-17	16 років	155	0	0	0	0	0	0	0	2.01	0	0	0.12	0.24	2.37
діла	2009-05-10	2021-02-17	11 років	62	0	0	0	0	0	2.37	0	0	0	0	0	0	2.37
діла	2016-07-22	2021-06-08	4 років	114.51	0.52	0.45	0.25	0	1.03	0	0.12	0	0	0	0	0	2.37
діла	2009-12-17	2021-11-17	11 років	34.43	0.97	0	0	0	0	0	0	0	0	0	0.42	0.99	2.38
діла	2010-12-28	2021-08-03	10 років	45.9	0	0	1.04	0	1.23	0	0	0	0	0	0.11	0	2.38
діла	2012-12-22	2021-08-13	8 років	185	0	0	0	0	0	2.38	0	0	0	0	0	0	2.38
діла	2017-12-16	2022-01-05	4 років	80	0	0	0	0	0	2.38	0	0	0	0	0	0	2.38
діла	1995-08-11	2022-01-30	26 років	289	0	0	0	0	2.39	0	0	0	0	0	0	0	2.39
діла	1992-05-17	2021-08-19	29 років	230.1	0	0	0.28	0	1.78	0	0.33	0	0	0	0	0	2.39
діла	2003-02-24	2021-11-27	18 років	60.3	0	0	0	0	0	2.39	0	0	0	0	0	0	2.39
діла	1985-06-09	2021-08-22	36 років	54	0	0.41	0.21	0	1.78	0	0	0	0	0	0	0	2.4
діла	2013-03-29	2021-07-31	8 років	373.67	0.71	1.4	0	0	0	0	0	0	0	0	0.12	0.17	2.4
діла	2017-12-07	2022-02-20	4 років	313	0	0	0	0	0	2.4	0	0	0	0	0	0	2.4
діла	1986-03-08	2020-12-07	34 років	477	0	0	0.56	0	1.84	0	0	0	0	0	0	0	2.4
діла	1984-05-01	2021-08-29	37 років	104	0.23	0.42	0.34	0	1.3	0	0	0	0	0	0.12	0	2.41
діла	1985-03-04	2021-05-22	36 років	109	0.21	0.11	0.79	0	1.17	0	0	0	0	0	0.13	0	2.41
діла	2017-04-03	2020-12-12	3 років	64	0	0	0.29	0	2.12	0	0	0	0	0	0	0	2.41
діла	1992-08-02	2021-04-04	28 років	< 20	0.4	0.82	0.26	0	0.94	0	0	0	0	0	0	0	2.42
діла	1975-02-08	2021-11-20	46 років	238	0	0	0.84	0	1.58	0	0	0	0	0	0	0	2.42
діла	1984-10-15	2020-11-19	36 років	< 20	0	0	0.26	0	2.17	0	0	0	0	0	0	0	2.43
діла	2010-09-06	2022-01-04	11 років	138.16	0	0.15	0.67	0	1.43	0	0.18	0	0	0	0	0	2.43
діла	2016-05-03	2021-02-07	4 років	154	0.27	1.04	0	0	0.22	0	0	0.9	0	0	0	0	2.43
діла	1980-09-07	2021-05-12	40 років	< 20	0	0	0.86	0	1.58	0	0	0	0	0	0	0	2.44
діла	2017-08-30	2021-04-04	3 років	1551	0	0	0.79	0	1.65	0	0	0	0	0	0	0	2.44
діла	2011-07-18	2020-11-12	9 років	2465	0.17	1.25	0	0	0	0	0	0	0	0.9	0.13	0	2.45
діла	1994-08-14	2022-02-19	27 років	144	0	0	0	0.12	0	2.07	0	0	0	0	0.14	0.13	2.46
діла	2010-05-12	2021-09-01	11 років	147	0	0	0	0	0	0	2.47	0	0	0	0	0	2.47
діла	2006-05-30	2021-05-19	14 років	57.83	0	0	0	0	0.18	1.5	0.13	0.11	0.15	0.18	0.22	0	2.47
діла	2005-07-09	2021-04-29	15 років	165	0	0	0	0	0	0	0	0	2.48	0	0	0	2.48
діла	2015-09-23	2021-12-06	6 років	77.76	0	0	1.09	0	1.4	0	0	0	0	0	0	0	2.49
діла	1997-06-14	2022-02-04	24 років	141	0	0	0.47	0	1.88	0	0	0	0	0	0.16	0	2.51
діла	2012-05-22	2021-08-21	9 років	< 20	0	0	0.53	0	1.98	0	0	0	0	0	0	0	2.51
діла	1988-09-09	2021-10-22	33 років	28.8	0	0	0.11	0	0.32	2.09	0	0	0	0	0	0	2.52
діла	1986-11-20	2021-09-17	34 років	60.23	0	0	0	0	0	2.53	0	0	0	0	0	0	2.53
діла	2009-10-28	2021-04-27	11 років	133.04	0.43	0	0	0	0	0	0	0.75	0	0	0.5	0.85	2.53
діла	2012-10-24	2021-07-24	8 років	1558	0	0	0	0.69	0	0	0	0	0	0	0.41	1.43	2.53
діла	1995-08-18	2021-03-07	25 років	< 20	0	0	1.01	0	1.52	0	0	0	0	0	0	0	2.53
діла	2013-05-26	2021-09-26	8 років	73	0.24	0.73	0	0	1.56	0	0	0	0	0	0	0	2.53
діла	2014-08-16	2021-08-11	6 років	58	0	0.18	0	0	0	2.36	0	0	0	0	0	0	2.54
діла	2016-01-05	2022-01-09	6 років	73.03	0	0	1	0	1.54	0	0	0	0	0	0	0	2.54
діла	2015-09-28	2021-11-01	6 років	< 20	0.81	0	0	0	0	0	0	0	0	0	0.2	1.54	2.55
діла	2019-01-29	2021-06-09	2 років	< 20	0.48	0.7	0.96	0	0.41	0	0	0	0	0	0	0	2.55
діла	2010-07-21	2020-12-09	10 років	122	0	0	0	0	0	2.56	0	0	0	0	0	0	2.56
діла	2010-01-31	2021-08-04	11 років	101	0	0	0	0	0	0	2.56	0	0	0	0	0	2.56
діла	2004-05-27	2021-12-12	17 років	< 20	0	0	0.92	0	1.64	0	0	0	0	0	0	0	2.56
діла	1997-06-14	2022-02-04	24 років	135	0	0	0.5	0	1.92	0	0	0	0	0	0.15	0	2.57
діла	2010-08-31	2021-12-08	11 років	245	0	0	0.64	0	1.93	0	0	0	0	0	0	0	2.57
діла	1984-09-23	2021-05-16	36 років	< 20	0.13	0	0.93	0	1.51	0	0	0	0	0	0	0	2.57
діла	2013-03-03	2021-06-12	8 років	< 20	0	0	0.97	0	1.51	0	0	0	0	0	0.11	0	2.59
діла	1971-11-29	2021-12-23	50 років	35.56	0	0	1.08	0	1.51	0	0	0	0	0	0	0	2.59
діла	2018-01-02	2022-01-05	4 років	317	0	0	0	0	0	0	0.31	0.43	0	1.85	0	0	2.59
діла	2012-07-15	2022-04-06	9 років	441	0	0	0	0	0	0	0	2.31	0	0	0	0.28	2.59
діла	2003-10-02	2021-02-08	17 років	215	0	0	0	0.47	0	2.13	0	0	0	0	0	0	2.6
діла	2012-07-07	2022-01-14	9 років	255	0.49	0	0	0.2	0	0	0	0	0	0	0.96	0.95	2.6
діла	1980-09-07	2021-05-12	40 років	< 20	0	0.11	0.93	0	1.56	0	0	0	0	0	0	0	2.6
діла	1991-07-30	2022-02-02	30 років	64	0	0	0	0	0	0	2.6	0	0	0	0	0	2.6
діла	2009-10-12	2022-02-17	12 років	21.12	0	0	0.85	0	1.65	0	0	0	0	0	0.11	0	2.61
діла	2015-09-01	2021-05-17	5 років	36.17	0.54	0.12	0	0	0.19	0.51	0	0	0	0	0.31	0.94	2.61
діла	2006-07-05	2021-09-28	15 років	768	0	0	0	0	0	2.62	0	0	0	0	0	0	2.62
діла	2009-07-28	2021-01-27	11 років	31.72	0.51	0	0	0	0	0	0	0	0	0	0.7	1.41	2.62
діла	2012-05-25	2021-11-21	9 років	772	0	0	0	0	0	0	2.62	0	0	0	0	0	2.62
діла	1977-10-08	2021-03-19	43 років	60.03	0	0	0	0	0	2.65	0	0	0	0	0	0	2.65
діла	2010-06-11	2021-01-04	10 років	99.27	0.17	0.15	0.45	0	1.12	0	0	0	0	0	0.47	0.29	2.65
діла	1984-04-12	2021-09-04	37 років	22.61	0	0	0	0	2.15	0	0.51	0	0	0	0	0	2.66
діла	1996-07-21	2020-11-25	24 років	< 20	0	0	0	0	0	0	0	2.37	0.29	0	0	0	2.66
діла	2011-11-05	2021-12-23	10 років	35.78	0	0	0	0	0	2.67	0	0	0	0	0	0	2.67
діла	2014-09-06	2022-01-11	7 років	91.81	0	0	0.85	0	1.82	0	0	0	0	0	0	0	2.67
діла	2010-02-03	2022-01-10	11 років	54.37	0	0	0	0	0	2.23	0	0	0	0	0.11	0.33	2.67
діла	2017-08-24	2021-09-18	4 років	130	0	0	1.29	0	1.39	0	0	0	0	0	0	0	2.68
діла	1982-04-23	2021-04-18	38 років	28.79	0	0	0	0	0	2.68	0	0	0	0	0	0	2.68
діла	2013-05-11	2022-01-05	8 років	340	0.51	0	0	0	0	0	1.33	0	0	0	0.13	0.71	2.68
діла	2013-08-01	2021-08-21	8 років	512	0	0	0	0	0	2.68	0	0	0	0	0	0	2.68
діла	2012-03-24	2021-12-30	9 років	70	0	0	0.17	0	2.03	0.49	0	0	0	0	0	0	2.69
діла	1993-10-07	2021-12-13	28 років	57.67	0	0	0	0	0	2.69	0	0	0	0	0	0	2.69
діла	2017-11-07	2021-09-19	3 років	99	0	0	0	0	0	2.69	0	0	0	0	0	0	2.69
діла	2019-04-09	2021-07-11	2 років	124.76	0	0	0.87	0	1.84	0	0	0	0	0	0	0	2.71
діла	1970-06-28	2021-09-12	51 років	24.25	0	0	0.82	0	1.9	0	0	0	0	0	0	0	2.72
діла	1988-09-09	2021-10-21	33 років	29.19	0	0	0.16	0	0.35	2.07	0	0	0	0	0.14	0	2.72
діла	2005-11-23	2021-12-30	16 років	828	0.41	2.32	0	0	0	0	0	0	0	0	0	0	2.73
діла	2016-07-03	2021-08-18	5 років	67	0.2	0.84	0.3	0	1.39	0	0	0	0	0	0	0	2.73
діла	1965-03-19	2021-01-15	55 років	65	0	0	1.12	0	1.62	0	0	0	0	0	0	0	2.74
діла	2005-04-13	2021-07-24	16 років	207.83	0	0	0	0	0	2.61	0	0	0	0	0.14	0	2.75
діла	1993-02-18	2021-01-24	27 років	241	0.34	1.52	0	0	0.9	0	0	0	0	0	0	0	2.76
діла	1985-12-19	2021-01-22	35 років	< 20	0	0	0.79	0	1.07	0	0	0.91	0	0	0	0	2.77
діла	1997-12-19	2021-02-26	23 років	40.36	0	0	0.81	0	1.96	0	0	0	0	0	0	0	2.77
діла	2012-07-13	2021-03-08	8 років	67.43	0	0	0	0	0	2.77	0	0	0	0	0	0	2.77
діла	2010-03-01	2021-03-17	11 років	< 20	0	0	0	0	0	0	0	2.77	0	0	0	0	2.77
діла	2012-03-11	2021-08-06	9 років	174	0	0	0	0	0	0	2.78	0	0	0	0	0	2.78
діла	1975-03-30	2021-06-16	46 років	< 20	0.16	0.17	0.88	0	1.46	0	0	0	0	0	0.12	0	2.79
діла	1986-01-07	2022-02-01	36 років	< 20	0	0	0.56	0	1.3	0	0.67	0.27	0	0	0	0	2.8
діла	1973-10-31	2021-07-04	47 років	34.91	0	0	0.77	0	2.04	0	0	0	0	0	0	0	2.81
діла	2015-04-22	2022-02-03	6 років	168	0	0	0.82	0	1.99	0	0	0	0	0	0	0	2.81
діла	2002-08-30	2021-10-03	19 років	2100	0.56	2.25	0	0	0	0	0	0	0	0	0	0	2.81
діла	1996-09-27	2021-05-08	24 років	36.63	0	0	0.45	0	2.22	0	0	0	0	0	0.14	0	2.81
діла	1977-10-04	2022-01-19	44 років	30.66	0	0	0.13	0	0.23	2.46	0	0	0	0	0	0	2.82
діла	2017-06-15	2021-12-24	4 років	20.18	0	0	0.31	0	2.51	0	0	0	0	0	0	0	2.82
діла	2019-09-11	2021-07-09	1 років	308.27	0.57	0.73	0.35	0	1.18	0	0	0	0	0	0	0	2.83
діла	2017-06-17	2021-01-09	3 років	37.65	0	0	0	0	0	2.68	0	0	0	0	0.16	0	2.84
діла	1976-01-12	2021-10-01	45 років	< 20	0	0.13	0.85	0	1.87	0	0	0	0	0	0	0	2.85
діла	1983-06-21	2021-02-24	37 років	556	0.18	0	1.54	0	0.99	0	0	0	0	0	0.15	0	2.86
діла	1975-01-12	2021-09-08	46 років	32.64	0	0	0	0	0	2.86	0	0	0	0	0	0	2.86
діла	1967-06-08	2022-02-15	54 років	36.66	0	0	0	0	0	2.87	0	0	0	0	0	0	2.87
діла	2004-12-12	2021-04-21	16 років	102.17	0	0	0.37	0	1.31	0	0	1.19	0	0	0	0	2.87
діла	1996-12-08	2021-06-18	24 років	139.91	0.21	0.13	0.42	0	1.34	0	0.77	0	0	0	0	0	2.87
діла	1970-08-22	2021-08-01	50 років	252.48	0	0	0.55	0	2.32	0	0	0	0	0	0	0	2.87
діла	1992-07-20	2021-07-13	28 років	< 20	0	0	0.33	0.17	0.67	0	0	1.71	0	0	0	0	2.88
діла	2009-09-23	2021-03-05	11 років	82	0	0	1	0	1.89	0	0	0	0	0	0	0	2.89
діла	1988-03-19	2021-12-02	33 років	195	0	0	1.47	0	1.44	0	0	0	0	0	0	0	2.91
діла	2007-11-30	2021-06-06	13 років	129.02	0	0	0	0.11	0	2.81	0	0	0	0	0	0	2.92
діла	2016-09-28	2022-02-09	5 років	1524	0	0	0.37	0	1.22	0	1.33	0	0	0	0	0	2.92
діла	1962-02-20	2021-12-22	59 років	85	0	0	0	0	0	2.92	0	0	0	0	0	0	2.92
діла	1979-09-21	2021-09-21	42 років	< 20	0	0.14	0.58	0	2.21	0	0	0	0	0	0	0	2.93
діла	2011-07-31	2022-02-18	10 років	1430	0.45	2.48	0	0	0	0	0	0	0	0	0	0	2.93
діла	2011-10-06	2021-06-30	9 років	30.8	0	0	0	0	0	0	0	2.94	0	0	0	0	2.94
діла	2011-01-20	2021-05-15	10 років	97	0.26	0.34	0	0	1.36	0	0.98	0	0	0	0	0	2.94
діла	1975-02-15	2020-11-16	45 років	540	0	0	0.77	0	1.47	0	0.71	0	0	0	0	0	2.95
діла	2009-02-05	2021-02-27	12 років	604	0.6	1.69	0	0	0.66	0	0	0	0	0	0	0	2.95
діла	2010-10-31	2022-02-01	11 років	28.06	0	0	0.96	0	1.79	0	0.21	0	0	0	0	0	2.96
діла	2017-04-20	2022-02-01	4 років	< 20	0	0.28	1.02	0	1.66	0	0	0	0	0	0	0	2.96
діла	2015-03-08	2021-12-06	6 років	29.77	0.16	0.33	1.09	0	1.39	0	0	0	0	0	0	0	2.97
діла	2014-02-03	2021-11-17	7 років	154	0	0	0.2	0	2.34	0	0.46	0	0	0	0	0	3
діла	2014-06-26	2021-12-30	7 років	962	0.45	1.78	0	0	0	0	0.77	0	0	0	0	0	3
діла	2015-02-10	2021-12-04	6 років	232	0.54	1.55	0	0	0	0	0.91	0	0	0	0	0	3
діла	1995-08-11	2022-01-30	26 років	296	0	0	0.33	0.18	2.5	0	0	0	0	0	0	0	3.01
діла	2014-04-22	2021-12-06	7 років	29.8	0.21	0.35	1.04	0	1.42	0	0	0	0	0	0	0	3.02
діла	2019-05-29	2021-12-18	2 років	< 20	0	0	0	0	0	0	0	2.9	0	0	0	0.12	3.02
діла	2015-08-04	2022-01-23	6 років	90	0.77	1.53	0.55	0	0.18	0	0	0	0	0	0	0	3.03
діла	1973-09-30	2021-07-25	47 років	< 20	0	0	1.24	0	1.79	0	0	0	0	0	0	0	3.03
діла	2016-03-09	2021-12-14	5 років	232.87	0	0	0	0	0	0	0	0	0	3.04	0	0	3.04
діла	2010-07-19	2021-08-17	11 років	285	0	0	0	0	1.47	0	1.58	0	0	0	0	0	3.05
діла	1992-08-20	2021-07-30	28 років	144.81	0	0	0.82	0	2.25	0	0	0	0	0	0	0	3.07
діла	2014-03-05	2021-05-16	7 років	76	0	0	0	0	0	2.96	0	0	0	0	0.11	0	3.07
діла	1986-05-15	2021-07-30	35 років	122.42	0	0	0	0	0	3.08	0	0	0	0	0	0	3.08
діла	1982-01-30	2021-09-07	39 років	32.5	0	0	0.85	0	0.92	1.31	0	0	0	0	0	0	3.08
діла	2004-12-03	2021-11-26	16 років	102	0.55	0	0	0	0	1.76	0	0	0	0	0	0.79	3.1
діла	2016-01-27	2021-09-10	5 років	872	0.77	2.23	0	0	0	0	0	0	0	0	0.11	0	3.11
діла	1987-01-28	2021-10-26	34 років	253	0	0	0.96	0	2.16	0	0	0	0	0	0	0	3.12
діла	1995-06-26	2021-11-24	26 років	33.33	0	0.12	0	0	0	0	3.01	0	0	0	0	0	3.13
діла	2004-11-24	2021-11-28	17 років	62	1.18	0	0	0	0	0	1.67	0	0	0	0	0.29	3.14
діла	1993-12-04	2021-09-22	27 років	375	0.62	2.52	0	0	0	0	0	0	0	0	0	0	3.14
діла	2010-07-14	2021-11-13	11 років	27.77	0	0	0	0	0	3.14	0	0	0	0	0	0	3.14
діла	2017-03-14	2021-10-20	4 років	115	0	0	1.16	0	1.99	0	0	0	0	0	0	0	3.15
діла	2017-05-26	2021-11-02	4 років	288	0.26	0.59	0.79	0	1.51	0	0	0	0	0	0	0	3.15
діла	2014-05-15	2021-10-23	7 років	< 20	0	0	1.13	0	2.03	0	0	0	0	0	0	0	3.16
діла	1989-12-06	2021-07-30	31 років	108	0	0	1.2	0	1.8	0	0	0	0	0	0.17	0	3.17
діла	1998-06-08	2021-09-16	23 років	35.55	0	0	0	0	0	3.03	0	0	0	0	0.14	0	3.17
діла	1973-04-07	2022-01-27	48 років	372	0	0	1.17	0	1.75	0.25	0	0	0	0	0	0	3.17
діла	1991-02-09	2021-09-03	30 років	< 20	0	0.16	0.79	0	2.22	0	0	0	0	0	0	0	3.17
діла	2015-04-06	2021-11-12	6 років	< 20	0	0	0.92	0	1.86	0.4	0	0	0	0	0	0	3.18
діла	1993-05-29	2020-12-29	27 років	< 20	0	0	1.03	0	1.62	0	0	0.55	0	0	0	0	3.2
діла	2003-12-14	2021-11-25	17 років	150	0	0	0	0	0.14	0	3.06	0	0	0	0	0	3.2
діла	1998-04-17	2021-06-18	23 років	79.28	0.27	0.18	0.61	0	1.06	0	1.08	0	0	0	0	0	3.2
діла	2011-11-21	2021-02-16	9 років	54.36	0	0.19	0.84	0	2.18	0	0	0	0	0	0	0	3.21
діла	2017-12-01	2021-11-24	3 років	< 20	0	0	1.24	0	1.97	0	0	0	0	0	0	0	3.21
діла	2015-07-05	2022-01-27	6 років	254	0.63	2.59	0	0	0	0	0	0	0	0	0	0	3.22
діла	1994-10-02	2022-02-22	27 років	< 20	0	0	1	0	2.22	0	0	0	0	0	0	0	3.22
діла	1994-06-12	2021-05-12	26 років	104	0	0	0	0	0	3.09	0	0.15	0	0	0	0	3.24
діла	2007-11-13	2021-04-14	13 років	228	0	0	0.73	0	1.67	0.84	0	0	0	0	0	0	3.24
діла	2010-11-01	2021-12-14	11 років	1484	0.81	2.43	0	0	0	0	0	0	0	0	0	0	3.24
діла	2016-04-14	2020-11-24	4 років	1255	0	0	0	0	0	0	3.24	0	0	0	0	0	3.24
діла	1998-12-29	2021-06-12	22 років	107.44	0	0	0.25	0	0.85	0	2.15	0	0	0	0	0	3.25
діла	2013-11-24	2021-10-02	7 років	2836	0.84	2.41	0	0	0	0	0	0	0	0	0	0	3.25
діла	2018-09-22	2021-12-05	3 років	236.64	0	0	1.31	0	1.94	0	0	0	0	0	0	0	3.25
діла	1988-10-21	2021-08-27	32 років	41.87	0	0	1.38	0	1.88	0	0	0	0	0	0	0	3.26
діла	2014-08-08	2021-01-31	6 років	224	0	0	0.46	0	0.91	1.37	0	0	0	0	0.29	0.23	3.26
діла	2018-12-27	2021-06-04	2 років	92	0.13	0.19	1.12	0	1.51	0	0	0	0	0	0.31	0	3.26
діла	1984-12-07	2021-05-19	36 років	255.88	0.38	0.35	0.4	0	1.37	0.13	0.38	0	0	0.11	0.15	0	3.27
діла	1998-08-07	2021-02-11	22 років	38.74	0	0	0	0	0	3.29	0	0	0	0	0	0	3.29
діла	2007-04-12	2021-04-22	14 років	193	0	0.38	1.08	0	1.83	0	0	0	0	0	0	0	3.29
діла	1996-06-26	2021-06-04	24 років	61	0	0	0	0	0	0	0.17	2.89	0.25	0	0	0	3.31
діла	2004-05-24	2021-03-29	16 років	153	0.17	0.53	0.69	0	1.92	0	0	0	0	0	0	0	3.31
діла	2014-01-04	2021-12-09	7 років	1365	0.78	2.3	0	0	0	0	0.23	0	0	0	0	0	3.31
діла	2017-10-06	2021-05-13	3 років	54.59	0	0.26	0	0	0.69	2.37	0	0	0	0	0	0	3.32
діла	2019-07-03	2021-12-23	2 років	1472	0	0.16	1	0	2.16	0	0	0	0	0	0	0	3.32
діла	1984-09-17	2021-10-23	37 років	60	0.19	0.32	0.85	0	1.98	0	0	0	0	0	0	0	3.34
діла	2013-02-22	2021-09-20	8 років	231	0.48	1.19	0.37	0	1.3	0	0	0	0	0	0	0	3.34
діла	1994-02-11	2020-11-29	26 років	118	0.45	0	0	0	0	0	0	0	0	0	1	1.9	3.35
діла	2017-01-16	2021-09-17	4 років	1370	0	0	0	0	0	1.92	0.55	0.88	0	0	0	0	3.35
діла	2014-08-26	2021-06-16	6 років	103	0.19	0.28	1.04	0	1.73	0	0	0	0	0	0.11	0	3.35
діла	2009-11-08	2021-12-25	12 років	< 20	0.24	1.15	0.72	0	1.26	0	0	0	0	0	0	0	3.37
діла	1988-06-01	2021-04-08	32 років	54.59	0	0	1.07	0	2.06	0.26	0	0	0	0	0	0	3.39
діла	2011-12-17	2021-02-04	9 років	1894	0.44	0	0	0.12	0	0	1.02	0	0	0	0.99	0.82	3.39
діла	1974-12-20	2021-10-21	46 років	111	0	0	0	0	0	3.39	0	0	0	0	0	0	3.39
діла	2013-11-30	2021-06-09	7 років	26.03	0.42	1.64	0.11	0	0.34	0.38	0	0	0	0.17	0.34	0	3.4
діла	2014-07-30	2021-06-14	6 років	< 20	0	0	0	0	0	0	0	3.29	0	0	0	0.12	3.41
діла	1976-08-28	2021-06-01	44 років	41.12	0.25	0.14	1.4	0	1.5	0	0	0.13	0	0	0	0	3.42
діла	1989-02-10	2022-02-09	32 років	144.1	0	0	0	0	0	3.26	0	0	0	0	0.16	0	3.42
діла	1987-02-01	2021-08-21	34 років	< 20	0	0.72	0.72	0	1.99	0	0	0	0	0	0	0	3.43
діла	2019-01-28	2021-06-27	2 років	136.08	0	0	0	0	0	3.3	0	0	0	0	0.13	0	3.43
діла	1961-06-16	2022-01-19	60 років	76	0	0	0	0	0	3.43	0	0	0	0	0	0	3.43
діла	1991-06-17	2021-05-23	29 років	94.26	0	0	1.75	0	1.54	0	0	0	0	0	0.15	0	3.44
діла	1966-06-09	2022-03-31	55 років	< 20	0.11	0	0.31	0	0.36	0	1.3	1.36	0	0	0	0	3.44
діла	1980-09-07	2022-02-14	41 років	< 20	0.11	0.48	2	0	0.86	0	0	0	0	0	0	0	3.45
діла	1992-02-17	2021-09-16	29 років	55	0.27	0.56	0.68	0	1.94	0	0	0	0	0	0	0	3.45
діла	2015-03-27	2021-01-22	5 років	< 20	0.33	0.92	0.71	0	1.5	0	0	0	0	0	0	0	3.46
діла	2011-01-07	2021-01-15	10 років	2492	0	0.23	0	0	0	2.68	0.57	0	0	0	0	0	3.48
діла	1992-04-02	2021-08-18	29 років	< 20	0	0	0	0	0	0	0	3.19	0	0	0	0.29	3.48
діла	1987-09-20	2021-09-23	34 років	50.66	0	0	0	0	0	3.48	0	0	0	0	0	0	3.48
діла	2017-01-20	2021-10-17	4 років	211	0.21	0.4	0.61	0	1.82	0	0.44	0	0	0	0	0	3.48
діла	1998-11-17	2021-09-05	22 років	46.43	0	0	0	0	0	3.37	0	0	0	0	0.12	0	3.49
діла	2005-01-23	2020-12-18	15 років	608	0.21	0.89	0.94	0	1.27	0	0.19	0	0	0	0	0	3.5
діла	2009-05-08	2021-06-30	12 років	134	0	0	0	0	0	3.5	0	0	0	0	0	0	3.5
діла	1982-09-13	2021-07-30	38 років	137.88	0	0	1.38	0	1.98	0	0	0	0	0	0.14	0	3.5
діла	1982-02-28	2021-08-18	39 років	137.01	0	0	0	0	0	3.51	0	0	0	0	0	0	3.51
діла	2016-11-26	2021-05-08	4 років	< 20	0	0	0	0	0	3.52	0	0	0	0	0	0	3.52
діла	2013-02-15	2021-07-16	8 років	< 20	0	0	1.06	0	2.17	0	0	0.3	0	0	0	0	3.53
діла	2015-06-16	2021-03-16	5 років	72	0	0	0	0	0	3.53	0	0	0	0	0	0	3.53
діла	2013-03-07	2021-12-08	8 років	1031	0.83	2.71	0	0	0	0	0	0	0	0	0	0	3.54
діла	1984-07-21	2021-09-03	37 років	37.21	0	0	0	0	0	3.54	0	0	0	0	0	0	3.54
діла	2017-07-28	2021-12-25	4 років	90	0	0	1.21	0	2.33	0	0	0	0	0	0	0	3.54
діла	2013-04-02	2022-02-04	8 років	1040	0.19	0.99	1	0	1.36	0	0	0	0	0	0	0	3.54
діла	1985-08-11	2021-12-14	36 років	65.01	0	0	0	0	0	3.56	0	0	0	0	0	0	3.56
діла	1977-07-20	2021-11-19	44 років	21.52	1.23	0	0	0	0	0	0	0	0	0	0.41	1.93	3.57
діла	1987-10-15	2021-06-27	33 років	< 20	0.13	0	0.53	0	1.18	0	0	1.29	0.16	0	0	0.28	3.57
діла	1976-11-01	2021-07-16	44 років	62.03	0	0.22	0	0	1.54	0	1.71	0	0	0	0.11	0	3.58
діла	1986-12-31	2021-11-28	34 років	167	0	0	0	0	0	0	0	2.63	0.2	0	0	0.75	3.58
діла	1960-04-29	2021-12-23	61 років	374	0	0	0	0	0	3.37	0	0	0	0	0	0.23	3.6
діла	2001-03-15	2021-12-06	20 років	141.81	0	0	1.57	0	2.04	0	0	0	0	0	0	0	3.61
діла	2015-01-29	2021-07-28	6 років	573	0.48	1.14	0	0	0	0	1.77	0	0	0	0.23	0	3.62
діла	2017-04-23	2021-07-17	4 років	101	0.32	0.71	0	0.61	0	0	0	0	0	0	0.28	1.7	3.62
діла	2002-05-09	2022-04-06	19 років	148	0	0	1.29	0.31	2.02	0	0	0	0	0	0	0	3.62
діла	2013-08-22	2021-04-25	7 років	532	1.18	2.45	0	0	0	0	0	0	0	0	0	0	3.63
діла	2014-06-02	2022-02-08	7 років	230	0	0	0	0	0	3.51	0	0	0	0	0.13	0	3.64
діла	1976-08-30	2021-12-13	45 років	58.19	0.37	0.66	0.51	0	2.1	0	0	0	0	0	0	0	3.64
діла	1989-07-17	2021-12-28	32 років	< 20	0	0	0	0	0	0	3.65	0	0	0	0	0	3.65
діла	2000-02-08	2022-03-31	22 років	84	0	0	1.3	0	2.35	0	0	0	0	0	0	0	3.65
діла	2011-02-26	2021-01-23	9 років	100	0	0.29	1.13	0	2.24	0	0	0	0	0	0	0	3.66
діла	2015-06-17	2021-10-19	6 років	100.18	0	0.12	0.36	0	3.18	0	0	0	0	0	0	0	3.66
діла	2012-12-06	2022-01-26	9 років	22.41	0	0.12	1.05	0	2.5	0	0	0	0	0	0	0	3.67
діла	1990-08-08	2021-04-29	30 років	< 20	0.2	0.39	0.36	0	2.74	0	0	0	0	0	0	0	3.69
діла	1997-11-11	2021-05-20	23 років	109	0.11	0	1.4	0	2.19	0	0	0	0	0	0	0	3.7
діла	1967-02-07	2021-12-16	54 років	51.89	0	0	0	0	0	3.71	0	0	0	0	0	0	3.71
діла	2001-10-19	2021-09-21	19 років	< 20	0	0	0	0	0	0	0	3.49	0	0	0	0.23	3.72
діла	2006-12-24	2021-09-12	14 років	110	0	0	1.29	0	2.43	0	0	0	0	0	0	0	3.72
діла	2013-07-03	2021-11-05	8 років	233.18	0	0	0.44	0	3.3	0	0	0	0	0	0	0	3.74
діла	1970-12-31	2021-08-05	50 років	95.89	0	0	1.53	0	2.21	0	0	0	0	0	0	0	3.74
діла	1994-02-11	2021-08-19	27 років	46.76	0	0	0	0	0	3.75	0	0	0	0	0	0	3.75
діла	2015-04-11	2021-04-22	6 років	613	0	0	0	0	0	3.76	0	0	0	0	0	0	3.76
діла	1987-05-10	2021-12-15	34 років	216	0	0	0.89	0	1.63	0	1.26	0	0	0	0	0	3.78
діла	2016-02-21	2021-12-24	5 років	34	1.46	0	0	0	0	0	0	0	0	0	0.24	2.08	3.78
діла	1997-10-25	2021-06-27	23 років	56	0	0.53	0	0	3.26	0	0	0	0	0	0	0	3.79
діла	2002-10-28	2021-02-07	18 років	117	0	0	0	0.12	0	3.53	0	0	0	0	0.14	0	3.79
діла	2007-02-24	2021-06-09	14 років	40	0	0	0.69	0	2.39	0.57	0	0	0	0	0.15	0	3.8
діла	1998-02-09	2021-11-30	23 років	40.36	0.18	0	0	0	0	3.25	0	0	0	0	0	0.37	3.8
діла	1988-04-12	2021-04-17	33 років	< 20	0.19	0.31	1.42	0	1.9	0	0	0	0	0	0	0	3.82
діла	2013-04-14	2021-09-12	8 років	182	0	0	0	0	0	0	0	3.83	0	0	0	0	3.83
діла	1989-05-21	2021-09-17	32 років	< 20	0	0	0.93	0	2.9	0	0	0	0	0	0	0	3.83
діла	2017-03-12	2022-02-02	4 років	90	0	0	0	0	0	3.24	0.24	0.36	0	0	0	0	3.84
діла	2013-10-13	2021-04-24	7 років	1336	0	0	0.68	0	1.06	1.4	0.71	0	0	0	0	0	3.85
діла	1988-08-19	2021-08-28	33 років	112.4	0	0	1.01	0	2.73	0	0	0	0	0	0.11	0	3.85
діла	2013-04-25	2021-12-11	8 років	36.84	0.54	0.84	0.79	0	1.69	0	0	0	0	0	0	0	3.86
діла	2005-12-22	2022-01-16	16 років	67	0	0	0	0	0	3.17	0.55	0	0	0	0.15	0	3.87
діла	1985-04-02	2021-08-10	36 років	124	0	0	1.88	0	1.99	0	0	0	0	0	0	0	3.87
діла	2005-10-18	2021-06-17	15 років	101.1	0.31	0.4	1.05	0	2.12	0	0	0	0	0	0	0	3.88
діла	2001-02-23	2021-11-16	20 років	1887	0.51	0	0	0	0	0	0.75	0	0	0	0	2.64	3.9
діла	2009-01-22	2021-02-12	12 років	69	0.64	0.47	0.29	0	1.1	0.16	0	0	0	0	0.6	0.64	3.9
діла	2003-07-10	2021-06-23	17 років	21.86	0	0	1.75	0	2.16	0	0	0	0	0	0	0	3.91
діла	2017-02-05	2021-12-21	4 років	180	0	0	0.75	0	1.52	0	1.34	0.17	0.13	0	0	0	3.91
діла	1988-11-23	2021-07-21	32 років	< 20	0	0	1.53	0	2.39	0	0	0	0	0	0	0	3.92
діла	2014-08-01	2022-02-18	7 років	59.55	0	0.28	0.83	0	2.22	0.15	0.32	0	0	0	0.13	0	3.93
діла	2012-01-05	2021-07-13	9 років	38.77	0	0	1.39	0	2.55	0	0	0	0	0	0	0	3.94
діла	2002-06-09	2021-12-22	19 років	307	0.11	0	0.66	0.12	1.76	1.13	0	0	0	0	0.16	0	3.94
діла	2017-08-28	2021-02-12	3 років	348	0	0	0	0	0	0	0	0	3.94	0	0	0	3.94
діла	1982-12-13	2021-04-09	38 років	< 20	0.19	0.19	0	0	0.29	0	0	3.07	0	0	0	0.21	3.95
діла	1985-10-12	2021-06-05	35 років	34.33	0.15	0.13	0.36	0	0.99	2.21	0	0	0	0	0.12	0	3.96
діла	1996-01-11	2021-09-02	25 років	52.65	0	0	0	0	0	3.81	0	0	0	0	0.15	0	3.96
діла	1988-04-04	2021-09-11	33 років	255	0	0	0	0	0.18	0	3.3	0	0	0	0.25	0.24	3.97
діла	1965-08-26	2021-11-20	56 років	99	0	0	0	0	0.33	3.68	0	0	0	0	0	0	4.01
діла	2013-10-22	2021-05-13	7 років	473	1.41	2.62	0	0	0	0	0	0	0	0	0	0	4.03
діла	2014-10-08	2021-08-19	6 років	101	0	0	1.18	0	2.85	0	0	0	0	0	0	0	4.03
діла	1985-08-11	2021-07-29	35 років	< 20	0.71	0.96	0.71	0	1.66	0	0	0	0	0	0	0	4.04
діла	1989-11-22	2021-09-16	31 років	< 20	0	0	0	0	4.04	0	0	0	0	0	0	0	4.04
діла	2015-06-12	2021-12-09	6 років	100	0	0	0	0	0	4.04	0	0	0	0	0	0	4.04
діла	1986-08-16	2021-12-06	35 років	71.8	0	0	1.71	0	2.34	0	0	0	0	0	0	0	4.05
діла	2007-09-27	2020-12-16	13 років	1588	1.13	2.92	0	0	0	0	0	0	0	0	0	0	4.05
діла	2005-07-12	2021-03-28	15 років	1621	0.8	3.13	0	0	0.12	0	0	0	0	0	0	0	4.05
діла	1979-02-01	2022-02-06	43 років	75.05	0	0	1.69	0	2.36	0	0	0	0	0	0	0	4.05
діла	2016-11-15	2021-04-03	4 років	299	0	0.12	1.01	0	2.21	0.72	0	0	0	0	0	0	4.06
діла	2017-01-27	2021-04-27	4 років	88.82	0.17	0.25	2.97	0	0.67	0	0	0	0	0	0	0	4.06
діла	2014-04-18	2021-10-17	7 років	160	0	0	0	0	0	4.07	0	0	0	0	0	0	4.07
діла	1976-01-26	2021-01-13	44 років	< 20	0	0	0	0	0	0	0	3.8	0	0	0.11	0.17	4.08
діла	2006-02-22	2020-12-18	14 років	129.51	0	0	2.37	0	1.72	0	0	0	0	0	0	0	4.09
діла	1977-01-17	2021-10-03	44 років	52	0	0	0	0	0	0	4.09	0	0	0	0	0	4.09
діла	2019-01-23	2021-07-25	2 років	< 20	0	0	0.78	1.17	0.91	0	0	0	0	0	0	1.23	4.09
діла	2010-01-04	2021-07-08	11 років	106	0	0	0	0.2	0.31	0	0	2.17	0	0	0.14	1.28	4.1
діла	2014-12-26	2021-07-04	6 років	70.07	0	0	0.59	0	0.98	2.53	0	0	0	0	0	0	4.1
діла	2010-03-12	2021-06-16	11 років	46.01	0.63	0.52	0.94	0	1.62	0	0.24	0	0	0	0.15	0	4.1
діла	1984-03-12	2021-05-25	37 років	59.73	0	0	0	0	0	4.11	0	0	0	0	0	0	4.11
діла	1991-10-13	2021-03-14	29 років	325	0	0	0	0	0	4.12	0	0	0	0	0	0	4.12
діла	1981-10-01	2021-09-03	39 років	156	0	0	0	0	0	4.12	0	0	0	0	0	0	4.12
діла	1989-08-22	2021-09-19	32 років	85	0.21	0	0	0	0	3.55	0	0	0	0	0.13	0.24	4.13
діла	2007-01-18	2021-09-05	14 років	96.75	0	0	1.91	0	2.23	0	0	0	0	0	0	0	4.14
діла	1989-11-26	2021-05-01	31 років	< 20	0	0.26	2.65	0	1.24	0	0	0	0	0	0	0	4.15
діла	2003-05-09	2022-02-16	18 років	72.47	0	0	1.31	0	2.84	0	0	0	0	0	0	0	4.15
діла	2009-11-03	2021-12-22	12 років	391	0	0	0	0	0	4.16	0	0	0	0	0	0	4.16
діла	2012-05-11	2020-12-10	8 років	513	0	0	0.46	0	3.01	0	0.69	0	0	0	0	0	4.16
діла	1989-06-19	2021-01-09	31 років	64	0.39	0.93	0.36	0	0.98	1.51	0	0	0	0	0	0	4.17
діла	2014-02-21	2021-11-11	7 років	215	0	0	0	0	0	0	0	0	0	4.18	0	0	4.18
діла	2014-02-25	2021-11-11	7 років	859	0.34	1.01	1.2	0	1.63	0	0	0	0	0	0	0	4.18
діла	1982-12-06	2021-09-04	38 років	66	1.12	0	0	0.36	0	0	0	0	0	0	0.68	2.03	4.19
діла	2017-10-31	2021-12-21	4 років	< 20	0	0	1.71	0	2.49	0	0	0	0	0	0	0	4.2
діла	1995-08-15	2021-06-26	25 років	< 20	0	0	1.5	0	2.71	0	0	0	0	0	0	0	4.21
діла	2011-11-14	2021-08-26	9 років	546	0	0	1.35	0	2.63	0	0.23	0	0	0	0	0	4.21
діла	1990-12-05	2021-10-23	30 років	28.92	0	0	1.23	0	2.98	0	0	0	0	0	0	0	4.21
діла	1987-09-11	2021-11-26	34 років	< 20	0	0	1.18	0	3.04	0	0	0	0	0	0	0	4.22
діла	2008-02-07	2021-07-25	13 років	1150	0	0	0	0	0	0	0	0	0	0	2.26	1.96	4.22
діла	2009-05-25	2021-05-11	11 років	24.25	0.12	0.13	0.99	0	2.47	0.11	0	0	0	0.11	0.3	0	4.23
діла	2015-10-27	2021-12-21	6 років	102	0	0	1.82	0	2.29	0	0.12	0	0	0	0	0	4.23
діла	1984-06-04	2021-12-23	37 років	2190	0.95	1.42	0	0	0	0	0	0	0	0.28	0.17	1.42	4.24
діла	1996-10-15	2021-12-28	25 років	20.38	0	0	1.4	0	2.84	0	0	0	0	0	0	0	4.24
діла	1980-12-25	2021-09-26	40 років	150.92	0.19	0.82	0.53	0	2.72	0	0	0	0	0	0	0	4.26
діла	2006-01-02	2021-02-24	15 років	1567	0.82	3.14	0	0	0.15	0	0.16	0	0	0	0	0	4.27
діла	1999-09-10	2021-03-04	21 років	111.22	0.74	0	0	0.38	0	0.91	0	0	0	0	0.76	1.49	4.28
діла	2012-10-21	2020-12-03	8 років	248	0	0	0	0	0	4	0	0	0	0	0.16	0.14	4.3
діла	2014-03-29	2021-08-26	7 років	68	0	0	1.35	0	2.95	0	0	0	0	0	0	0	4.3
діла	2014-02-25	2021-09-05	7 років	226	1.12	3.08	0	0	0	0	0	0	0.11	0	0	0	4.31
діла	1996-01-20	2021-05-21	25 років	29.04	0	0	1.92	0	2.24	0.16	0	0	0	0	0	0	4.32
діла	2021-04-11	2021-04-14	0 років	237	0.28	0.49	0.59	0	1.34	1.62	0	0	0	0	0	0	4.32
діла	1986-09-17	2021-10-23	35 років	114.39	0.8	0	0.25	0	0.88	1.97	0	0	0	0	0	0.43	4.33
діла	2002-02-18	2022-02-03	19 років	252	0	0	0	0	0	0	0	3.92	0.42	0	0	0	4.34
діла	2012-10-23	2022-02-08	9 років	< 20	0	0	0.45	0.12	3.54	0	0	0	0	0	0.23	0	4.34
діла	2012-08-29	2021-11-10	9 років	21.53	0.48	1.08	0.7	0	2.12	0	0	0	0	0	0	0	4.38
діла	2010-10-07	2021-07-02	10 років	81.32	0	0	1.04	0	3.35	0	0	0	0	0	0	0	4.39
діла	2006-02-23	2021-06-25	15 років	32.44	0	0	1.18	0	3.22	0	0	0	0	0	0	0	4.4
діла	2015-09-24	2021-04-29	5 років	227	0	0	0	0.16	0.22	3.9	0	0	0	0	0.12	0	4.4
діла	2016-09-15	2021-11-18	5 років	75.99	0	0	1.59	0	2.81	0	0	0	0	0	0	0	4.4
діла	2003-02-19	2021-12-10	18 років	93.25	0.47	0	0	0	0	3.27	0	0	0	0	0.13	0.54	4.41
діла	1981-09-10	2021-11-03	40 років	26.25	0	0	1.6	0	2.82	0	0	0	0	0	0	0	4.42
діла	1979-06-07	2021-12-14	42 років	92.23	0	0	0	0	0	4.42	0	0	0	0	0	0	4.42
діла	2007-11-05	2022-01-18	14 років	97	0	0	0.94	0	3.51	0	0	0	0	0	0	0	4.45
діла	1992-04-15	2021-10-02	29 років	175	2.32	0	0	0	0	0	0	0	0	0	0.17	1.97	4.46
діла	2008-04-11	2021-04-14	13 років	70	0.31	0.49	0.63	0	1.35	1.69	0	0	0	0	0	0	4.47
діла	2004-04-13	2021-11-16	17 років	211	0	0	1.15	0	3.33	0	0	0	0	0	0	0	4.48
діла	1992-12-22	2021-08-29	28 років	45.15	0	0	1.67	0	1.91	0.93	0	0	0	0	0	0	4.51
діла	2014-09-23	2021-11-13	7 років	1303	0.19	0.5	0.43	0	3.39	0	0	0	0	0	0	0	4.51
діла	2002-12-23	2021-09-15	18 років	593	1.69	0	0	0	0	0	0.45	0	0	0	0.2	2.17	4.51
діла	2019-03-09	2021-01-25	1 років	82.12	0	0	0	0	0	4.21	0	0	0	0	0.3	0	4.51
діла	2020-01-03	2021-06-16	1 років	64	0	0	0	0	0	4.54	0	0	0	0	0	0	4.54
діла	2010-06-21	2020-11-28	10 років	< 20	0	0	0	0	0.29	0	0	4.1	0	0	0	0.16	4.55
діла	2016-02-03	2021-07-02	5 років	79	0	0	0	0.24	0	4.03	0	0	0	0	0	0.28	4.55
діла	2015-11-02	2021-05-11	5 років	479.39	0.5	0.85	0.26	0.15	2.8	0	0	0	0	0	0	0	4.56
діла	2012-03-10	2021-10-16	9 років	90.97	0	0	1.4	0	3.16	0	0	0	0	0	0	0	4.56
діла	1997-02-04	2021-06-11	24 років	< 20	0	0	1.91	0	2.55	0	0	0	0	0	0.11	0	4.57
діла	2015-01-02	2021-10-17	6 років	1567	0.98	2.44	0.15	0	1.04	0	0	0	0	0	0	0	4.61
діла	2013-10-16	2020-12-12	7 років	194	0	0	0	0	0	4.61	0	0	0	0	0	0	4.61
діла	2015-05-27	2021-03-05	5 років	478	0	0	1.87	0	2.65	0.11	0	0	0	0	0	0	4.63
діла	2017-03-25	2021-04-22	4 років	84.46	0.32	1.28	0.63	0	2.4	0	0	0	0	0	0	0	4.63
діла	2007-08-29	2022-01-12	14 років	39.46	0	0.13	0.23	0	0.57	3.71	0	0	0	0	0	0	4.64
діла	2004-11-30	2021-09-12	16 років	37.72	0	0	2.07	0	2.34	0.23	0	0	0	0	0	0	4.64
діла	2015-09-05	2021-08-11	5 років	68.88	0	0.29	1.24	0	2.87	0	0	0.24	0	0	0	0	4.64
діла	2003-09-21	2021-10-31	18 років	94	0.3	0.45	1.78	0	2.12	0	0	0	0	0	0	0	4.65
діла	2015-09-22	2021-10-28	6 років	796	0.77	1.02	0.24	0	2.63	0	0	0	0	0	0	0	4.66
діла	2007-01-10	2021-07-01	14 років	105.8	0	0	2.14	0	2.53	0	0	0	0	0	0	0	4.67
діла	2015-01-02	2021-10-16	6 років	1579	0.98	2.42	0.22	0	1.05	0	0	0	0	0	0	0	4.67
діла	2007-08-05	2021-07-29	13 років	79.85	0	0	0.87	0	3.67	0	0	0	0	0	0.14	0	4.68
діла	2013-11-06	2021-06-28	7 років	192.96	0	0	1.68	0	3	0	0	0	0	0	0	0	4.68
діла	1970-04-20	2022-04-06	51 років	111.07	0	0	0	0	0	4.68	0	0	0	0	0	0	4.68
діла	2016-01-25	2021-09-01	5 років	80.96	0.47	1.8	0	0	1.39	0	0	0	0	0	0.37	0.65	4.68
діла	2009-09-08	2020-12-19	11 років	124.18	0	0.39	0.78	0	3.52	0	0	0	0	0	0	0	4.69
діла	2008-09-19	2021-08-28	12 років	180.82	0	0	2.04	0	2.67	0	0	0	0	0	0	0	4.71
діла	2013-07-01	2021-12-17	8 років	204.66	0	0	0.38	0	1.2	0	3.13	0	0	0	0	0	4.71
діла	1980-12-10	2022-02-16	41 років	95	0	0.24	2.94	0	1.54	0	0	0	0	0	0	0	4.72
діла	2012-02-06	2021-04-27	9 років	27.57	0	0	3.02	0	1.7	0	0	0	0	0	0	0	4.72
діла	2002-04-13	2022-01-13	19 років	84.62	0	0	1.88	0	2.85	0	0	0	0	0	0	0	4.73
діла	2012-03-04	2021-10-24	9 років	185	0	0	0.74	0	3.54	0	0.46	0	0	0	0	0	4.74
діла	2002-11-16	2021-07-28	18 років	44.76	0	0	1.54	0	2.63	0	0.59	0	0	0	0	0	4.76
діла	2004-02-11	2021-04-18	17 років	55	0	0	1.92	0	2.84	0	0	0	0	0	0	0	4.76
діла	1970-08-25	2021-10-28	51 років	63	0	0	0	0	0	4.76	0	0	0	0	0	0	4.76
діла	2013-03-11	2021-08-03	8 років	163.08	0	0	1.37	0	3.27	0	0	0	0	0	0.12	0	4.76
діла	2009-05-30	2021-09-13	12 років	129	0	0	2.1	0	2.67	0	0	0	0	0	0	0	4.77
діла	2004-12-18	2021-05-03	16 років	29.15	0	0	1.13	0	3	0	0.12	0.42	0.11	0	0	0	4.78
діла	2016-02-01	2022-02-18	6 років	412	0	0	0	0.2	0	4.43	0	0	0	0	0.17	0	4.8
діла	1980-06-09	2021-09-30	41 років	91.15	0	0	1.23	0	3.6	0	0	0	0	0	0	0	4.83
діла	1991-03-30	2021-10-31	30 років	< 20	0	0	1.75	0	3.08	0	0	0	0	0	0	0	4.83
діла	2020-01-12	2021-09-23	1 років	< 20	0.49	1.16	0.19	0	1.75	0	0	1.26	0	0	0	0	4.85
діла	1982-11-01	2022-02-20	39 років	29.44	0	0	0.65	0	1.81	2.4	0	0	0	0	0	0	4.86
діла	2015-06-25	2021-03-14	5 років	2494	1.81	3.06	0	0	0	0	0	0	0	0	0	0	4.87
діла	2016-12-05	2021-07-04	4 років	98	0.49	0.76	1.13	0	2.5	0	0	0	0	0	0	0	4.88
діла	2007-07-20	2021-09-03	14 років	86	0	0	0	0	0	4.69	0	0	0	0	0.19	0	4.88
діла	2006-04-13	2021-04-25	15 років	39.91	0	0	1.11	0.13	1.9	1.76	0	0	0	0	0	0	4.9
діла	2014-11-03	2021-11-05	7 років	< 20	0	0.12	1.01	0	3.78	0	0	0	0	0	0	0	4.91
діла	1983-11-07	2021-12-19	38 років	122.01	0	0	0.72	0	1.03	3.19	0	0	0	0	0	0	4.94
діла	1992-06-05	2022-01-13	29 років	63.22	0	0	0.13	0	0.64	0	0	4.04	0	0	0	0.13	4.94
діла	2005-08-08	2021-04-21	15 років	32.12	0	0	0.83	0	4.12	0	0	0	0	0	0	0	4.95
діла	2000-03-08	2021-04-24	21 років	42.97	0.51	0.78	0.35	0	2.68	0	0.63	0	0	0	0	0	4.95
діла	1983-05-20	2021-07-18	38 років	< 20	0	0	0.73	0	4.06	0	0	0	0	0	0.18	0	4.97
діла	2007-12-02	2022-02-14	14 років	276.15	0	0	0.18	0	0.28	0	4.53	0	0	0	0	0	4.99
діла	2010-10-13	2021-08-04	10 років	219.13	0	0	0	0	0	5	0	0	0	0	0	0	5
діла	2015-08-12	2021-05-26	5 років	1930	2.03	2.82	0	0	0	0	0.15	0	0	0	0	0	5
діла	2012-04-22	2021-10-17	9 років	< 20	0	0	0	0	0	0	0	4.61	0	0	0	0.41	5.02
діла	2009-08-13	2021-11-28	12 років	58	0	0	1.69	0	3.05	0	0	0.3	0	0	0	0	5.04
діла	1987-08-08	2021-09-23	34 років	59	0	0	0	0	0	5.04	0	0	0	0	0	0	5.04
діла	1969-09-29	2021-11-28	52 років	182.8	0.39	0.68	2.47	0	1.51	0	0	0	0	0	0	0	5.05
діла	1992-11-08	2021-02-09	28 років	577	0	0	1.05	0	4.01	0	0	0	0	0	0	0	5.06
діла	2005-10-18	2022-02-09	16 років	195	0	0	0	0	0	4.73	0.15	0	0	0	0.18	0	5.06
діла	2002-03-27	2021-10-26	19 років	62	0	0	2.42	0	2.69	0	0	0	0	0	0	0	5.11
діла	2000-07-05	2021-11-25	21 років	161	0	0	0	0	0	4.68	0.35	0	0	0	0.11	0	5.14
діла	1985-03-24	2021-08-29	36 років	54	0	0	0	0	0	5.15	0	0	0	0	0	0	5.15
діла	2009-11-20	2021-11-14	11 років	235	0	0	0	0	0	0	0	4.68	0.2	0	0	0.29	5.17
діла	2013-07-12	2021-10-21	8 років	91	0	0	0	0	0.12	0	0	4.53	0	0	0	0.53	5.18
діла	2015-03-03	2021-09-12	6 років	324	0.41	1.51	1.86	0	1.42	0	0	0	0	0	0	0	5.2
діла	2015-12-17	2022-02-21	6 років	89	0.11	0.14	0.38	0	4.58	0	0	0	0	0	0	0	5.21
діла	2016-08-13	2021-05-25	4 років	184.29	0.97	0	0	0	0	0	0	0	0	0	0.66	3.59	5.22
діла	2012-10-08	2022-02-11	9 років	85.24	0	0	0.11	0	0.56	4.39	0	0	0	0	0.18	0	5.24
діла	2015-04-24	2021-12-07	6 років	35.32	0	0	1.74	0	3.12	0	0.38	0	0	0	0	0	5.24
діла	2010-09-30	2021-09-25	10 років	66.86	0	0	0	0	0	5.25	0	0	0	0	0	0	5.25
діла	2017-05-27	2021-12-03	4 років	182.84	0	0	1.73	0	3.53	0	0	0	0	0	0	0	5.26
діла	1984-01-16	2021-07-30	37 років	84.29	0	0	2.1	0	2.94	0	0	0	0	0	0.23	0	5.27
діла	1979-02-05	2021-06-27	42 років	176.84	0.57	0.75	1.64	0	2.17	0	0	0	0	0	0.16	0	5.29
діла	2004-12-16	2021-08-13	16 років	70	0	0	1.4	0	3.91	0	0	0	0	0	0	0	5.31
діла	1980-04-25	2021-04-20	40 років	60.05	0.96	0	0	0	0	0	0	0	0	0	0.86	3.5	5.32
діла	2015-07-28	2021-03-06	5 років	821	0.73	1.66	0.94	0	2	0	0	0	0	0	0	0	5.33
діла	2011-10-26	2021-03-11	9 років	1436	0	0	0	0	0	5.34	0	0	0	0	0	0	5.34
діла	2011-12-17	2021-04-09	9 років	211	0.59	0.11	0.31	0	1.31	0	0	0	0	0	0.18	2.84	5.34
діла	2014-07-24	2021-11-06	7 років	219	0.13	0	1.47	0	3.74	0	0	0	0	0	0	0	5.34
діла	2015-07-20	2021-03-28	5 років	78	0.56	0.94	1.27	0	1.89	0	0.21	0	0	0	0	0.48	5.35
діла	2008-08-26	2021-11-30	13 років	60	0.14	0.19	2.36	0	2.66	0	0	0	0	0	0	0	5.35
діла	1989-02-27	2021-07-13	32 років	20.9	0	0	0	0	0.42	0	0	4.26	0	0	0	0.68	5.36
діла	1993-04-26	2021-03-28	27 років	80.4	0	0	0	0	0.16	5.2	0	0	0	0	0	0	5.36
діла	2012-09-27	2021-10-20	9 років	530	0	0	0	0	0	4.85	0.52	0	0	0	0	0	5.37
діла	2010-10-03	2021-08-24	10 років	56.7	0	0	0	0	0.41	0	0	4.62	0	0	0	0.34	5.37
діла	1988-07-08	2022-01-19	33 років	22.02	0.36	0.82	1.72	0	2.47	0	0	0	0	0	0	0	5.37
діла	2012-07-29	2021-10-16	9 років	1648	0.81	1.43	0.21	0	2.93	0	0	0	0	0	0	0	5.38
діла	2007-05-10	2021-02-04	13 років	245	0	0	1.93	0	3.29	0	0.17	0	0	0	0	0	5.39
діла	2007-08-07	2021-09-09	14 років	< 20	0	0	0.6	0	1.38	0	0	3.28	0	0	0	0.13	5.39
діла	2013-07-02	2022-01-22	8 років	101	0.14	0.43	1.95	0	2.87	0	0	0	0	0	0	0	5.39
діла	1983-12-01	2022-02-02	38 років	176	0	0.3	2	0	3.14	0	0	0	0	0	0	0	5.44
діла	2005-07-15	2021-11-25	16 років	82	0	0	0	0.43	0	4.68	0	0	0	0	0.36	0	5.47
діла	1986-10-25	2021-09-30	34 років	57	0	0	0	0	0	5.48	0	0	0	0	0	0	5.48
діла	2013-06-04	2020-12-13	7 років	44.87	0	0	1	0	4.05	0	0.45	0	0	0	0	0	5.5
діла	2018-01-25	2021-07-16	3 років	292.44	0	0	0	0	0	5.38	0	0	0	0	0.12	0	5.5
діла	1979-11-20	2021-12-20	42 років	< 20	0	0	1.46	0	3.07	0	1	0	0	0	0	0	5.53
діла	2005-12-11	2022-01-26	16 років	82.23	0.46	0.82	1	0	3.26	0	0	0	0	0	0	0	5.54
діла	2007-04-04	2021-09-06	14 років	319	0	0	0	0.26	0	0	4.95	0	0	0	0.35	0	5.56
діла	2016-07-23	2021-09-11	5 років	112	0	0	0	0	0	5.56	0	0	0	0	0	0	5.56
діла	2002-10-19	2021-07-02	18 років	188.28	0	0	2.38	0	3.18	0	0	0	0	0	0	0	5.56
діла	2004-01-21	2021-09-30	17 років	1544	2.21	0	0	1.68	0	> 50	0	0	0	0	0.47	1.21	5.57
діла	2011-11-12	2021-06-17	9 років	< 20	0	0	2.22	0	3.06	0	0.29	0	0	0	0	0	5.57
діла	2017-12-28	2022-01-29	4 років	1363	0	0	0	0	0.41	0.18	4.99	0	0	0	0	0	5.58
діла	1973-10-26	2021-12-13	48 років	99.69	0	0	2.54	0	3.06	0	0	0	0	0	0	0	5.6
діла	1997-05-25	2022-01-05	24 років	< 20	0.15	0.24	1.57	0	3.66	0	0	0	0	0	0	0	5.62
діла	1989-03-30	2021-09-07	32 років	269	0.16	0.52	2.02	0	2.94	0	0	0	0	0	0	0	5.64
діла	2009-03-29	2021-05-23	12 років	82	0	0	0	0	0	0	0.16	5.36	0	0	0	0.13	5.65
діла	1984-01-10	2022-01-05	37 років	96	0	0	0	0	0	5.66	0	0	0	0	0	0	5.66
діла	2016-07-21	2021-04-20	4 років	31.71	0.63	1.7	0.86	0	2.47	0	0	0	0	0	0	0	5.66
діла	1989-03-30	2021-09-07	32 років	268	0.17	0.55	1.97	0	2.98	0	0	0	0	0	0	0	5.67
діла	1986-08-07	2021-09-02	35 років	79.87	0	0	0	0	0.23	5.12	0	0	0	0	0	0.32	5.67
діла	2004-07-12	2021-02-19	16 років	1064	1.17	4.51	0	0	0	0	0	0	0	0	0	0	5.68
діла	1957-10-16	2021-04-10	63 років	39.44	0.84	0.69	1.57	0.19	2.4	0	0	0	0	0	0	0	5.69
діла	2016-08-05	2021-08-01	4 років	< 20	0	0	1.48	0	4.22	0	0	0	0	0	0	0	5.7
діла	2012-06-30	2021-10-02	9 років	< 20	0	0	1.85	0	3.85	0	0	0	0	0	0	0	5.7
діла	2011-09-06	2021-12-05	10 років	< 20	0.57	0.8	1.15	0	3.2	0	0	0	0	0	0	0	5.72
діла	1979-11-30	2021-01-24	41 років	213	0	0	0	0.14	0.18	3.11	0.98	0.82	0.32	0	0	0.19	5.74
діла	2013-08-27	2021-01-07	7 років	354	0	0.21	2.39	0	3.18	0	0	0	0	0	0	0	5.78
діла	2013-12-05	2022-02-09	8 років	< 20	0	0	0	0	0	0	0	5.66	0	0	0	0.12	5.78
діла	1988-05-28	2021-09-29	33 років	100	0	0	0	0.42	0	0	0	4.49	0	0	0	0.88	5.79
діла	2017-09-19	2021-07-24	3 років	39.76	0	0	1.89	0	3.8	0	0	0	0	0	0.11	0	5.8
діла	1979-03-12	2021-05-15	42 років	78.76	0.36	0	1.15	0	2.58	0	0.4	0	0	0	0.12	1.2	5.81
діла	1980-02-08	2021-01-11	40 років	144	0	0.22	2.06	0	3.56	0	0	0	0	0	0	0	5.84
діла	1994-03-30	2021-01-16	26 років	276	0	0.12	0	0	0	5.72	0	0	0	0	0	0	5.84
діла	2017-08-09	2022-02-13	4 років	64	0.15	0.25	0.75	0	1.99	2.12	0.48	0	0	0	0.11	0	5.85
діла	1981-03-07	2021-09-16	40 років	252	0	0	0	0	0	5.87	0	0	0	0	0	0	5.87
діла	2018-10-31	2022-01-22	3 років	413	0	0	2.36	0	3.52	0	0	0	0	0	0	0	5.88
діла	2008-12-27	2021-09-16	12 років	238	0	0	0	0	0.41	5.36	0	0	0	0	0.11	0	5.88
діла	1990-09-20	2022-02-11	31 років	100.61	0	0	1.97	0	3.75	0	0	0	0	0	0.17	0	5.89
діла	2014-07-31	2021-12-18	7 років	642	0	0	0	0	0	4.7	1.2	0	0	0	0	0	5.9
діла	2016-09-21	2021-10-30	5 років	306	0	0	0	0	0	5.9	0	0	0	0	0	0	5.9
діла	1981-03-07	2021-09-16	40 років	250	0	0	0	0	0	5.91	0	0	0	0	0	0	5.91
діла	2008-10-17	2021-11-09	13 років	47.78	0	0	0	0	0.16	5.75	0	0	0	0	0	0	5.91
діла	2008-04-24	2022-01-28	13 років	957	0	0.6	1.21	0	4.12	0	0	0	0	0	0	0	5.93
діла	2013-12-10	2021-10-17	7 років	115	0	0	0	0	0	5.93	0	0	0	0	0	0	5.93
діла	1975-06-20	2021-04-15	45 років	59	0	0.22	1.75	0.34	3.63	0	0	0	0	0	0	0	5.94
діла	1997-04-26	2021-03-27	23 років	2195	1.64	4.34	0	0	0	0	0	0	0	0	0	0	5.98
діла	2009-08-18	2021-12-29	12 років	23.97	0	0	0	0	0	0	0	0	0	5.98	0	0	5.98
діла	2005-05-28	2021-04-12	15 років	1258	1.25	4.23	0	0	0	0	0.25	0	0.27	0	0	0	6
діла	1974-04-19	2021-12-12	47 років	< 20	0	0	2.26	0	3.74	0	0	0	0	0	0	0	6
діла	2001-01-03	2021-06-10	20 років	103.46	0.55	0.59	1.9	0	2.97	0	0	0	0	0	0	0	6.01
діла	1986-10-20	2021-02-12	34 років	< 20	0	0.17	1.29	0	2.35	0	0	1.97	0	0	0	0.25	6.03
діла	2008-01-29	2021-09-26	13 років	1132	1.08	0	0	0.38	0	0	1.7	0	0	> 50	0.49	2.39	6.04
діла	1991-05-31	2022-01-15	30 років	< 20	0	0	3.08	0	2.98	0	0	0	0	0	0	0	6.06
діла	2003-02-22	2022-02-05	18 років	55	0.25	0.37	1.45	0	3.84	0	0	0	0	0	0.15	0	6.06
діла	2014-08-19	2021-08-13	6 років	996	0	0.3	0	0	0	0	0	5.77	0	0	0	0	6.07
діла	1982-11-18	2021-10-16	38 років	84.74	0.17	0.31	0.78	0	2.32	0	2.49	0	0	0	0	0	6.07
діла	2012-03-25	2021-02-20	8 років	129.67	0.19	0.38	2.36	0	2.81	0	0	0	0	0	0.16	0.17	6.07
діла	1986-04-11	2022-02-07	35 років	106.74	0.55	1.57	1.31	0	2.65	0	0	0	0	0	0	0	6.08
діла	1975-11-12	2021-04-24	45 років	39.43	0	0	0.82	0	2.11	0	0.6	2.56	0	0	0	0	6.09
діла	2016-05-31	2021-11-10	5 років	115	0	0	2.13	0	3.98	0	0	0	0	0	0	0	6.11
діла	1990-05-18	2021-04-02	30 років	23.81	0.18	0.37	1.98	0	3.58	0	0	0	0	0	0	0	6.11
діла	2015-03-21	2021-08-29	6 років	111.29	0	0	2.47	0	3.53	0	0	0	0	0	0.11	0	6.11
діла	2013-09-13	2021-11-07	8 років	848	1.32	0	0.94	0	2.13	0	0	0	0	0	0.26	1.48	6.13
діла	2016-07-08	2021-09-12	5 років	114	0	0	0	0	0	5.92	0	0	0	0	0.21	0	6.13
діла	2012-06-13	2022-02-23	9 років	32.88	0	0	2.72	0	3.41	0	0	0	0	0	0	0	6.13
діла	2012-08-10	2021-10-04	9 років	832	0	0	1.93	0	3.8	0	0	0	0.42	0	0	0	6.15
діла	2010-07-14	2021-06-05	10 років	114.36	0	0	0	0	0	5.91	0	0	0	0	0.25	0	6.16
діла	2004-02-27	2020-12-05	16 років	2100	0.22	0	0	0	0	0.74	4.46	0	0	0	0.2	0.55	6.17
діла	2000-10-12	2021-08-27	20 років	70	0.24	0.66	1.69	0	2.7	0.92	0	0	0	0	0	0	6.21
діла	2005-10-13	2021-12-01	16 років	50.84	0	0	1.54	0	2.21	0	0	2.18	0.3	0	0	0	6.23
діла	2014-12-01	2021-08-12	6 років	51	0	0.32	1.47	0	4.46	0	0	0	0	0	0	0	6.25
діла	2018-05-11	2021-12-05	3 років	232	0	0	0	0	0	6.27	0	0	0	0	0	0	6.27
діла	1999-11-27	2021-05-14	21 років	144.08	0.13	0.11	0	0.16	0.69	5.21	0	0	0	0	0	0	6.3
діла	2010-02-20	2021-03-04	11 років	1108	0	0.31	2.4	0	3.47	0	0.12	0	0	0	0	0	6.3
діла	2014-02-13	2021-03-30	7 років	216	0	0	0	0	0	5.89	0.41	0	0	0	0	0	6.3
діла	2015-11-13	2021-05-23	5 років	222.97	0	0.14	2.51	0	3.51	0	0	0	0	0	0.16	0	6.32
діла	1985-12-03	2021-10-28	35 років	68	0.11	0.18	1.46	0	4.57	0	0	0	0	0	0	0	6.32
діла	1989-06-25	2021-04-02	31 років	98	0.53	1.17	1.94	0	2.73	0	0	0	0	0	0	0	6.37
діла	2011-05-26	2022-01-23	10 років	87.22	0.51	1.29	1.31	0	3.26	0	0	0	0	0	0	0	6.37
діла	2013-07-25	2022-02-02	8 років	536	0.12	0.49	1.03	0	3.14	0	0	0	0	0	0.22	1.37	6.37
діла	2016-08-01	2020-12-19	4 років	566	0.32	1.13	1.86	0	3.06	0	0	0	0	0	0	0	6.37
діла	2016-09-21	2021-10-30	5 років	287	0	0	0	0	0	6.38	0	0	0	0	0	0	6.38
діла	1994-09-03	2021-12-16	27 років	125	0	0	2.21	0	2.75	0	0.83	0.61	0	0	0	0	6.4
діла	2006-11-11	2021-10-03	14 років	134	0	0	1.9	0	3.46	0	0	1.05	0	0	0	0	6.41
діла	1984-07-12	2021-12-15	37 років	< 20	0.17	0.48	1.92	0.16	3.54	0	0	0	0	0	0.14	0	6.41
діла	2006-11-20	2021-09-21	14 років	139.23	0	0	0	0	0.56	5.85	0	0	0	0	0	0	6.41
діла	2010-07-30	2021-10-02	11 років	112	0.22	0.6	1.92	0	3.67	0	0	0	0	0	0	0	6.41
діла	2015-09-01	2021-06-12	5 років	112	1.56	0	0	0	0	0	0	0	0	0	1.08	3.79	6.43
діла	2011-04-14	2021-09-11	10 років	1146	1.77	4.25	0	0	0	0	0.42	0	0	0	0	0	6.44
діла	2005-11-16	2021-03-31	15 років	80	1.45	0	0	0	0.11	0	0	0	0	0	1.82	3.08	6.46
діла	2011-11-30	2020-12-31	9 років	45.37	0.12	0.24	2.04	0	3.95	0	0	0	0	0	0.12	0	6.47
діла	1984-01-21	2021-11-16	37 років	32.17	0.51	1.2	0.8	0	3.97	0	0	0	0	0	0	0	6.48
діла	1996-12-20	2021-01-31	24 років	111	0.58	1.41	1.25	0	3.24	0	0	0	0	0	0	0	6.48
діла	2013-08-14	2021-03-02	7 років	359	0	0	0	0	0	6.48	0	0	0	0	0	0	6.48
діла	2016-12-18	2022-02-16	5 років	138.52	0.47	1.37	1.33	0	2.9	0	0	0.26	0	0	0.15	0	6.48
діла	2017-12-13	2022-02-13	4 років	287	0	0	0	0	0	6.18	0.18	0	0	0	0.14	0	6.5
діла	2006-01-31	2021-12-31	15 років	244	0	0	0	0	0	0	0	4.16	2.34	0	0	0	6.5
діла	2012-03-30	2020-11-25	8 років	172	0.2	0.46	0.83	0	2.35	2.66	0	0	0	0	0	0	6.5
діла	1995-07-20	2021-09-09	26 років	103	0	0	0	0	0	6.51	0	0	0	0	0	0	6.51
діла	1975-08-23	2021-10-03	46 років	90.5	0	0.34	1.31	0	2.86	0	0	1.76	0	0	0	0.25	6.52
діла	2015-09-26	2021-10-20	6 років	812	0	0	0.15	0	0.74	5.64	0	0	0	0	0	0	6.53
діла	2000-10-23	2021-06-23	20 років	62.45	0.5	0.19	2.28	0	2.64	0	0	0	0	0	0	0.93	6.54
діла	1991-06-01	2021-10-30	30 років	57.69	0	0	0	0	0.3	0	0	0	0	6.24	0	0	6.54
діла	1989-11-12	2021-10-04	31 років	68.45	0.28	0	0	0	0	5.92	0	0	0	0	0	0.34	6.54
діла	2014-07-05	2021-08-20	7 років	78.29	0	0	2.45	0	3.46	0	0.28	0.36	0	0	0	0	6.55
діла	2001-10-15	2021-10-23	20 років	413	0	0	3.07	0	3.49	0	0	0	0	0	0	0	6.56
діла	2013-06-24	2021-05-23	7 років	82	0.96	0	0	0	0	2.15	0	0	0	0	0.64	2.81	6.56
діла	1999-02-19	2021-08-29	22 років	111	1.68	0	0	0.64	0	0	0	0	0	0	1.58	2.68	6.58
діла	2000-10-04	2021-05-27	20 років	97	0.27	0.28	3.94	0	1.93	0	0	0	0	0	0.16	0	6.58
діла	1981-08-07	2022-01-11	40 років	160.1	0	0	0.23	0	0.71	5.21	0.43	0	0	0	0	0	6.58
діла	2011-11-16	2021-06-30	9 років	310.06	0	0	0	0	0	6.59	0	0	0	0	0	0	6.59
діла	2018-12-26	2022-02-08	3 років	829	0	0	0	0	0	4.93	0	0	0	1.67	0	0	6.6
діла	2015-07-19	2021-11-06	6 років	91	0.37	0.47	2.2	0	3.57	0	0	0	0	0	0	0	6.61
діла	2011-02-11	2021-09-24	10 років	286	0	0	0	0	0	6.61	0	0	0	0	0	0	6.61
діла	2004-05-21	2021-07-14	17 років	357.73	0.47	0.39	0.69	0	3.5	0	1.6	0	0	0	0	0	6.65
діла	2013-06-29	2021-08-24	8 років	93.96	0	0	2.48	0	4.19	0	0	0	0	0	0	0	6.67
діла	2017-06-10	2021-11-14	4 років	192.83	0	0.26	1.65	0	4.76	0	0	0	0	0	0	0	6.67
діла	2009-08-31	2021-03-31	11 років	553	0	0	0	0	0	6.69	0	0	0	0	0	0	6.69
діла	2010-03-16	2021-07-30	11 років	62	0	0	0	0	0	6.05	0	0	0	0	0.19	0.46	6.7
діла	1990-04-19	2021-09-24	31 років	37.98	0	0.33	2.11	0	4.27	0	0	0	0	0	0	0	6.71
діла	1980-06-28	2022-02-12	41 років	66.22	0	0	3.16	0	3.41	0	0	0	0	0	0.14	0	6.71
діла	2015-07-19	2021-11-06	6 років	90	0.39	0.49	2.16	0	3.68	0	0	0	0	0	0	0	6.72
діла	2011-12-24	2021-07-01	9 років	< 20	0	0	3.49	0	3.25	0	0	0	0	0	0	0	6.74
діла	2017-11-07	2021-09-13	3 років	294	0	0	0	1.14	0.15	0	3.85	0	0	0	0.28	1.32	6.74
діла	1995-11-28	2022-01-26	26 років	52	0	0	1.5	0	2.39	2.87	0	0	0	0	0	0	6.76
діла	1987-04-18	2021-11-24	34 років	< 20	0	0	0.82	0	1.46	0	0	4.5	0	0	0	0	6.78
діла	2005-05-24	2021-11-03	16 років	342	0	0.25	1.33	0	3.63	0	1.61	0	0	0	0	0	6.82
діла	2010-01-17	2021-07-11	11 років	401	0	0	2.14	0	3.73	0	1.03	0	0	0	0	0	6.9
діла	2018-12-14	2021-10-30	2 років	183	0.23	0.47	2.19	0	4.03	0	0	0	0	0	0	0	6.92
діла	1985-11-05	2021-06-02	35 років	323.43	0.74	0.82	1.56	0	3.81	0	0	0	0	0	0	0	6.93
діла	2008-05-13	2021-04-21	12 років	997	0.18	0.26	2.38	0.21	3.9	0	0	0	0	0	0	0	6.93
діла	1986-11-16	2021-08-22	34 років	161	0	0	0	0	0	0	0	0	0	6.93	0	0	6.93
діла	1980-02-06	2021-05-11	41 років	24.95	0.28	0.29	2.81	0	3.15	0	0.27	0	0	0	0.14	0	6.94
діла	2001-09-24	2021-03-17	19 років	914	0	0	0	0	0	6.7	0	0	0	0	0.29	0	6.99
діла	2011-07-27	2021-07-17	9 років	< 20	0	0	2.49	0	4.5	0	0	0	0	0	0	0	6.99
діла	2008-12-30	2021-12-02	12 років	52.1	0	0	0.95	0	1.1	4.95	0	0	0	0	0	0	7
діла	2017-08-01	2021-03-19	3 років	795	0	0.51	2.8	0	3.7	0	0	0	0	0	0	0	7.01
діла	2016-07-08	2022-04-06	5 років	995	0.11	0.32	2.68	0	3.77	0	0	0	0	0	0.13	0	7.01
діла	2004-11-07	2021-12-15	17 років	351	0	0	0	0.19	0	6.26	0.21	0	0	0	0.39	0	7.05
діла	2014-02-02	2021-03-09	7 років	66	0.26	0.69	2.29	0	3.81	0	0	0	0	0	0	0	7.05
діла	1961-06-14	2021-02-14	59 років	324	0.29	0.59	2.1	0.21	3.87	0	0	0	0	0	0	0	7.06
діла	2009-10-18	2021-05-31	11 років	821	0	0	0	0.13	0.18	4.39	2.23	0	0	0	0.15	0	7.08
діла	2009-04-25	2021-02-06	11 років	322	0.83	1.76	1.84	0	2.66	0	0	0	0	0	0	0	7.09
діла	2014-04-24	2021-10-24	7 років	148	0	0	2.26	0	4.86	0	0	0	0	0	0	0	7.12
діла	1993-02-11	2021-06-25	28 років	< 20	0.16	0	0.5	0	0.88	0	0	4.86	0.32	0	0	0.4	7.12
діла	1969-03-01	2021-04-20	52 років	163	0	0.17	0.73	0.24	3.67	0	0	2.2	0	0	0	0.11	7.12
діла	2010-10-02	2021-09-22	10 років	60	0.23	0.6	1.54	0	4.76	0	0	0	0	0	0	0	7.13
діла	2011-03-24	2021-08-29	10 років	43.64	0	0	0	0	0.11	0	0.88	5.63	0.31	0	0	0.2	7.13
діла	1990-03-21	2021-10-27	31 років	67.53	0.15	0	0	0	0	6.98	0	0	0	0	0	0	7.13
діла	2012-05-26	2021-11-11	9 років	49.95	0	0	0	0	0.17	6.98	0	0	0	0	0	0	7.15
діла	1987-04-21	2021-07-24	34 років	65.11	1.35	1.65	1.27	0	2.89	0	0	0	0	0	0	0	7.16
діла	1942-05-22	2021-04-27	78 років	< 20	0	0	0	6.67	0	0	0	0.11	0	0	0	0.42	7.2
діла	1994-09-16	2021-12-02	27 років	117	1.36	3.17	0	0	0.11	0	2.56	0	0	0	0	0	7.2
діла	1993-12-01	2021-07-03	27 років	< 20	0	0	3.94	0	3.28	0	0	0	0	0	0	0	7.22
діла	2016-06-24	2020-12-16	4 років	110.02	0	0	0	0	0.18	0	0	4.08	2.62	0	0.2	0.14	7.22
діла	1997-12-13	2021-12-25	24 років	276	0	0	3.17	0.2	3.85	0	0	0	0	0	0	0	7.22
діла	2015-03-12	2021-06-10	6 років	109	0.71	0	1.48	0	2.52	0	0	0	0	0	0.37	2.15	7.23
діла	2007-02-18	2021-11-03	14 років	331	0	0	0	0	0	7.25	0	0	0	0	0	0	7.25
діла	2010-06-19	2022-02-02	11 років	557	0	0.14	1.7	0	5.26	0	0	0	0	0	0.16	0	7.26
діла	2018-02-26	2021-09-05	3 років	51	0	0	3.1	0	4.17	0	0	0	0	0	0	0	7.27
діла	2010-02-04	2021-03-07	11 років	32.06	0.24	0.71	1.12	0	2.36	0	0	2.59	0	0	0	0.27	7.29
діла	1975-04-23	2021-07-24	46 років	74.71	0.16	0	2.27	0	3.84	0.28	0	0	0	0	0.27	0.5	7.32
діла	1981-07-20	2021-11-23	40 років	< 20	0.15	0.24	1.68	0	1.96	0	0	2.72	0.57	0	0	0	7.32
діла	2003-06-07	2021-11-07	18 років	128	0.61	1.22	1.82	0	3.67	0	0	0	0	0	0	0	7.32
діла	2007-05-27	2021-10-26	14 років	1433	0	0	0	0	0	7.33	0	0	0	0	0	0	7.33
діла	1976-05-26	2021-11-07	45 років	< 20	0.16	0.19	2.41	0	4.6	0	0	0	0	0	0	0	7.36
діла	2002-11-26	2021-11-14	18 років	368	0	0	2.95	0	4.22	0.22	0	0	0	0	0	0	7.39
діла	2009-12-16	2022-01-20	12 років	25.7	0	0	2.45	0	4.84	0	0.11	0	0	0	0	0	7.4
діла	1984-04-07	2021-12-05	37 років	882	0	0	2.76	0	4.65	0	0	0	0	0	0	0	7.41
діла	1973-11-21	2022-02-22	48 років	< 20	0	0	0.99	0	1.89	0	0	3.94	0	0	0.15	0.45	7.42
діла	1984-10-29	2021-09-17	36 років	108.13	0	0	0	0	0	7.48	0	0	0	0	0	0	7.48
діла	2009-12-16	2021-11-29	11 років	107	0	0	3.33	0	4.16	0	0	0	0	0	0	0	7.49
діла	2012-01-31	2022-02-13	10 років	728	0	0.12	2.39	0	4.98	0	0	0	0	0	0	0	7.49
діла	2013-01-05	2021-03-31	8 років	189.6	0	0	0	0	0	7.5	0	0	0	0	0	0	7.5
діла	2019-02-01	2021-12-02	2 років	96.99	0	0	0	0	0	7.51	0	0	0	0	0	0	7.51
діла	1969-09-07	2021-09-29	52 років	94	0	0	0	0	0	7.53	0	0	0	0	0	0	7.53
діла	2009-03-11	2021-03-25	12 років	497	0	0	0	0	0	7.4	0.14	0	0	0	0	0	7.54
діла	2017-05-12	2021-11-10	4 років	531	0	0	1.71	0	5.84	0	0	0	0	0	0	0	7.55
діла	2014-11-14	2021-10-15	6 років	1540	0.22	0.83	1.08	0	2.07	0	3.37	0	0	0	0	0	7.57
діла	2013-06-16	2022-04-06	8 років	61	0	0	0	0	0	0.47	0.32	6.36	0.29	0	0	0.13	7.57
діла	1986-03-02	2021-12-07	35 років	21.39	0.11	0	3.19	0	4.28	0	0	0	0	0	0	0	7.58
діла	2002-02-25	2021-02-16	18 років	182	0	0.21	1.41	0	2.87	3.1	0	0	0	0	0	0	7.59
діла	2016-04-21	2020-11-14	4 років	2189	0	0	1.07	0	6.41	0.11	0	0	0	0	0	0	7.59
діла	1963-07-26	2021-07-10	57 років	99.11	0.81	0.95	2.15	0	3.69	0	0	0	0	0	0	0	7.6
діла	1995-02-28	2021-12-07	26 років	112.06	0.17	0.35	2.68	0	4.18	0.23	0	0	0	0	0	0	7.61
діла	2000-02-21	2021-11-08	21 років	426	0	0	0	0	0	0	0	0	0	7.65	0	0	7.65
діла	2012-01-31	2022-02-13	10 років	740	0	0.12	2.4	0	5.15	0	0	0	0	0	0	0	7.67
діла	2014-07-16	2021-07-11	6 років	74.21	0	0	3.09	0	4.59	0	0	0	0	0	0	0	7.68
діла	1988-05-24	2021-08-26	33 років	53	0.16	0	2.51	0	3.96	0	0	0	0	0	0.34	0.73	7.7
діла	2006-12-30	2021-10-19	14 років	156	0	0	0	0	0	7.51	0	0	0	0	0.2	0	7.71
діла	2004-04-10	2021-06-05	17 років	275	0.28	0	1.52	0	3.03	0	0	2.9	0	0	0	0	7.73
діла	2012-05-11	2021-04-11	8 років	100.98	0.16	0.36	0.8	0	6.04	0	0	0.29	0	0	0.12	0	7.77
діла	1979-09-12	2021-12-09	42 років	82.15	0	0	0	0	0	7.78	0	0	0	0	0	0	7.78
діла	2016-02-23	2021-05-20	5 років	197.4	0	0	0	0	0	7.61	0	0	0	0	0.18	0	7.79
діла	1999-09-21	2022-01-08	22 років	112	0	0	0	0	0	7.8	0	0	0	0	0	0	7.8
діла	2011-10-30	2021-06-07	9 років	498	1.19	2.39	1.49	0	2.74	0	0	0	0	0	0	0	7.81
діла	2009-05-07	2021-05-07	12 років	293	0	0	0	0	0	4.58	3.24	0	0	0	0	0	7.82
діла	1963-04-30	2021-07-21	58 років	291.23	0	0	3.09	0.12	4.46	0	0	0	0	0	0.16	0	7.83
діла	2008-02-08	2021-09-25	13 років	65.75	2.07	0	0	0.27	0	0	0	0	0	0	0.66	4.84	7.84
діла	2014-07-04	2022-01-30	7 років	344	0.7	1.27	0.66	0	5.24	0	0	0	0	0	0	0	7.87
діла	1987-10-27	2021-08-06	33 років	24.23	0	0	3.07	0	4.82	0	0	0	0	0	0	0	7.89
діла	2012-06-18	2021-12-20	9 років	24.85	0	0	3.01	0	4.95	0	0	0	0	0	0	0	7.96
діла	2001-12-02	2021-11-19	19 років	206	0	0	0	0	0	7.97	0	0	0	0	0	0	7.97
діла	2014-02-21	2021-10-22	7 років	171	1.32	2.76	0.85	0	3.05	0	0	0	0	0	0	0	7.98
діла	2012-02-06	2021-09-24	9 років	88	0	0	0	0	0.26	0	0	3.13	4.3	0	0	0.3	7.99
діла	2013-04-28	2021-01-24	7 років	384	0.71	2.34	1.59	0	3.37	0	0	0	0	0	0	0	8.01
діла	2006-02-16	2021-04-01	15 років	36.57	0.39	0.9	2.57	0	4.16	0	0	0	0	0	0	0	8.02
діла	2014-12-20	2021-01-29	6 років	< 20	0	0	0	0	0	0	0	3.89	3.85	0	0	0.28	8.02
діла	1998-11-27	2021-04-03	22 років	38.66	1.01	1.93	1.92	0	3.17	0	0	0	0	0	0	0	8.03
діла	1998-11-27	2021-04-03	22 років	38.06	1.01	1.96	1.82	0.13	3.12	0	0	0	0	0	0	0	8.04
діла	2001-07-15	2021-12-10	20 років	174.88	0	0	0.58	0	1.04	6.27	0	0	0	0	0.16	0	8.05
діла	1966-06-20	2021-07-02	55 років	150	0.22	0.25	3.53	0	4.05	0	0	0	0	0	0	0	8.05
діла	2013-04-07	2021-11-14	8 років	447	0	0	0.27	0	0.63	7.16	0	0	0	0	0	0	8.06
діла	2002-09-20	2021-08-27	18 років	< 20	0	0.18	2.71	0	4.92	0	0.15	0	0	0	0.11	0	8.07
діла	2011-07-16	2021-09-13	10 років	50.09	0	0	3.13	0	4.57	0	0.39	0	0	0	0	0	8.09
діла	1981-07-20	2021-09-04	40 років	83.34	0	0	0	0	0	8.1	0	0	0	0	0	0	8.1
діла	1985-03-24	2021-01-28	35 років	28.81	1.25	2.02	1.53	0	3.3	0	0	0	0	0	0	0	8.1
діла	1997-11-21	2021-11-09	23 років	57	0.29	0	0	0.21	0	7.63	0	0	0	0	0	0	8.13
діла	1982-08-25	2020-12-19	38 років	2177	0	0	3.17	0	4.98	0	0	0	0	0	0	0	8.15
діла	2011-04-14	2021-09-24	10 років	27.25	0	0	2.71	0	5.49	0	0	0	0	0	0	0	8.2
діла	2006-04-19	2021-06-12	15 років	98	1.75	2.35	1.05	0	2.89	0	0	0	0	0	0	0.21	8.25
діла	1998-07-12	2021-09-16	23 років	20.2	0.9	1.81	0.53	0	3.95	0.15	0	0.92	0	0	0	0	8.26
діла	2013-06-27	2021-08-18	8 років	305	0.44	1.35	2.45	0	4.05	0	0	0	0	0	0	0	8.29
діла	2015-05-17	2021-05-08	5 років	< 20	0.48	0.6	0.15	0	1.53	0	0	5.39	0	0	0	0.14	8.29
діла	2016-04-02	2021-11-01	5 років	254	0	0.28	2.92	0	5.1	0	0	0	0	0	0	0	8.3
діла	1989-08-13	2020-12-11	31 років	59	0	0	0.74	0	2.38	0	4.48	0.52	0.19	0	0	0	8.31
діла	2010-12-01	2021-09-18	10 років	47.87	0.11	0.31	2	0	5.64	0	0.17	0	0	0	0.11	0	8.34
діла	1993-07-28	2021-08-07	28 років	37.02	0.16	0.59	1.1	0	3.25	0	3.24	0	0	0	0	0	8.34
діла	2008-11-18	2021-06-09	12 років	100	0	0	3.75	0	4.59	0	0	0	0	0	0	0	8.34
діла	2015-09-26	2021-12-17	6 років	405	0	0	0	0	0	8.35	0	0	0	0	0	0	8.35
діла	2000-04-11	2021-09-08	21 років	56	0.24	0	3.29	0	3.74	0	0	0	0	0	0.2	0.88	8.35
діла	1988-05-30	2021-06-18	33 років	165.33	0.24	0	0.44	0.27	0.95	5.87	0	0	0	0	0.26	0.34	8.37
діла	1999-02-08	2021-03-16	22 років	72.97	0	0	0	0	0	0	0	8.14	0	0	0	0.24	8.38
діла	2003-01-03	2021-09-22	18 років	58	0	0	0	0	0	8.38	0	0	0	0	0	0	8.38
діла	1962-09-20	2021-08-20	58 років	65	0	0	3.78	0	4.61	0	0	0	0	0	0	0	8.39
діла	1972-03-18	2021-04-21	49 років	< 20	0.34	0.2	1.93	0	3.98	0	1.3	0	0	0	0.11	0.55	8.41
діла	1979-01-10	2021-07-14	42 років	< 20	0	0.18	2.77	0	4.58	0	0.81	0	0	0	0.11	0	8.45
діла	2004-07-05	2021-02-23	16 років	28.74	0	0.24	3.02	0.38	4.82	0	0	0	0	0	0	0	8.46
діла	1990-01-22	2021-03-07	31 років	71	0.86	2.17	1.47	0	2.91	1.05	0	0	0	0	0	0	8.46
діла	2013-10-09	2021-07-29	7 років	56	0	0	0	0	0	0	8.46	0	0	0	0	0	8.46
діла	2013-09-12	2021-12-01	8 років	140.88	0.49	1.2	1.94	0	4.9	0	0	0	0	0	0	0	8.53
діла	2018-03-20	2021-05-20	3 років	229.61	0	0	0	0	0	3.93	0	4.14	0.34	0	0.13	0	8.54
діла	2013-11-20	2021-03-24	7 років	1202	0	0	0	0.71	0	5.26	0	0	0	0	1	1.59	8.56
діла	2014-07-12	2022-02-15	7 років	246	0	0	0	0	0	8.58	0	0	0	0	0	0	8.58
діла	1974-09-26	2021-05-02	46 років	339	0.29	0.37	3.48	0	4.3	0	0	0	0	0	0.15	0	8.59
діла	2010-04-30	2021-10-31	11 років	1365	0	0	3.23	0	5.41	0	0	0	0	0	0	0	8.64
діла	2008-10-28	2021-08-22	12 років	95.5	0	0	0	0	0	8.65	0	0	0	0	0	0	8.65
діла	2017-12-06	2021-07-13	3 років	80.84	0.64	1.23	1.92	0	4.34	0	0	0.55	0	0	0	0	8.68
діла	1957-02-09	2021-06-03	64 років	174.22	0	0	2.31	0.15	3.44	2.64	0	0	0	0	0.14	0	8.68
діла	1987-09-01	2021-11-06	34 років	129	0.16	0	0	0	0	5.95	0	0	0	0	0	2.64	8.75
діла	1981-02-07	2021-08-11	40 років	62	0.13	0	2.12	0	6.52	0	0	0	0	0	0	0	8.77
діла	2005-10-22	2021-12-24	16 років	210	0.11	0	2.67	0.46	4.21	0	1.42	0	0	0	0	0	8.87
діла	2007-11-07	2021-09-04	13 років	92	1.08	2.17	2.32	0	3.32	0	0	0	0	0	0	0	8.89
діла	2002-10-30	2021-06-22	18 років	86.61	0.72	0.66	1.19	0	4.03	2.08	0	0	0	0	0.21	0	8.89
діла	1994-11-05	2021-09-08	26 років	56	0	0	4.26	0.19	4.45	0	0	0	0	0	0	0	8.9
діла	2015-05-28	2021-03-02	5 років	152	0.18	0	0	1.57	0	0	0	0	0	0	1.04	6.11	8.9
діла	2016-10-29	2021-09-09	4 років	892	0.3	0.88	0	0	0	7.74	0	0	0	0	0	0	8.92
діла	2015-05-25	2022-02-17	6 років	226.47	0	0.27	2.2	0	6.35	0	0	0	0	0	0.13	0	8.95
діла	1986-03-17	2021-08-11	35 років	111	0	0	2.47	2.35	4.19	0	0	0	0	0	0	0	9.01
діла	1975-10-01	2021-01-23	45 років	40.44	0.21	0.49	0.67	0	1.74	0	0	5.41	0	0	0	0.56	9.08
діла	2013-06-20	2021-08-04	8 років	255	0	0	0	0	0	9.08	0	0	0	0	0	0	9.08
діла	2016-11-29	2021-08-11	4 років	70	0	0	1.73	0	4.34	0	2.23	0.79	0	0	0	0	9.09
діла	2013-03-15	2021-10-30	8 років	114	1.17	2.43	1.01	0	4.51	0	0	0	0	0	0	0	9.12
діла	1986-10-15	2022-02-23	35 років	< 20	0.45	0.65	1.58	0	2.98	0	0	2.16	1.06	0	0.11	0.14	9.13
діла	2009-12-15	2021-08-02	11 років	134.03	0	0	3.39	0	3.87	1.89	0	0	0	0	0	0	9.15
діла	1986-11-18	2021-09-06	34 років	162	0.49	0.92	3.07	0	4.71	0	0	0	0	0	0	0	9.19
діла	2015-12-20	2022-01-11	6 років	428	0	0	3.06	0	6.14	0	0	0	0	0	0	0	9.2
діла	1991-08-18	2021-01-10	29 років	24.73	0.33	0.67	0.64	0	1.6	0	0	4.45	0.84	0	0	0.67	9.2
діла	2007-09-08	2021-09-19	14 років	23.42	0	0	4.48	0	4.62	0	0	0	0	0	0.11	0	9.21
діла	2012-12-29	2021-11-24	8 років	181.84	0.13	0	0.5	0	0.58	7.89	0	0	0	0	0.14	0	9.24
діла	2005-11-05	2021-11-27	16 років	1481	1.24	0	0	1.46	0	0	4.79	0	0	0	1.26	0.51	9.26
діла	2016-08-08	2021-07-28	4 років	91.18	0	0	2.11	0	3.36	3.58	0	0	0	0	0.21	0	9.26
діла	2014-10-13	2022-02-08	7 років	363	0.27	0.49	3.12	0	4.87	0	0	0.52	0	0	0	0	9.27
діла	2014-11-11	2021-08-23	6 років	153	0	0	0	0	0	8.91	0.37	0	0	0	0	0	9.28
діла	1967-09-29	2021-02-11	53 років	227	0.33	0.61	0.59	0	1.7	0	0.96	3.63	0.59	0	0.23	0.67	9.31
діла	2009-03-13	2022-01-05	12 років	< 20	0.36	0.32	3.11	0	5.36	0.17	0	0	0	0	0	0	9.32
діла	2010-01-15	2021-10-23	11 років	103	0.15	0	0.74	0	1.39	7.06	0	0	0	0	0	0	9.34
діла	1995-01-04	2021-07-22	26 років	< 20	0.43	0.55	1.45	0	3.71	0	0	3.09	0	0	0	0.11	9.34
діла	1974-03-27	2022-02-20	47 років	33.02	0	0	1.72	0	0.52	0	0	6.2	0.33	0	0	0.57	9.34
діла	1991-07-13	2021-02-06	29 років	20.11	0	0.18	2.62	0	5.3	0	0.2	1.15	0	0	0	0	9.45
діла	2013-07-01	2021-12-28	8 років	940	0.34	0	0	0.32	0	8.79	0	0	0	0	0	0	9.45
діла	1969-03-14	2021-09-18	52 років	< 20	0	0.24	3.12	0	6.09	0	0	0	0	0	0	0	9.45
діла	2012-04-24	2021-05-26	9 років	139	0	0	0	0.12	0	0	0	7.55	0.39	0	0.16	1.27	9.49
діла	1995-03-31	2021-11-30	26 років	< 20	0.23	0.41	3.63	0	5.24	0	0	0	0	0	0	0	9.51
діла	2015-01-11	2021-09-09	6 років	48.51	0.13	0.78	3.7	0	4.9	0	0	0	0	0	0	0	9.51
діла	2005-03-18	2022-02-09	16 років	187.07	0.56	1.13	2.68	0	5.16	0	0	0	0	0	0	0	9.53
діла	1981-06-30	2021-09-24	40 років	132	0.18	0.27	2.22	0	6.57	0	0	0	0	0.19	0.13	0	9.56
діла	1987-03-24	2021-09-15	34 років	< 20	0.42	0.19	1.79	0	3.85	0	0	2.29	0	0	0.16	0.87	9.57
діла	2011-05-12	2021-08-31	10 років	114	0	0	3.29	0	4.79	0	1.5	0	0	0	0	0	9.58
діла	2015-10-13	2021-11-21	6 років	73	0.52	1.32	3.04	0	4.7	0	0	0	0	0	0	0	9.58
діла	1966-04-17	2021-11-25	55 років	134	0	0	0	0.28	0	9.19	0	0	0	0	0.13	0	9.6
діла	2008-09-29	2021-06-13	12 років	71	0.71	0.7	2.16	0	5.45	0	0.59	0	0	0	0	0	9.61
діла	2016-11-10	2021-11-05	4 років	54	0	0	3.11	0	6.53	0	0	0	0	0	0	0	9.64
діла	2016-11-23	2021-12-16	5 років	209	0	0	3.64	0.17	5.85	0	0	0	0	0	0	0	9.66
діла	2004-03-28	2021-01-24	16 років	2192	0.56	2.05	2.61	0	4.13	0	0.32	0	0	0	0	0	9.67
діла	2010-10-10	2021-09-05	10 років	274	1.07	0	0	2.5	0	0	0	0	0	0	1.83	4.3	9.7
діла	2011-01-06	2021-10-03	10 років	85	0.21	0.48	0.22	0	2.02	0	0	5.92	0	0	0	0.86	9.71
діла	1993-10-05	2021-08-21	27 років	76.82	0.68	1.15	2.28	0	3	1.04	1.6	0	0	0	0	0	9.75
діла	1975-04-08	2021-05-23	46 років	93.83	0.17	0.12	1.68	0.48	7.33	0	0	0	0	0	0	0	9.78
діла	2013-02-01	2021-11-30	8 років	72	1.27	2.23	2.81	0	2.59	0	0.88	0	0	0	0	0	9.78
діла	2014-05-19	2022-01-20	7 років	1213	0.64	3.06	2.06	0	4.06	0	0	0	0	0	0	0	9.82
діла	1980-01-27	2021-02-11	41 років	153	1.65	2.59	1.76	0.11	3.73	0	0	0	0	0	0	0	9.84
діла	2016-11-30	2021-07-18	4 років	< 20	0.47	0.76	3.01	0.25	5.09	0	0	0	0	0	0	0.28	9.86
діла	1990-02-21	2021-08-29	31 років	95.69	0	0.25	4.58	0	5.04	0	0	0	0	0	0	0	9.87
діла	1986-02-23	2021-01-13	34 років	63.33	0	0.13	0.57	0	1.61	3.16	0.81	3.28	0.11	0	0	0.21	9.88
діла	1993-03-30	2021-10-23	28 років	< 20	0	0	3.77	0	6.12	0	0	0	0	0	0	0	9.89
діла	2015-03-03	2021-08-25	6 років	155	0	0	0	0	0	9.89	0	0	0	0	0	0	9.89
діла	2013-06-18	2022-01-06	8 років	83	0	0	0	0	0	9.92	0	0	0	0	0	0	9.92
діла	2015-09-08	2021-11-03	6 років	42.8	0	0	3.76	0	6.21	0	0	0	0	0	0	0	9.97
діла	1973-04-20	2022-01-22	48 років	265	0.16	0.65	5.86	0	3.31	0	0	0	0	0	0	0	9.98
діла	2001-11-19	2021-12-19	20 років	< 20	0	0	0	0	0	0	0	9.16	0	0	0	0.85	10.01
діла	2007-01-29	2021-07-02	14 років	< 20	0.16	0.2	4.17	0	5.52	0	0	0	0	0	0	0	10.05
діла	1996-06-24	2021-10-28	25 років	56.23	0	0	0	0	0	0	0	5.32	1.15	0	0	3.58	10.05
діла	2018-06-28	2021-11-21	3 років	55	0	0	3.7	0	6.35	0	0	0	0	0	0	0	10.05
діла	2008-12-05	2021-04-02	12 років	1083	0.28	0.77	0	0	0	0	0	0	0	9.01	0	0	10.06
діла	2010-11-21	2021-09-30	10 років	192.01	0.19	0.46	3.22	0	6.07	0	0.12	0	0	0	0	0	10.06
діла	1983-05-26	2021-08-12	38 років	< 20	0	0	1.93	0	3.53	0	0	4.61	0	0	0	0	10.07
діла	2005-09-04	2021-07-09	15 років	53.51	0	0	3.94	0	5.19	0	0	0.97	0	0	0	0	10.1
діла	2007-10-16	2021-09-25	13 років	447	0.56	1.04	2.56	0	4.59	0	1.37	0	0	0	0	0	10.12
діла	2011-10-09	2021-06-12	9 років	274	0	0	4.93	0	5.2	0	0	0	0	0	0	0	10.13
діла	2013-05-11	2021-06-11	8 років	151	0	0	0.75	0	1.36	0	0.92	6.94	0	0	0	0.16	10.13
діла	1999-02-05	2021-09-15	22 років	154.12	0	0	0	0	0	10.15	0	0	0	0	0	0	10.15
діла	1987-05-08	2021-09-10	34 років	82.34	0	0	4.08	0	5.91	0	0	0	0	0	0.16	0	10.15
діла	1961-09-15	2021-12-31	60 років	90	1.21	1.36	2.04	0.46	4.01	0.66	0	0	0	0	0.42	0	10.16
діла	2013-01-23	2021-05-02	8 років	26.44	0.45	0.58	3.33	0	5.84	0	0	0	0	0	0	0	10.2
діла	2012-02-15	2021-07-16	9 років	71.72	0.62	0	0	0.25	0	6.44	0	0	0	0	0.42	2.51	10.24
діла	2015-06-07	2021-09-05	6 років	196	0	0	0	0	0	0	0.83	9.03	0	0	0	0.44	10.3
діла	2013-03-28	2021-08-31	8 років	48.32	0	0	3.85	0	6.15	0	0.37	0	0	0	0	0	10.37
діла	1983-11-02	2021-03-31	37 років	58.01	0.78	0.89	3.1	0	5.62	0	0	0	0	0	0	0	10.39
діла	2018-04-10	2021-08-20	3 років	133	0	0	0	0.22	0	10.17	0	0	0	0	0	0	10.39
діла	1984-10-11	2021-06-01	36 років	24.01	0	0	3.83	0.11	6.15	0	0	0	0	0	0.19	0.12	10.4
діла	2006-03-01	2021-08-21	15 років	70.4	0.36	0.79	2.25	0	4.56	2.46	0	0	0	0	0	0	10.42
діла	1983-07-10	2022-02-17	38 років	277	0	0	0	0	0.38	8.41	1.63	0	0	0	0	0	10.42
діла	1975-02-25	2021-01-24	45 років	180	0	0	0	0.11	0	10.2	0	0	0	0	0.13	0	10.44
діла	1999-10-04	2021-10-26	22 років	109	0	0	0	0	0	10.44	0	0	0	0	0	0	10.44
діла	2003-04-08	2021-12-23	18 років	478	0.19	0	0	0.56	0.82	7.54	0.13	0	0	0	0.5	0.72	10.46
діла	2014-03-24	2021-07-31	7 років	57	0	0	3.53	0	6.63	0	0	0	0	0	0.3	0	10.46
діла	1968-07-10	2021-10-02	53 років	106.29	0	0	0	0	0	10.47	0	0	0	0	0	0	10.47
діла	1989-03-11	2022-02-06	32 років	337	0.53	1.69	1.45	0	5.34	0	0	1.3	0	0	0.16	0	10.47
діла	1983-08-18	2021-08-24	38 років	30.25	0.22	0.88	3.18	0	6.2	0	0	0	0	0	0	0	10.48
діла	1984-09-26	2021-06-23	36 років	28.73	0.29	0.39	3.86	0	5.95	0	0	0	0	0	0	0	10.49
діла	2013-09-23	2021-11-21	8 років	98	0.11	0.25	3.29	0	6	0	0	0.84	0	0	0	0	10.49
діла	2016-09-01	2021-09-01	5 років	194	1.01	3.35	2.49	0	3.49	0	0	0	0	0	0.15	0	10.49
діла	1983-11-28	2022-01-21	38 років	152	0.41	1.09	3.12	0	5.91	0	0	0	0	0	0	0	10.53
діла	2010-08-16	2021-09-18	11 років	108	0	0	3.75	0	6.78	0	0	0	0	0	0	0	10.53
діла	2014-09-18	2022-01-12	7 років	443	0	0	1.31	0	3.37	5.88	0	0	0	0	0	0	10.56
діла	1974-01-26	2021-10-01	47 років	60	0	0	2.78	0	4.69	0	3.13	0	0	0	0	0	10.6
діла	2013-04-07	2021-09-30	8 років	181	0	0	0	0	0	0	0.27	7.01	1.76	0	0	1.57	10.61
діла	2013-04-16	2021-03-24	7 років	137	0	0	0	0	0	1.02	0	8.15	1.34	0	0	0.12	10.63
діла	1982-11-23	2022-01-19	39 років	95	0.28	0	4.14	0.62	3.69	0	0	0	0	0	0.62	1.29	10.64
діла	1992-03-03	2022-01-22	29 років	66	0.33	0.64	3.45	0	6.23	0	0	0	0	0	0	0	10.65
діла	1996-05-07	2021-08-19	25 років	167.92	0	0	0.74	0	1.22	0	3.25	4.21	0.85	0	0	0.38	10.65
діла	2000-10-16	2022-02-12	21 років	378	0.44	1.11	2.78	0	6.21	0	0	0	0	0	0.12	0	10.66
діла	2012-06-02	2021-04-04	8 років	458	0.11	0	0.2	0	1.81	8	0.25	0.29	0	0	0	0	10.66
діла	2011-12-22	2021-07-30	9 років	35.12	0.68	1	2.72	0	6.16	0	0	0	0	0	0.11	0	10.67
діла	2010-09-23	2021-08-10	10 років	36.07	0	0	4.34	0	6.35	0	0	0	0	0	0	0	10.69
діла	2010-11-12	2021-08-26	10 років	< 20	0.44	1.84	3.19	0	5.22	0	0	0	0	0	0	0	10.69
діла	1966-06-10	2021-11-19	55 років	111	0.18	0	0.53	0	1.99	3.81	2.11	1.32	0.62	0	0	0.14	10.7
діла	2003-03-28	2022-02-01	18 років	193	0	0	1.62	0	3.29	5.43	0.24	0	0	0	0.12	0	10.7
діла	2010-09-23	2021-08-10	10 років	36.45	0	0	4.32	0	6.41	0	0	0	0	0	0	0	10.73
діла	2012-12-10	2021-09-01	8 років	253	0	0	0	0	0	10.19	0.38	0	0	0	0.18	0	10.75
діла	2007-06-02	2021-01-27	13 років	56	0.31	0.54	2.91	0	6.73	0	0.15	0.12	0	0	0	0	10.76
діла	2014-02-18	2022-02-23	8 років	181	0	0	0	0	0	0	0	10.22	0.18	0	0	0.36	10.76
діла	2007-11-17	2021-06-25	13 років	77.23	0	0	0	0.26	0	0	0	> 50	2.29	0.11	0	8.11	10.77
діла	1977-10-09	2021-05-01	43 років	34.08	0.3	0.46	0.8	0	2.52	0.39	0.87	4.96	0.33	0	0	0.16	10.79
діла	2014-07-05	2021-09-19	7 років	453	0.36	1.42	0	0	0	0	0	8.14	0	0	0	0.88	10.8
діла	1988-03-25	2021-09-09	33 років	134.44	1.74	3.23	1.63	0	4.24	0	0	0	0	0	0	0	10.84
діла	1995-12-07	2021-07-14	25 років	54.05	0.6	0.42	5.1	0	4.74	0	0	0	0	0	0	0	10.86
діла	2011-02-27	2021-05-15	10 років	135.87	0	0	0	0	0	10.57	0.13	0	0	0	0.16	0	10.86
діла	2012-12-13	2021-05-28	8 років	176.69	0.35	0.23	4.5	0	5.42	0	0	0	0	0.14	0.23	0	10.87
діла	2013-03-10	2022-01-24	8 років	49.47	0	0	3.76	0	7.13	0	0	0	0	0	0	0	10.89
діла	1989-06-23	2021-09-25	32 років	131	0	0.31	3.8	0	6.79	0	0	0	0	0	0	0	10.9
діла	1984-04-07	2021-12-17	37 років	143.89	0.81	1.37	3.95	0	4.77	0	0	0	0	0	0	0	10.9
діла	2007-09-30	2021-11-19	14 років	445	0	0.23	3.57	0	5.68	1.43	0	0	0	0	0	0	10.91
діла	2008-07-09	2021-08-14	13 років	31.43	0.62	1.48	2.64	0	6.17	0	0	0	0	0	0	0	10.91
діла	1975-10-12	2021-03-05	45 років	< 20	0.3	0.61	1.55	0	3.03	0	0.64	3.79	0.83	0	0	0.17	10.92
діла	1983-02-17	2021-02-20	38 років	61	1.3	1.99	2.34	0.14	5.15	0	0	0	0	0	0	0	10.92
діла	2006-02-15	2021-09-11	15 років	82.78	0	0	1.85	0	3.06	5.78	0	0	0	0	0.23	0	10.92
діла	1995-09-15	2021-08-04	25 років	27.51	0.46	1.51	4.2	0	4.77	0	0	0	0	0	0	0	10.94
діла	2012-11-26	2022-02-14	9 років	99.56	0.52	2.89	0.93	0	4.41	0	0.44	1.7	0	0	0	0.14	11.03
діла	2014-04-13	2022-01-20	7 років	147	0	0.11	3.91	0	7.02	0	0	0	0	0	0	0	11.04
діла	2015-09-03	2021-08-25	5 років	262	2.25	4.58	0.46	0	3.79	0	0	0	0	0	0	0	11.08
діла	2003-06-23	2021-08-04	18 років	27.45	0.35	0.66	3.9	0	6.26	0	0	0	0	0	0	0	11.17
діла	2017-07-16	2021-08-21	4 років	158.5	0	0	3.77	0	7.41	0	0	0	0	0	0	0	11.18
діла	2008-11-07	2021-01-06	12 років	229	0	0	0.93	0	1.22	8.8	0	0	0	0	0.23	0	11.18
діла	1999-06-22	2021-12-18	22 років	43.47	0.33	0.71	3.9	0	4.54	1.75	0	0	0	0	0	0	11.23
діла	2005-05-04	2021-11-10	16 років	167	0	0	0	0	0	0	0.12	10.37	0	0	0	0.75	11.24
діла	2010-07-22	2021-02-27	10 років	1001	2.25	4.17	0.92	0	3.68	0	0.22	0	0	0	0	0	11.24
діла	1984-04-11	2022-01-12	37 років	< 20	0	0	1.18	0	0.81	0	0	5.01	3.76	0	0	0.48	11.24
діла	2012-05-19	2021-05-02	8 років	67	0.37	0.68	0.31	0.25	4.53	5.11	0	0	0	0	0	0	11.25
діла	2005-08-17	2021-09-01	16 років	106	0	0	2.34	1.12	7.81	0	0	0	0	0	0	0	11.27
діла	2014-07-13	2021-08-17	7 років	107	0.18	0	0	0	0	9.22	0	0	0	0	0.83	1.06	11.29
діла	1977-04-22	2021-01-09	43 років	128.2	0	0	2.16	0	2.49	0	0	5.13	0.61	0	0.21	0.7	11.3
діла	1989-11-26	2021-09-09	31 років	< 20	0.24	0.48	3.94	0	6.69	0	0	0	0	0	0	0	11.35
діла	1975-05-03	2021-05-29	46 років	< 20	0	0	0	0	0	0	0	9.6	0.4	0	0	1.36	11.36
діла	2006-10-09	2021-05-10	14 років	64	0	0	0	0	0	0	0	10.79	0	0	0	0.61	11.4
діла	2007-05-25	2021-08-16	14 років	66.94	0	0.22	4.76	0	6.24	0	0.18	0	0	0	0	0	11.4
діла	1983-01-21	2021-08-19	38 років	< 20	0	0.16	1.31	0	1.59	0	0	6.63	1.46	0	0	0.28	11.43
діла	2015-10-01	2021-07-04	5 років	75	1.63	1.7	2.14	0.5	5.49	0	0	0	0	0	0	0	11.46
діла	2009-06-10	2021-09-28	12 років	244	1.53	0	0	1.25	0	5.13	0.54	0	0	0	0.72	2.3	11.47
діла	1996-01-01	2021-12-12	25 років	34.44	1.75	2.67	3.56	0	3.49	0	0	0	0	0	0	0	11.47
діла	2017-10-27	2022-01-17	4 років	400	0.93	2.32	0.92	0	4.59	2.73	0	0	0	0	0	0	11.49
діла	2009-09-10	2021-07-18	11 років	97	0.67	1.08	2.92	0	6.85	0	0	0	0	0	0	0	11.52
діла	2017-06-15	2021-06-26	4 років	< 20	0	0.25	4.13	0	7.15	0	0	0	0	0	0	0	11.53
діла	2007-07-31	2021-05-26	13 років	150.92	0	0	1.14	0	3.09	7.14	0	0	0	0	0.19	0	11.56
діла	1972-05-24	2021-03-28	48 років	314	0.6	0.63	2.88	0.49	5.26	0	0	0	0	0	1.04	0.69	11.59
діла	2017-06-16	2021-09-11	4 років	243	0.17	0.29	3.16	0.21	5.37	0	2.22	0	0	0	0.17	0	11.59
діла	2014-10-02	2021-03-24	6 років	98	0	0	4.91	0	6.7	0	0	0	0	0	0	0	11.61
діла	2011-08-20	2021-09-19	10 років	273	0	0	2.55	0	5.03	0	0	3.9	0	0	0	0.14	11.62
діла	1958-12-04	2021-12-17	63 років	149	0.66	1.01	3.45	0	4.89	1.63	0	0	0	0	0	0	11.64
діла	1980-01-22	2021-01-31	41 років	95	0.3	0.49	1.73	0	2.48	6.36	0	0	0	0	0.2	0.13	11.69
діла	2001-07-14	2021-08-23	20 років	56	0	0.37	4.01	0	6.53	0.12	0.66	0	0	0	0	0	11.69
діла	2009-04-07	2022-01-23	12 років	508	0	0	2.29	0	4.03	0	0.26	4.01	0.43	0	0	0.74	11.76
діла	2012-03-20	2021-06-08	9 років	106.42	0.23	0.3	1.91	0	1.86	0	0	5.7	1.58	0	0.18	0	11.76
діла	1988-04-24	2022-02-02	33 років	99	0	0	5.74	0	5.73	0	0	0	0	0	0.11	0.21	11.79
діла	2015-04-28	2022-01-23	6 років	85	0	0	4.27	0	7.01	0	0.52	0	0	0	0	0	11.8
діла	2013-08-07	2022-01-25	8 років	414	0.69	1.24	3.52	0.14	2.72	3.5	0	0	0	0	0	0	11.81
діла	2016-03-30	2021-09-07	5 років	88.87	0	0	3.28	0	4.96	0	0	3.13	0	0	0	0.45	11.82
діла	2014-11-27	2022-02-03	7 років	1306	0.51	0.5	0.47	0.22	6.63	0	0.74	0	0	0	0.4	2.36	11.83
діла	1975-06-20	2021-09-30	46 років	54	0.2	0.49	3.31	0	5.34	1.09	1.45	0	0	0	0	0	11.88
діла	1991-03-04	2021-04-12	30 років	87	0.11	0.12	4.42	0	7.13	0	0	0	0	0	0.11	0	11.89
діла	1959-03-07	2022-02-06	62 років	< 20	0.46	1.3	2.38	0.25	4.7	0	0	2.33	0	0	0.18	0.3	11.9
діла	2002-07-31	2021-01-31	18 років	51	0.32	0.44	3.85	0.41	6.73	0	0	0	0	0	0.16	0	11.91
діла	1970-11-14	2021-04-06	50 років	248	1.38	2.43	2.78	0.37	4.95	0	0	0	0	0	0	0	11.91
діла	2016-05-27	2021-11-11	5 років	76.56	0	0	4.03	0	7.9	0	0	0	0	0	0	0	11.93
діла	2016-10-28	2021-06-21	4 років	43.45	0.21	0	0.49	0	1.42	0	0	9.1	0.4	0	0	0.31	11.93
діла	1985-03-08	2021-10-16	36 років	67	1.3	1.9	2.69	0	6.06	0	0	0	0	0	0	0	11.95
діла	2009-12-24	2022-02-22	12 років	200.01	0.19	0.48	4.92	0	6.23	0	0	0	0	0	0.14	0	11.96
діла	2012-06-08	2021-12-30	9 років	297	0	0	5.83	0	5.98	0	0.17	0	0	0	0	0	11.98
діла	2017-03-17	2021-06-03	4 років	< 20	0	0	0	0	2.06	0	0	9.82	0	0	0.12	0	12
діла	2003-04-16	2021-01-07	17 років	2627	2.9	8.21	0	0	0	0	0.83	0	0	0	0	0.12	12.06
діла	2014-09-16	2021-06-16	6 років	926	0.45	0.62	3.74	0	7.25	0	0	0	0	0	0	0	12.06
діла	2009-11-14	2021-08-31	11 років	63.8	0	0	5.62	0	6.49	0	0	0	0	0	0	0	12.11
діла	2012-10-12	2021-05-14	8 років	179	0	0	1.11	0.2	1.16	8.61	0	0	0	0	0.25	0.84	12.17
діла	1975-03-30	2021-08-02	46 років	< 20	0	0	2.87	0	5.06	0	4.27	0	0	0	0	0	12.2
діла	2010-09-12	2022-01-24	11 років	462	0	0	4.83	0	7.42	0	0	0	0	0	0	0	12.25
діла	2000-08-08	2021-11-10	21 років	299	0	0	0	0	0	0	0	10.7	0.6	0	0	0.96	12.26
діла	1995-05-30	2021-03-27	25 років	262	0.3	0.32	3.06	0	8.18	0	0.43	0	0	0	0	0	12.29
діла	2010-06-10	2021-01-24	10 років	108	0	0.37	5.14	0	6.81	0	0	0	0	0	0	0	12.32
діла	2011-07-04	2021-12-07	10 років	184	0	0	0	0	0.12	0.41	0.99	9.58	0.63	0	0	0.6	12.33
діла	1993-10-03	2022-02-17	28 років	149.52	0	0.21	1.77	0	2.86	0	0	7.03	0	0	0	0.47	12.34
діла	2018-12-09	2021-04-30	2 років	70	0	0	0	0	0	10.76	0	0	0	0	0	1.6	12.36
діла	2013-04-21	2021-10-27	8 років	206	0.29	0.89	3.33	0	7.86	0	0	0	0	0	0	0	12.37
діла	2016-02-23	2020-11-22	4 років	< 20	1.36	2.42	1.38	0	7.27	0	0	0	0	0	0	0	12.43
діла	2008-06-13	2021-01-27	12 років	948	0	0	0	1.01	0	9.32	0.18	0	0	0	1.52	0.43	12.46
діла	1985-03-22	2021-01-31	35 років	96	0.32	0.65	0.9	0.18	1.8	8.47	0	0	0	0	0.15	0	12.47
діла	2008-10-01	2020-12-05	12 років	89.39	0.55	0.2	0.53	0	2.19	0	0	6.51	0	0	0.48	2.09	12.55
діла	2011-02-25	2022-01-16	10 років	197	0	0	1.21	0.33	2.02	8.84	0	0	0	0	0.16	0	12.56
діла	2007-10-27	2021-05-09	13 років	92	0.14	0	0.86	0.3	2.14	8.16	0.49	0	0	0	0.3	0.17	12.56
діла	1994-12-08	2021-12-03	26 років	274	0.86	1.66	3.75	0	6.3	0	0	0	0	0	0	0	12.57
діла	2011-06-24	2021-06-08	9 років	101.63	0.4	0.75	2.59	0	3.81	5.04	0	0	0	0	0	0	12.59
діла	1997-01-12	2021-04-09	24 років	153	0.45	0	0	0.58	0	9.44	0	0	0	0	0.12	2.01	12.6
діла	2015-08-06	2021-11-14	6 років	69.66	1.11	1.71	2.27	0	6.13	0	0	1.38	0	0	0	0	12.6
діла	1992-03-14	2020-12-25	28 років	123	0.88	2.48	3.97	0	5.28	0	0	0	0	0	0	0	12.61
діла	1986-08-21	2021-05-10	34 років	< 20	0	0	0	0	0	0	0	10.97	1.02	0	0	0.68	12.67
діла	2013-04-26	2021-08-06	8 років	134.47	0	0	2.24	0	2.86	0	0.18	7.13	0	0	0	0.26	12.67
діла	2006-11-10	2021-06-08	14 років	206.32	0.16	0	1.3	0	3.66	0	3.19	3.37	0.56	0	0.14	0.32	12.7
діла	1985-09-01	2021-07-10	35 років	62	0	0	5.63	0	6.88	0	0	0	0	0	0.22	0	12.73
діла	2013-03-12	2021-11-07	8 років	125	0	0	2.77	0	7.33	0	0	2.63	0	0	0	0	12.73
діла	2019-01-12	2021-12-05	2 років	23.22	0	0	5.05	0	7.74	0	0	0	0	0	0	0	12.79
діла	1992-04-09	2021-09-19	29 років	115	0	0	3.13	0.15	6.23	0	3.35	0	0	0	0	0	12.86
діла	2014-11-06	2022-02-20	7 років	171	0	0.17	4.29	0	8.49	0	0	0	0	0	0	0	12.95
діла	1961-01-16	2021-12-04	60 років	76.23	1.39	2.64	2.01	0	6.93	0	0	0	0	0	0	0	12.97
діла	1998-04-03	2021-08-13	23 років	52	0	0	4.93	0	8.07	0	0	0	0	0	0	0	13
діла	2016-04-28	2021-12-06	5 років	212	0.75	1.21	5.77	0	5.28	0	0	0	0	0	0	0	13.01
діла	2017-12-19	2021-10-21	3 років	283	1.93	3.12	1.32	0	6.65	0	0	0	0	0	0	0	13.02
діла	2015-07-01	2021-11-13	6 років	147.38	0	0	0	0	0	0	0	11.78	0	0	0	1.25	13.03
діла	2013-05-31	2021-11-07	8 років	161.85	0	0	2.6	0	6.8	0	0	2.16	1.29	0	0	0.22	13.07
діла	1988-06-17	2021-08-05	33 років	60	1.23	2.98	2.94	0	5.93	0	0	0	0	0	0	0	13.08
діла	2014-10-18	2022-01-19	7 років	29.78	0.65	1.07	2.03	0.18	4.31	0	0.15	4.24	0	0	0	0.45	13.08
діла	1986-01-11	2021-09-12	35 років	51.96	0.27	0.53	5.4	0	6.92	0	0	0	0	0	0	0	13.12
діла	2017-03-19	2021-03-01	3 років	52	0.25	0.53	3.13	0.36	6.53	1.04	0	1.33	0	0	0	0	13.17
діла	2008-08-23	2021-09-17	13 років	1431	0.9	2.15	3.59	0	6.59	0	0	0	0	0	0	0	13.23
діла	2015-09-23	2021-11-27	6 років	542	0	0	6.01	0	7.23	0	0	0	0	0	0	0	13.24
діла	2007-09-14	2021-10-19	14 років	702	1.04	3	0	0	0	0	0	8.98	0.24	0	0	0	13.26
діла	2011-12-24	2020-12-19	8 років	315	1.45	3.05	3.02	0.13	5.61	0	0	0	0	0	0	0	13.26
діла	2016-05-01	2021-02-16	4 років	918	0	0	0	0.55	0	11.91	0	0	0	0	0.69	0.11	13.26
діла	1961-01-16	2021-12-04	60 років	78.44	1.42	2.75	2.07	0	7.05	0	0	0	0	0	0	0	13.29
діла	1961-10-26	2021-06-05	59 років	79	0	0	0	0	0	13.12	0	0	0	0	0.22	0	13.34
діла	2006-04-02	2021-03-08	14 років	344	0.25	0.4	1.95	0.39	3.3	6.93	0	0	0	0	0.15	0	13.37
діла	1972-04-02	2022-01-28	49 років	50.66	0.48	0.96	1.39	0	3.19	0.2	2.26	3.51	0.75	0	0.16	0.47	13.37
діла	2008-08-21	2021-11-24	13 років	88	0.17	0.2	3.6	0	4.68	4.73	0	0	0	0	0	0	13.38
діла	2012-03-22	2022-02-05	9 років	36.24	0	0	0	0	0	0	0	11.08	1.89	0	0	0.51	13.48
діла	1976-10-21	2022-02-20	45 років	109	0.63	1.53	3.27	0.11	3.81	4.03	0	0	0	0	0.12	0	13.5
діла	2010-12-06	2021-04-25	10 років	62.49	0.98	1.41	0.85	0	2.34	7.93	0	0	0	0	0	0	13.51
діла	1990-04-24	2021-04-30	31 років	< 20	0.3	0.47	0.19	0	1.2	0	0	8.68	2.15	0	0	0.58	13.57
діла	2000-05-29	2021-08-14	21 років	97.07	0.88	1.3	1.33	0	3.64	4.71	0	1.71	0	0	0	0	13.57
діла	2012-05-29	2022-01-30	9 років	52.53	0	0	1.2	0	3.3	9.07	0	0	0	0	0	0	13.57
діла	1990-08-29	2021-07-22	30 років	24.09	1.78	2.23	4.9	0	4.67	0	0	0	0	0	0	0	13.58
діла	2003-11-09	2022-01-06	18 років	169	0	0	0	0	0	0	1.01	10.69	0.51	0	0	1.38	13.59
діла	2016-07-27	2020-11-25	4 років	635	0.37	0.81	2.41	0	9.04	0	0.87	0	0	0	0.11	0	13.61
діла	1989-03-27	2021-02-12	31 років	52.41	0	0.17	4.93	0.2	8.19	0	0	0	0	0	0.13	0	13.62
діла	2004-04-07	2022-01-25	17 років	33.88	0	0	0	0	0	0	0	9.52	1.99	0	0	2.15	13.66
діла	2011-06-29	2021-07-25	10 років	69.06	0	0.16	5.81	0	6.96	0	0.73	0	0	0	0	0	13.66
діла	2012-12-18	2021-01-17	8 років	269	0	0.61	5.43	0	7.62	0	0	0	0	0	0	0	13.66
діла	2012-09-24	2021-07-16	8 років	89	0.32	0.5	5.65	0	6.98	0	0	0	0	0	0.21	0	13.66
діла	1995-04-24	2021-11-10	26 років	526	0	0	5.53	0	8.14	0	0	0	0	0	0	0	13.67
діла	2012-07-12	2021-12-09	9 років	122	5.55	0	0	0.39	0	2.13	0	0	0	0	2.46	3.25	13.78
діла	2012-04-17	2021-06-02	9 років	266	0.17	0	0	0	0	12.85	0.28	0	0.14	0	0.25	0.11	13.8
діла	2019-02-05	2022-01-30	2 років	1365	0	0	0.2	0.53	0.35	11.95	0	0	0	0	0.47	0.3	13.8
діла	2008-01-21	2021-07-07	13 років	< 20	2.74	3.78	1.46	0.24	5.62	0	0	0	0	0	0	0	13.84
діла	2003-09-03	2021-06-05	17 років	813	0.46	0.12	0.81	0	2.64	0	5.69	0	0	4.12	0	0	13.84
діла	2004-05-18	2020-12-10	16 років	244	0	0	4.15	0.8	8.93	0	0	0	0	0	0	0	13.88
діла	1984-07-03	2021-05-24	36 років	39.3	0.2	0.19	3.51	0	4.96	0.38	4.65	0	0	0	0	0	13.89
діла	2018-06-08	2021-11-04	3 років	< 20	0.28	0.64	5.3	0	7.69	0	0	0	0	0	0	0	13.91
діла	1993-03-14	2021-03-25	28 років	109.89	1.72	3.77	2.21	0	3.71	0	2.65	0	0	0	0	0	14.06
діла	2015-09-04	2021-01-22	5 років	85	0	0	6.92	0	7.15	0	0	0	0	0	0	0	14.07
діла	1984-07-14	2021-09-05	37 років	30.39	0.11	0.42	3.62	0.47	4.44	0	0	5.02	0	0	0	0	14.08
діла	2012-04-19	2021-08-26	9 років	172	0	0	0	0.26	0	13.9	0	0	0	0	0	0	14.16
діла	1980-11-08	2021-08-05	40 років	< 20	0.14	0.58	5.69	0	7.76	0	0	0	0	0	0	0	14.17
діла	2019-12-01	2021-06-10	1 років	< 20	0.11	0.21	6.01	0	7.81	0	0	0	0	0	0.13	0	14.27
діла	2015-09-13	2021-05-31	5 років	488	0.36	0	0	0	0	11.61	0	0	0	0	0.24	2.11	14.32
діла	2010-11-28	2021-01-05	10 років	542	0.38	0	0	0.13	0	10.01	0.83	0	0	0	0.99	1.98	14.32
діла	2012-11-15	2021-07-04	8 років	402	1.72	2.46	1.99	1.52	4.87	> 50	0	0	0	0	0.38	1.38	14.32
діла	1999-08-28	2021-05-06	21 років	< 20	0.5	0.69	1.98	0	4.44	0	0	6.05	0.24	0	0.11	0.35	14.36
діла	2012-03-28	2021-07-20	9 років	215	0.36	0.67	4.95	0	8.14	0	0.14	0	0	0	0.13	0	14.39
діла	2000-06-15	2021-08-15	21 років	70	0.55	2.45	3.48	0	7.93	0	0	0	0	0	0	0	14.41
діла	1996-10-03	2021-01-22	24 років	2843	0.17	0	3.55	0	8.76	0	0	0	0	0	0.49	1.45	14.42
діла	2016-02-14	2021-08-09	5 років	63	0	0	8.19	0	6.29	0	0	0	0	0	0	0	14.48
діла	1988-11-01	2021-05-01	32 років	58.85	1.01	1.28	2.9	0.27	5.13	0	0	3.1	0.81	0	0	0	14.5
діла	1985-10-10	2021-03-11	35 років	29.31	0.15	0.12	5.07	0.66	8.14	0.21	0	0	0	0	0.16	0	14.51
діла	2005-02-11	2021-05-02	16 років	86.01	0	0	0	0	0	0	0	10.16	1.91	0	0.24	2.2	14.51
діла	2013-04-19	2020-12-17	7 років	< 20	1.14	2.64	2.25	0	8.51	0	0	0	0	0	0	0	14.54
діла	2003-08-02	2021-03-18	17 років	565	0.43	1.11	4.7	0.39	7.49	0	0	0	0	0.42	0	0	14.54
діла	2013-09-03	2021-07-21	7 років	56	0	0	0	0	0	10.09	1.39	2.69	0	0	0.11	0.27	14.55
діла	1992-12-11	2021-07-08	28 років	< 20	1.06	1.5	4.41	0	6.77	0	0.83	0	0	0	0	0	14.57
діла	2016-04-26	2021-02-18	4 років	440	1.41	3.34	3.06	0	6.51	0	0.25	0	0	0	0	0	14.57
діла	2008-09-02	2021-10-29	13 років	67	0.14	0.16	1.43	0	2.61	10.28	0	0	0	0	0	0	14.62
діла	2012-06-11	2021-03-13	8 років	41.02	1.35	3.21	3.29	0	6.77	0	0	0	0	0	0	0	14.62
діла	2011-07-26	2021-10-18	10 років	557	0.31	0.56	4.06	0	3.41	0	0	3.07	1.63	0	0.3	1.3	14.64
діла	2018-02-27	2021-07-11	3 років	35.77	0	0	7.95	0	6.7	0	0	0	0	0	0	0	14.65
діла	1982-01-01	2021-04-17	39 років	102	1.56	2.07	3.51	0	6.95	0	0	0	0	0	0.58	0	14.67
діла	2014-09-07	2021-08-13	6 років	233	1.24	3.35	3.09	0	6.73	0	0.27	0	0	0	0	0	14.68
діла	2007-10-31	2021-12-04	14 років	43.75	0.41	0.59	6.07	0	7.62	0	0	0	0	0	0	0	14.69
діла	1985-12-27	2021-04-14	35 років	148	0.89	2.19	3.08	0.66	7.87	0	0	0	0	0	0	0	14.69
діла	2015-09-12	2021-08-31	5 років	379.49	0	0	7.79	0	6.91	0	0	0	0	0	0	0	14.7
діла	1998-06-02	2021-03-03	22 років	195	0	0	0	0	0.36	0	0	10.5	1.24	0	0	2.68	14.78
діла	1990-08-16	2021-04-25	30 років	84.42	0.61	0.41	4.56	0	5.77	0	2.98	0	0	0	0	0.45	14.78
діла	2014-04-16	2021-04-01	6 років	< 20	1.02	4.22	2.45	0.67	6.24	0	0.22	0	0	0	0	0	14.82
діла	2013-01-09	2021-02-19	8 років	295	0.26	0	2.42	0.23	5.02	6.23	0	0	0	0	0.42	0.26	14.84
діла	2014-02-05	2021-11-29	7 років	103.08	0.37	0.66	5.39	0	8.44	0	0	0	0	0	0	0	14.86
діла	2008-01-15	2021-11-18	13 років	66	0	0	0	0	0	14.88	0	0	0	0	0	0	14.88
діла	2002-12-01	2021-07-03	18 років	58	1.4	2	4.92	0	6.57	0	0	0	0	0	0	0	14.89
діла	2015-02-16	2022-02-06	6 років	64	0.26	0.55	5.22	0	8.72	0	0	0	0	0	0.15	0	14.9
діла	2014-05-25	2021-11-18	7 років	184	0	0	0	0	0	14.15	0.77	0	0	0	0	0	14.92
діла	1987-04-15	2021-01-13	33 років	39.84	0.47	1.24	5.08	0	6.94	0	1.2	0	0	0	0	0	14.93
діла	1977-07-14	2021-12-15	44 років	< 20	2.1	3.32	3.14	0.12	6.28	0	0	0	0	0	0	0	14.96
діла	2012-09-20	2021-12-12	9 років	55	1.79	3.28	3.1	0	6.84	0	0	0	0	0	0	0	15.01
діла	1959-08-12	2021-02-04	61 років	66	0	0	2.21	0	3.55	0.13	0	6.92	0.48	0	0	1.77	15.06
діла	2002-05-01	2021-01-24	18 років	185	0.77	1.14	4.96	0.41	7.03	0.67	0	0	0	0	0.14	0	15.12
діла	2013-09-27	2021-01-12	7 років	482	0.43	1.04	4.48	0.23	7.28	0.72	0.75	0	0	0	0.23	0	15.16
діла	2015-07-02	2021-11-06	6 років	28.28	0	0	6.18	0	8.99	0	0	0	0	0	0	0	15.17
діла	2005-11-01	2021-11-09	16 років	561	0.56	0.76	5.92	0	7.97	0	0	0	0	0	0	0	15.21
діла	1991-08-22	2022-02-15	30 років	35.13	0	0	5.46	0	9.76	0	0	0	0	0	0	0	15.22
діла	1999-09-20	2021-11-07	22 років	186.37	0	0	3.46	0	9.18	2.59	0	0	0	0	0	0	15.23
діла	2015-11-22	2021-10-16	5 років	67.2	1.48	2.81	3.93	0	7.02	0	0	0	0	0	0	0	15.24
діла	1993-07-21	2021-12-17	28 років	< 20	0.93	1.61	5.83	0	6.88	0	0	0	0	0	0	0	15.25
діла	2010-07-27	2021-11-10	11 років	147	0.11	0.18	5.45	0	8.33	0	1.23	0	0	0	0	0	15.3
діла	2006-02-13	2021-09-19	15 років	77	0	0.66	5.11	0	9.55	0	0	0	0	0	0	0	15.32
діла	1969-12-27	2021-07-17	51 років	141.8	1.18	1.55	6.01	0	6.49	0	0	0	0	0	0.12	0	15.35
діла	1990-02-07	2021-06-04	31 років	90	0.31	0.21	5.51	0.69	8.64	0	0	0	0	0	0	0	15.36
діла	2017-06-26	2021-09-19	4 років	63.49	0	0	5.31	0	10.07	0	0	0	0	0	0	0	15.38
діла	1991-08-03	2021-12-30	30 років	55.24	0	0	1.3	0	2.48	0.71	0	9.12	0.78	0	0	1.05	15.44
діла	2004-05-07	2021-12-02	17 років	< 20	1.18	2.14	5.06	0	7.21	0	0	0	0	0	0	0	15.59
діла	2017-12-23	2021-11-16	3 років	794	0.44	0.78	5.26	0	8.7	0	0	0	0.41	0	0	0	15.59
діла	1975-04-04	2021-01-24	45 років	182	0.22	0	4.2	0.27	4.78	4.76	0	0	0	0	0.52	0.86	15.61
діла	2015-02-19	2022-01-30	6 років	139	0.49	1.51	4.52	0	8.37	0	0.58	0	0	0	0.15	0	15.62
діла	2014-08-04	2021-03-27	6 років	135	0.12	0.14	6.77	0	8.62	0	0	0	0	0	0	0	15.65
діла	1978-02-06	2021-11-21	43 років	54	0.3	0.75	2.33	0	5.43	6.85	0	0	0	0	0	0	15.66
діла	2013-10-30	2021-10-04	7 років	113	0	0.11	6.1	0.12	9.38	0	0	0	0	0	0	0	15.71
діла	1996-11-21	2021-08-03	24 років	< 20	2.83	3.45	2.37	0.27	6.97	0	0	0	0	0	0	0	15.89
діла	2014-02-17	2021-07-09	7 років	59	1.4	2.45	3.62	0	7.92	0	0.5	0	0	0	0	0	15.89
діла	1992-07-20	2021-09-17	29 років	361	0.56	1.88	4.73	0	8.74	0	0	0	0	0	0	0	15.91
діла	1980-02-25	2021-02-02	40 років	440	0	0	6.62	0	9.32	0	0	0	0	0	0	0	15.94
діла	2013-02-02	2021-11-17	8 років	311	1	0	1.35	0	3.74	9.18	0	0	0	0	0.18	0.52	15.97
діла	2018-10-11	2021-11-07	3 років	163	0	0	0	0	0	15.97	0	0	0	0	0	0	15.97
діла	1989-09-05	2021-01-30	31 років	< 20	0	0	0	0	0	0	0	12.55	2.41	0	0	1.03	15.99
діла	2014-12-22	2021-11-27	6 років	73	1.82	2.39	4.42	0	7.05	0	0	0.31	0	0	0	0	15.99
діла	2016-07-15	2021-03-07	4 років	1024	1.06	3.04	4.76	0	7	0	0	0	0	0	0	0.13	15.99
діла	2010-10-10	2021-07-30	10 років	63.39	0	0	7.24	0	7.78	0	0.99	0	0	0	0	0	16.01
діла	2005-09-22	2021-07-01	15 років	81.42	3.06	4.42	3.61	0.15	4.83	0	0	0	0	0	0	0	16.07
діла	1976-09-29	2021-12-04	45 років	130.94	0.26	0.57	3.56	0	2.51	0	3.9	4.88	0	0	0	0.47	16.15
діла	2006-10-21	2022-01-21	15 років	157	0.12	0	0.11	0.12	0.56	15.25	0	0	0	0	0	0	16.16
діла	2011-06-18	2021-10-21	10 років	145	0.61	1.27	4.63	0	9.36	0	0	0	0.3	0	0	0	16.17
діла	1980-03-25	2021-08-08	41 років	< 20	0	0	0	0	0	0	0	14.61	0	0	0	1.57	16.18
діла	2014-06-14	2021-09-05	7 років	286	1.75	0	0	0.73	0.64	0	0	5.1	0	0	2.08	5.88	16.18
діла	2017-03-05	2021-11-20	4 років	773	0.4	0	0	1.77	0	12.45	0	0	0	0	0	1.56	16.18
діла	2001-10-02	2021-04-05	19 років	43.87	0.58	0.9	0.67	0.36	1.13	1.67	0	0	0	10.73	0.15	0	16.19
діла	1992-07-02	2021-06-29	28 років	25.49	0	0	6.36	0	9.84	0	0	0	0	0	0	0	16.2
діла	2011-09-27	2021-11-29	10 років	472	0.67	0.78	5.64	0	9.14	0	0	0	0	0	0	0	16.23
діла	2009-03-19	2021-11-18	12 років	234	0.29	0.79	5.32	0	9.15	0	0.74	0	0	0	0	0	16.29
діла	1994-01-04	2020-12-17	26 років	78.46	1.28	2.01	2.74	0.25	9.84	0	0	0	0	0	0.18	0	16.3
діла	2018-02-13	2021-08-19	3 років	141.47	0.35	1.62	3.75	0	6.79	3.79	0	0	0	0	0	0	16.3
діла	1993-12-08	2021-02-04	27 років	81	1.42	2.8	4.23	0.19	6.89	0.55	0.25	0	0	0	0	0	16.33
діла	1979-08-18	2021-06-21	41 років	< 20	0.28	0.31	0.77	0	3.27	0	3.73	7.51	0	0	0.12	0.34	16.33
діла	2009-05-22	2021-12-09	12 років	123	0	0	0	0	0	0	0	9.37	4.61	0	0	2.36	16.34
діла	1979-08-05	2021-06-02	41 років	110	0.25	0.24	3.51	0	6.32	4.76	1.15	0	0	0	0.12	0	16.35
діла	2009-10-09	2021-05-21	11 років	55	0	0	0.68	0	1.44	0	0	12.13	1.03	0	0	1.12	16.4
діла	1973-11-29	2021-06-19	47 років	42.15	1.58	2.19	5.61	0.14	6.94	0	0	0	0	0	0	0	16.46
діла	2011-08-17	2022-02-06	10 років	559	1.03	2.5	4.05	0.13	6.58	0	0	1.99	0	0	0	0.21	16.49
діла	1992-11-26	2021-06-19	28 років	< 20	2.63	3.29	4.01	0	6.46	0	0	0	0	0	0.18	0	16.57
діла	1983-03-12	2022-01-20	38 років	389	0.26	0	0	0.4	0	15.93	0	0	0	0	0	0	16.59
діла	2008-12-01	2021-08-01	12 років	243.72	2.16	2.48	4.31	0	7.65	0	0	0	0	0	0	0	16.6
діла	2009-01-23	2021-02-03	12 років	127	2.37	4.38	3.3	0.53	5.89	0	0	0	0	0	0.18	0	16.65
діла	2014-11-11	2021-10-19	6 років	301	0.28	0.83	5.19	0	10.35	0	0	0	0	0	0	0	16.65
діла	2004-11-27	2021-09-08	16 років	52.08	0	0.22	2.03	0	3.31	0	0	8.33	0.45	0	0	2.32	16.66
діла	2017-06-30	2021-08-11	4 років	173.04	0	0	7.16	0	9.53	0	0	0	0	0	0	0	16.69
діла	1959-07-06	2022-01-29	62 років	1641	0	0	0	0.2	0	16.31	0	0	0	0	0.19	0	16.7
діла	2007-09-11	2021-03-12	13 років	691	0.16	0.14	8.01	0	8.46	0	0	0	0	0	0	0	16.77
діла	2008-11-24	2021-09-21	12 років	101	0.14	0.29	2.18	0	4.66	9.54	0	0	0	0	0	0	16.81
діла	2015-10-31	2021-05-23	5 років	122	0.46	0.42	5.84	0.77	9.33	0	0	0	0	0	0	0	16.82
діла	2001-07-18	2021-06-03	19 років	156.24	1.02	1.22	6.5	0.19	6.85	0.71	0.19	0	0	0	0.15	0	16.83
діла	2014-08-31	2021-06-27	6 років	68	1.65	1.79	5.02	0	7.99	0	0	0	0	0	0.14	0.24	16.83
діла	2007-05-08	2021-11-29	14 років	154	1.49	2.3	5.41	0	7.17	0	0.47	0	0	0	0	0	16.84
діла	2009-01-23	2021-02-04	12 років	126	2.43	4.42	3.34	0.56	5.95	0	0	0	0	0	0.16	0	16.86
діла	1985-09-09	2021-03-16	35 років	25.07	0.76	2.48	4.6	0.17	7.79	0	0.68	0	0	0	0.39	0	16.87
діла	2016-09-10	2021-04-15	4 років	200	0	0	0	0.47	0	16.41	0	0	0	0	0	0	16.88
діла	1987-11-09	2021-10-28	33 років	148.92	2.63	0	4.22	0.19	5.18	0	0	0	0	0	0.96	3.72	16.9
діла	2010-10-31	2021-09-05	10 років	236	1.17	2.13	7.4	0	6.24	0	0	0	0	0	0	0	16.94
діла	1989-07-18	2021-09-10	32 років	113.84	0.39	0.99	6.73	0	8.71	0	0	0	0	0	0.12	0	16.94
діла	1992-10-13	2021-05-31	28 років	< 20	0.45	0.46	7.38	0	8.7	0	0	0	0	0	0	0	16.99
діла	1987-04-16	2021-08-22	34 років	54	0	0	2.01	0	3.18	3.23	0	7.24	0	0	0	1.39	17.05
діла	1987-11-04	2021-12-30	34 років	78.85	0	0	7.33	0	9.78	0	0	0	0	0	0	0	17.11
діла	2012-12-17	2021-11-21	8 років	71	0	0	0	0	0	17.01	0	0	0	0	0.11	0	17.12
діла	2005-11-20	2021-08-27	15 років	96	1.26	0	0.93	1.01	1.54	7.16	0	0.42	0	0	1.33	3.48	17.13
діла	1974-08-20	2021-11-11	47 років	287	0	0	0	0	0	0	3.19	8.54	4.34	0	0	1.12	17.19
діла	2016-04-19	2021-12-10	5 років	42.5	0	0.16	6.44	0	10.63	0	0	0	0	0	0	0	17.23
діла	1999-02-19	2022-01-22	22 років	92.85	0.73	1.66	3.78	0	9.16	0	1.96	0	0	0	0	0	17.29
діла	2014-07-18	2021-08-23	7 років	969	0.52	1.77	3.39	0.38	7.68	3.04	0.63	0	0	0	0	0	17.41
діла	2012-11-26	2021-05-29	8 років	142.78	0.32	0.16	4.65	0.2	7.34	3.97	0.19	0	0	0	0.22	0.36	17.41
діла	2007-10-23	2021-06-17	13 років	174.81	1.01	0	0	2.23	0.22	8.66	0	2.4	0	0	0.46	2.49	17.47
діла	2006-09-14	2021-08-13	14 років	173	1.02	0	0	0.55	0	5.48	0.48	3.52	0	0	1.15	5.29	17.49
діла	1984-10-01	2021-05-28	36 років	26.96	2.07	1.55	4.63	0	6.82	0	2.17	0.11	0	0	0.25	0	17.6
діла	2015-12-02	2021-12-26	6 років	368	0	0	0	0	0	0	0	9.92	1.65	4.71	0	1.33	17.61
діла	1979-05-10	2021-01-13	41 років	< 20	0.3	0.59	5.09	0.14	6.17	0	0.99	4.09	0.14	0	0	0.11	17.62
діла	2007-07-28	2021-09-02	14 років	251	0	0	0	0	0	17.68	0	0	0	0	0	0	17.68
діла	1998-09-17	2021-01-30	22 років	1881	0.22	0	0	0.53	0	15.08	0.54	0	0	0	0.93	0.39	17.69
діла	1988-06-22	2020-11-24	32 років	80	0	0	0	0	0	0	0	12.7	4.32	0	0	0.76	17.78
діла	1990-09-07	2020-11-21	30 років	66	0	0	0	0	0	0	0.17	14.96	1.95	0	0	0.7	17.78
діла	1987-08-03	2022-02-06	34 років	122	0	0	9.72	0	8.1	0	0	0	0	0	0	0	17.82
діла	2015-07-17	2021-11-07	6 років	45.64	0.65	1.03	6.73	0	9.43	0	0	0	0	0	0	0	17.84
діла	2012-10-21	2021-11-14	9 років	694	0	0	0	0.13	0	17.52	0	0	0	0	0.2	0	17.85
діла	1999-06-19	2021-01-27	21 років	175	0.54	0	0.72	0.67	3.81	9.15	0	0.29	0	0	1.02	1.77	17.97
діла	2001-07-23	2021-08-15	20 років	156.55	0	0	7.01	0	11	0	0	0	0	0	0	0	18.01
діла	1997-04-10	2021-02-19	23 років	291	0	0.12	0	0	0.11	0	0	14.59	0.86	0	0.14	2.19	18.01
діла	2002-06-14	2021-08-15	19 років	53.53	1.79	4.66	5.09	0	6.23	0	0.26	0	0	0	0	0	18.03
діла	2002-09-20	2021-10-30	19 років	426	0.87	0	3.26	0	4.2	0	0	7.44	0.66	0	0.32	1.3	18.05
діла	2013-07-19	2021-08-04	8 років	314	0	0	0	4.08	0	8.52	0	2.99	0.25	0	0.55	1.67	18.06
діла	2015-04-01	2021-11-28	6 років	175.29	0	0	0	0	0	18.15	0	0	0	0	0	0	18.15
діла	1985-03-05	2021-08-10	36 років	26.67	0.77	1.94	6.41	0	9.06	0	0	0	0	0	0	0	18.18
діла	2015-10-17	2021-08-01	5 років	141	0	0	0	0.14	0.55	7.24	0.63	8.66	0.84	0	0.13	0	18.19
діла	1983-07-26	2021-07-27	38 років	44.18	1.02	1.31	6.22	0	9.28	0	0	0	0	0	0	0.44	18.27
діла	2015-04-20	2021-04-24	6 років	172.85	0	0	3.57	0.88	7.31	6.38	0	0	0	0	0.13	0	18.27
діла	2001-02-08	2021-02-25	20 років	1249	1.57	0	3.94	0.24	5.56	2.01	0	0	0	0	3.41	1.61	18.34
діла	2019-01-07	2021-06-23	2 років	65	0.12	0.13	7.23	0	10.88	0	0	0	0	0	0	0	18.36
діла	2010-06-05	2021-04-23	10 років	< 20	0.34	0.63	8.24	0	8.91	0	0	0	0	0	0.12	0.16	18.4
діла	2014-11-20	2021-06-03	6 років	396	0.46	0	0	0.16	0	13.86	0.56	0	0	0	0.3	3.14	18.48
діла	2010-05-20	2021-10-23	11 років	1313	0.12	0.59	7.85	0	9.96	0	0	0	0	0	0	0	18.52
діла	2009-03-12	2022-02-13	12 років	183	0.59	2.77	6.2	0.17	8.8	0	0	0	0	0	0	0	18.53
діла	1991-10-17	2021-12-19	30 років	77.72	1.8	2.74	4.43	0	9.05	0.52	0	0	0	0	0	0	18.54
діла	2006-06-04	2021-09-01	15 років	310	0	0	0	0	0	0	1.46	10.28	4.51	0.93	0	1.38	18.56
діла	2004-06-23	2020-12-16	16 років	268	1.43	3	4.08	0	10.09	0	0	0	0	0	0	0	18.6
діла	2016-07-05	2021-02-17	4 років	950	0.16	0.11	5.15	0.22	8.3	4.04	0	0	0	0	0.39	0.23	18.6
діла	2010-06-01	2021-11-17	11 років	106	0.83	1.38	3.22	0	7.73	5.47	0	0	0	0	0	0	18.63
діла	1998-03-03	2022-01-05	23 років	46.3	2.39	3.58	4.11	0	8.34	0	0.21	0	0	0	0	0	18.63
діла	2004-01-29	2021-05-08	17 років	85.46	0.19	0.26	4.91	0	13.29	0	0	0	0	0	0	0	18.65
діла	2012-01-29	2021-11-09	9 років	21.1	0	0	8.95	0	9.74	0	0	0	0	0	0	0	18.69
діла	2007-06-27	2021-12-18	14 років	1219	0.33	1.93	5.28	0	7.03	0	4.13	0	0	0	0	0	18.7
діла	1970-01-16	2021-07-23	51 років	32.57	0	0	0	0	0	0	0	7.65	8.31	0	0	2.75	18.71
діла	2004-12-06	2021-10-01	16 років	67	0.24	0	0.58	0.13	1.71	16.09	0	0	0	0	0	0	18.75
діла	2018-03-13	2021-05-19	3 років	67	0.25	0	8.53	0	9.62	0.22	0	0	0	0	0.17	0	18.79
діла	2016-02-15	2021-08-12	5 років	< 20	0	0	9.38	0	9.54	0	0	0	0	0	0	0	18.92
діла	1983-10-16	2021-02-25	37 років	102	1.21	2.57	3.33	0	8.65	1.45	0	0	0	0	0	1.78	18.99
діла	2004-09-20	2021-10-24	17 років	273	1.02	1.69	4.76	0	10.4	0	1.21	0	0	0	0	0	19.08
діла	1962-07-22	2022-02-01	59 років	21.95	0.19	0.7	7	0	11.2	0	0	0	0	0	0	0	19.09
діла	2012-04-19	2021-09-26	9 років	114.98	0	0	0	0	0	0	0	16.92	1.55	0	0	0.66	19.13
діла	1989-04-07	2021-02-13	31 років	< 20	1.09	1.76	1.89	0.27	4.42	0	0.14	7.89	0.65	0	0.24	0.87	19.22
діла	2011-11-23	2021-04-01	9 років	378	0.8	0.33	0.64	0.73	1.98	9.51	0	0	0	0	2.21	3.09	19.29
діла	2011-09-13	2021-12-19	10 років	86	2.01	3.21	5.21	0	8.87	0	0	0	0	0	0	0	19.3
діла	2017-12-29	2022-02-20	4 років	252	1.19	3.13	5.32	0.18	9.31	0	0	0	0	0	0.18	0	19.31
діла	2002-10-28	2021-12-29	19 років	391	0.26	0.68	6.83	0	11.58	0	0	0	0	0	0	0	19.35
діла	2012-10-31	2021-08-19	8 років	125	0	0	0	0	0	0	0	10.9	0.56	0	0	7.97	19.43
діла	1985-11-04	2021-01-15	35 років	86.77	0	0.27	3.28	0	4.28	0.58	0	0	0	10.85	0.18	0	19.44
діла	2013-11-07	2022-01-06	8 років	571	0	0	8.62	0	10.83	0	0	0	0	0	0	0	19.45
діла	2012-02-27	2021-06-01	9 років	219	0.65	0.63	9.35	0.2	7.97	0.13	0	0.14	0.19	0	0.11	0.11	19.48
діла	2013-08-12	2021-07-27	7 років	201.08	2.45	3.14	3.47	0.66	9.54	0	0.14	0	0	0	0.11	0	19.51
діла	2014-06-06	2021-09-06	7 років	76	0	0	0	0.38	0	19.17	0	0	0	0	0	0	19.55
діла	2014-05-24	2021-08-11	7 років	192	0	0	5.12	0	5.75	8.7	0	0	0	0	0	0	19.57
діла	2015-07-15	2022-02-22	6 років	151	0	0	6.68	0	12.6	0	0.31	0	0	0	0	0	19.59
діла	2011-04-01	2021-01-22	9 років	1217	0	0	0	0.14	0	18.45	0.75	0	0	0	0.26	0	19.6
діла	1996-08-04	2022-02-17	25 років	97.02	0.15	0.5	8.79	0	10.05	0	0	0	0	0	0.12	0	19.61
діла	1980-10-24	2021-11-23	41 років	79.7	0.6	1.43	5.54	0.22	8.86	0	3.01	0	0	0	0	0	19.66
діла	2016-06-15	2021-09-15	5 років	238	0	0	5.33	0	10.99	0	3.38	0	0	0	0	0	19.7
діла	2012-09-26	2021-08-13	8 років	55	0	0.68	7.92	0.19	10.82	0	0.11	0	0	0	0	0	19.72
діла	2003-11-08	2021-11-24	18 років	369	1.59	2.93	6.31	0	8.9	0	0	0	0	0	0	0	19.73
діла	2013-02-19	2021-05-30	8 років	329.19	0	0	0.61	0.11	1.7	16.89	0	0	0	0	0.23	0.24	19.78
діла	2015-04-16	2022-01-19	6 років	1140	0.33	1.14	6.04	0	12.37	0	0	0	0	0	0	0	19.88
діла	2012-01-03	2021-06-20	9 років	224.22	0.59	0.73	0.43	0	1.22	4.38	0	6.84	3.82	0	0	1.88	19.89
діла	2003-12-12	2021-03-25	17 років	467	0	0	0	0.74	0	18.59	0	0	0	0	0.46	0.11	19.9
діла	1988-03-12	2021-02-09	32 років	39.97	0.32	0.56	1.47	0	2.89	0	0	9.98	3.82	0	0.11	0.76	19.91
діла	2009-12-05	2021-10-27	11 років	253	1.07	1.99	5.93	0	10.47	0	0.45	0	0	0	0	0	19.91
діла	1982-08-01	2021-08-24	39 років	182.27	0	0.46	7.32	0.21	11.93	0	0	0	0	0	0	0	19.92
діла	1977-03-18	2021-06-17	44 років	122.68	2.12	2.74	6.05	0	9.03	0	0	0	0	0	0	0	19.94
діла	1978-03-21	2021-12-21	43 років	51.09	0	0.17	0.52	0	1.63	0	5.72	10.52	0.15	0	0	1.27	19.98
діла	2015-05-10	2021-05-04	5 років	63.7	1.69	3.27	5.99	0	9.04	0	0	0	0	0	0	0	19.99
діла	2016-04-12	2021-08-14	5 років	160.78	0	0.4	8.95	0	9.77	0	0.11	0.78	0	0	0	0	20.01
діла	1995-03-02	2021-03-12	26 років	22.29	0.22	0.37	6.96	0	9.28	0	0	2.92	0	0	0	0.3	20.05
діла	1983-12-13	2020-12-11	36 років	32.09	0.21	0.72	0.45	0	2.99	0	4.69	9.23	0.78	0	0	1	20.07
діла	1995-07-29	2022-01-07	26 років	104.76	0	0	8.77	0	11.35	0	0	0	0	0	0	0	20.12
діла	2014-05-09	2021-09-08	7 років	33.5	3.33	5.41	5.04	0	6.35	0	0	0	0	0	0	0	20.13
діла	2017-04-28	2021-04-11	3 років	350	0	0	0.44	0.25	1.03	18.26	0	0	0	0	0.16	0	20.14
діла	1992-04-21	2021-07-16	29 років	300.84	0.59	0.88	6.79	0	9.13	1.06	0	0	0	1.7	0	0	20.15
діла	2015-03-01	2021-05-27	6 років	203	1.92	2.45	5.17	0.12	6.82	3.53	0.19	0	0	0	0	0	20.2
діла	2009-12-03	2022-01-05	12 років	117.19	0.44	0.75	3.83	0	4.23	0.12	0	7.26	2.79	0	0	0.82	20.24
діла	2004-09-03	2022-02-04	17 років	227	0.7	3.04	5.62	0.14	10.76	0	0	0	0	0	0	0	20.26
діла	2013-09-06	2021-06-11	7 років	41.36	0	0	0.47	0	0.71	0	0	17.54	0	0	0	1.55	20.27
діла	2004-10-12	2021-09-09	16 років	214	2.95	6.31	3.38	0	7.68	0	0	0	0	0	0	0	20.32
діла	2013-09-06	2021-06-11	7 років	41.4	0	0	0.45	0	0.67	0	0	17.57	0	0	0.11	1.54	20.34
діла	1987-11-28	2021-06-24	33 років	129.2	0.81	1.28	6.65	0.8	10.71	0	0	0	0	0	0.13	0	20.38
діла	2004-05-14	2022-01-30	17 років	634	0.28	0.32	7.96	1.09	10.73	0	0	0	0	0	0	0	20.38
діла	1995-08-11	2021-11-18	26 років	20.52	0.36	0.5	2.91	0	5.49	0.19	1.26	7.99	0.46	0	0	1.23	20.39
[truncated: 4,172 more rows]

## Sheet: Age
місто	дата народження	дата здачі	вік	tIgE	Cyn d	Cyn d 1	Lol p 1	Pas n	Phl p 1	Phl p 12	Phl p 2	Phl p 5.0101	Phl p 6	Phl p 7	Phr c	Sec c_pollen	сума	к-сть кожного віку
Львів	2020-10-18	2021-02-15	0	97	< 0.1	< 0.1	0.96	0.16	2.59	< 0.1	< 0.1	< 0.1	< 0.1	< 0.1	< 0.1	< 0.1	3.71
діла	2021-04-11	2021-04-14	0	237	0.28	0.49	0.59	< 0.1	1.34	1.62	< 0.1	< 0.1	< 0.1	< 0.1	< 0.1	< 0.1	4.32
діла	2022-01-28	2022-01-29	0	302	< 0.1	0.14	8.16	< 0.1	18.85	< 0.1	< 0.1	< 0.1	< 0.1	< 0.1	< 0.1	< 0.1	27.15
діла	2021-09-28	2021-11-06	0	74	< 0.1	< 0.1	0.76	< 0.1	3.04	24.28	< 0.1	< 0.1	< 0.1	< 0.1	< 0.1	< 0.1	28.08
діла	2019-12-15	2020-12-07	0	89.39	1.12	1.26	2.98	3.21	8.33	0.44	7.41	14.99	11.7	< 0.1	0.45	5.03	56.92
діла	2021-08-02	2021-08-03	0	108	2.09	2.71	8.42	0.36	23.04	11.26	1.2	28.48	< 0.1	< 0.1	0.17	3.15	80.88
діла	2021-08-21	2021-08-22	0	245.02	9.87	22.04	37.94	1.37	42.86	< 0.1	2.72	49.11	8.97	< 0.1	0.15	10.84	185.87
діла	2021-03-11	2021-08-12	0	163	6.1	10.9	34.87	< 0.1	38.79	< 0.1	32.61	45.08	22.51	< 0.1	< 0.1	11.06	201.92	8
діла	2019-06-08	2021-06-04	1	46.94	< 0.1	< 0.1	< 0.1	< 0.1	< 0.1	< 0.1	< 0.1	< 0.1	< 0.1	< 0.1	0.35	< 0.1	0.35
діла	2020-09-21	2022-02-04	1	1551	< 0.1	< 0.1	< 0.1	< 0.1	< 0.1	0.13	< 0.1	< 0.1	< 0.1	< 0.1	< 0.1	0.42	0.55
діла	2020-02-21	2022-01-04	1	95	< 0.1	< 0.1	< 0.1	< 0.1	< 0.1	0.79	< 0.1	< 0.1	< 0.1	< 0.1	< 0.1	< 0.1	0.79
Львів	2020-02-12	2021-06-28	1	326.17	< 0.1	< 0.1	< 0.1	< 0.1	< 0.1	< 0.1	< 0.1	< 0.1	< 0.1	0.81	< 0.1	< 0.1	0.81
Одеса	2020-01-11	2021-08-19	1	99	< 0.1	0.48	< 0.1	< 0.1	0.38	< 0.1	< 0.1	< 0.1	< 0.1	< 0.1	< 0.1	< 0.1	0.86
діла	2019-07-29	2021-07-26	1	895	< 0.1	< 0.1	< 0.1	0.18	0.11	< 0.1	< 0.1	< 0.1	< 0.1	< 0.1	0.21	0.46	0.96
діла	2019-10-30	2021-03-11	1	1919	0.24	0.73	< 0.1	< 0.1	< 0.1	< 0.1	< 0.1	< 0.1	< 0.1	0.26	< 0.1	< 0.1	1.23
діла	2019-11-30	2021-07-29	1	386	< 0.1	< 0.1	< 0.1	0.2	< 0.1	< 0.1	< 0.1	< 0.1	< 0.1	< 0.1	< 0.1	1.17	1.37
діла	2020-10-31	2021-11-12	1	22.35	< 0.1	0.63	< 0.1	< 0.1	0.62	0.5	< 0.1	< 0.1	< 0.1	< 0.1	< 0.1	< 0.1	1.75
діла	2019-09-11	2021-07-09	1	308.27	0.57	0.73	0.35	< 0.1	1.18	< 0.1	< 0.1	< 0.1	< 0.1	< 0.1	< 0.1	< 0.1	2.83
Львів	2019-02-17	2020-11-11	1	366	< 0.1	0.31	0.26	< 0.1	1.75	< 0.1	0.91	< 0.1	< 0.1	< 0.1	< 0.1	< 0.1	3.23
діла	2019-03-09	2021-01-25	1	82.12	< 0.1	< 0.1	< 0.1	< 0.1	< 0.1	4.21	< 0.1	< 0.1	< 0.1	< 0.1	0.3	< 0.1	4.51
діла	2020-01-03	2021-06-16	1	64	< 0.1	< 0.1	< 0.1	< 0.1	< 0.1	4.54	< 0.1	< 0.1	< 0.1	< 0.1	< 0.1	< 0.1	4.54
діла	2020-01-12	2021-09-23	1	< 20	0.49	1.16	0.19	< 0.1	1.75	< 0.1	< 0.1	1.26	< 0.1	< 0.1	< 0.1	< 0.1	4.85
Харків	2019-09-18	2021-08-19	1	292	< 0.1	< 0.1	< 0.1	0.61	0.25	3.98	< 0.1	0.14	< 0.1	< 0.1	0.24	0.58	5.8
Харків	2019-03-05	2020-12-01	1	584	0	0	0	0	0	0	0	0	0	6.2	0.02	0	6.22
діла	2019-12-01	2021-06-10	1	< 20	0.11	0.21	6.01	< 0.1	7.81	< 0.1	< 0.1	< 0.1	< 0.1	< 0.1	0.13	< 0.1	14.27
діла	2019-08-06	2021-01-27	1	2057	< 0.1	< 0.1	2.19	0.14	3.02	< 0.1	< 0.1	< 0.1	< 0.1	31.57	< 0.1	< 0.1	36.92
діла	2019-09-04	2021-06-24	1	74.99	5.15	6.45	13.93	< 0.1	24.98	1.93	< 0.1	< 0.1	< 0.1	< 0.1	< 0.1	< 0.1	52.44	19
діла	2018-05-31	2021-02-03	2	321	< 0.1	< 0.1	< 0.1	< 0.1	< 0.1	< 0.1	< 0.1	< 0.1	0.37	< 0.1	< 0.1	< 0.1	0.37
львів	2019-11-22	2022-04-01	2	< 20	< 0.1	< 0.1	< 0.1	< 0.1	< 0.1	< 0.1	< 0.1	< 0.1	< 0.1	< 0.1	0.37	< 0.1	0.37
діла	2019-02-04	2021-06-20	2	85.33	0.11	< 0.1	< 0.1	< 0.1	< 0.1	< 0.1	< 0.1	< 0.1	< 0.1	< 0.1	0.31	< 0.1	0.42
діла	2018-11-09	2021-05-28	2	< 20	< 0.1	< 0.1	0.13	< 0.1	< 0.1	< 0.1	< 0.1	< 0.1	< 0.1	< 0.1	0.36	< 0.1	0.49
Суми	2019-07-25	2021-11-15	2	92	0.14	0.33	< 0.1	< 0.1	< 0.1	< 0.1	< 0.1	< 0.1	< 0.1	< 0.1	0.12	< 0.1	0.59
Івано-Франківськ	2018-10-25	2021-02-01	2	535	< 0.1	0.62	< 0.1	< 0.1	< 0.1	< 0.1	< 0.1	< 0.1	< 0.1	< 0.1	< 0.1	< 0.1	0.62
діла	2019-04-09	2021-07-15	2	199.81	< 0.1	< 0.1	< 0.1	< 0.1	< 0.1	0.63	< 0.1	< 0.1	< 0.1	< 0.1	< 0.1	< 0.1	0.63
Одеса	2018-06-07	2021-03-09	2	234	< 0.1	0.84	< 0.1	< 0.1	< 0.1	< 0.1	< 0.1	< 0.1	< 0.1	< 0.1	< 0.1	< 0.1	0.84
Одеса	2018-08-25	2020-10-26	2	2285	< 0.1	< 0.1	< 0.1	< 0.1	0.98	< 0.1	< 0.1	< 0.1	< 0.1	< 0.1	< 0.1	< 0.1	0.98
Одеса	2018-09-26	2021-07-29	2	< 20	< 0.1	< 0.1	< 0.1	< 0.1	< 0.1	0.31	< 0.1	< 0.1	< 0.1	0.28	0.46	< 0.1	1.05
Харків	2018-05-20	2021-01-16	2	1352	0.06	0	0	0.08	0.05	0.71	0	0.04	0	0	0.1	0.05	1.09
Львів	2019-07-20	2021-09-10	2	< 20	< 0.1	< 0.1	< 0.1	< 0.1	< 0.1	< 0.1	< 0.1	1.16	< 0.1	< 0.1	< 0.1	< 0.1	1.16
діла	2019-07-16	2021-11-12	2	202	< 0.1	< 0.1	< 0.1	< 0.1	< 0.1	< 0.1	< 0.1	< 0.1	< 0.1	1.24	< 0.1	< 0.1	1.24
діла	2018-11-12	2021-06-03	2	515	0.51	0.75	< 0.1	< 0.1	< 0.1	< 0.1	< 0.1	< 0.1	< 0.1	< 0.1	< 0.1	< 0.1	1.26
Одеса	2019-01-08	2021-05-25	2	44.83	< 0.1	< 0.1	< 0.1	< 0.1	< 0.1	1.04	< 0.1	< 0.1	< 0.1	< 0.1	0.22	< 0.1	1.26
діла	2018-12-27	2021-11-17	2	75.64	< 0.1	< 0.1	< 0.1	< 0.1	< 0.1	1.31	< 0.1	< 0.1	< 0.1	< 0.1	< 0.1	< 0.1	1.31
Дніпро	2018-07-17	2021-06-30	2	62	< 0.1	< 0.1	< 0.1	< 0.1	1.69	< 0.1	< 0.1	< 0.1	< 0.1	< 0.1	< 0.1	< 0.1	1.69
діла	2018-12-10	2021-11-24	2	125	0.4	1.38	< 0.1	< 0.1	< 0.1	< 0.1	< 0.1	< 0.1	< 0.1	< 0.1	< 0.1	< 0.1	1.78
діла	2018-04-20	2021-01-07	2	230	< 0.1	< 0.1	< 0.1	< 0.1	< 0.1	1.26	< 0.1	< 0.1	0.14	< 0.1	0.4	< 0.1	1.8
діла	2018-11-08	2021-09-12	2	56.68	< 0.1	< 0.1	< 0.1	< 0.1	< 0.1	1.74	< 0.1	< 0.1	< 0.1	< 0.1	0.11	< 0.1	1.85
Кам'янець-Подільський	2018-09-21	2020-12-01	2	257	0.4	1.43	0	0	0.09	0	0	0	0	0	0	0	1.92
Одеса	2019-08-28	2021-09-28	2	615	< 0.1	< 0.1	< 0.1	< 0.1	0.15	< 0.1	1.93	< 0.1	< 0.1	< 0.1	< 0.1	< 0.1	2.08
діла	2019-05-02	2021-10-15	2	62	0.27	< 0.1	< 0.1	< 0.1	< 0.1	< 0.1	< 0.1	< 0.1	< 0.1	< 0.1	0.13	1.72	2.12
Львів	2018-11-08	2021-03-29	2	151	0.48	< 0.1	< 0.1	< 0.1	< 0.1	< 0.1	< 0.1	< 0.1	< 0.1	< 0.1	0.14	1.66	2.28
Київ	2019-02-12	2021-12-06	2	290	0.31	0.38	< 0.1	< 0.1	1.16	< 0.1	< 0.1	< 0.1	< 0.1	< 0.1	0.17	0.32	2.34
Одеса	2019-06-11	2021-09-25	2	647	< 0.1	< 0.1	< 0.1	1.07	< 0.1	< 0.1	< 0.1	< 0.1	< 0.1	< 0.1	0.34	1.07	2.48
діла	2019-01-29	2021-06-09	2	< 20	0.48	0.7	0.96	< 0.1	0.41	< 0.1	< 0.1	< 0.1	< 0.1	< 0.1	< 0.1	< 0.1	2.55
діла	2019-04-09	2021-07-11	2	124.76	< 0.1	< 0.1	0.87	< 0.1	1.84	< 0.1	< 0.1	< 0.1	< 0.1	< 0.1	< 0.1	< 0.1	2.71
одеса	2019-08-08	2021-11-08	2	21.31	< 0.1	< 0.1	< 0.1	< 0.1	< 0.1	2.96	< 0.1	< 0.1	< 0.1	< 0.1	< 0.1	< 0.1	2.96
діла	2019-05-29	2021-12-18	2	< 20	< 0.1	< 0.1	< 0.1	< 0.1	< 0.1	< 0.1	< 0.1	2.9	< 0.1	< 0.1	< 0.1	0.12	3.02
діла	2018-12-27	2021-06-04	2	92	0.13	0.19	1.12	< 0.1	1.51	< 0.1	< 0.1	< 0.1	< 0.1	< 0.1	0.31	< 0.1	3.26
діла	2019-07-03	2021-12-23	2	1472	< 0.1	0.16	1	< 0.1	2.16	< 0.1	< 0.1	< 0.1	< 0.1	< 0.1	< 0.1	< 0.1	3.32
діла	2019-01-28	2021-06-27	2	136.08	< 0.1	< 0.1	< 0.1	< 0.1	< 0.1	3.3	< 0.1	< 0.1	< 0.1	< 0.1	0.13	< 0.1	3.43
діла	2019-01-23	2021-07-25	2	< 20	< 0.1	< 0.1	0.78	1.17	0.91	< 0.1	< 0.1	< 0.1	< 0.1	< 0.1	< 0.1	1.23	4.09
Одеса	2018-12-21	2021-06-14	2	45.34	< 0.1	< 0.1	< 0.1	< 0.1	< 0.1	3.97	< 0.1	< 0.1	< 0.1	< 0.1	0.21	0.13	4.31
Київ	2018-02-21	2020-12-28	2	0	< 0.1	< 0.1	< 0.1	< 0.1	< 0.1	< 0.1	< 0.1	4.47	0.13	< 0.1	< 0.1	< 0.1	4.6
Львів	2018-05-07	2020-12-01	2	139	< 0.1	< 0.1	0.48	< 0.1	2.86	< 0.1	0.78	0.54	< 0.1	< 0.1	< 0.1	< 0.1	4.66
Одеса	2018-11-24	2021-05-18	2	1284	1.61	2.41	< 0.1	< 0.1	0.18	< 0.1	0.46	< 0.1	< 0.1	< 0.1	0.12	< 0.1	4.78
Одеса	2018-08-24	2021-08-16	2	113	< 0.1	< 0.1	< 0.1	< 0.1	< 0.1	4.62	0.17	< 0.1	< 0.1	< 0.1	0.25	< 0.1	5.04
Івано-Франківськ	2017-08-14	2020-07-01	2	55	0	0.06	1.64	0.02	3.8	0	0	0.02	0.03	0	0	0	5.57
павлоград	2018-03-21	2020-09-01	2	60	0	0	0	0	0	6.39	0	0	0	0	0.08	0.02	6.49
діла	2018-12-14	2021-10-30	2	183	0.23	0.47	2.19	< 0.1	4.03	< 0.1	< 0.1	< 0.1	< 0.1	< 0.1	< 0.1	< 0.1	6.92
діла	2019-02-01	2021-12-02	2	96.99	< 0.1	< 0.1	< 0.1	< 0.1	< 0.1	7.51	< 0.1	< 0.1	< 0.1	< 0.1	< 0.1	< 0.1	7.51
Львів	2019-01-02	2021-02-03	2	1438	< 0.1	< 0.1	< 0.1	0.12	< 0.1	8.74	< 0.1	< 0.1	< 0.1	< 0.1	0.22	0.28	9.36
Київ	2017-09-08	2020-09-01	2	616	0.01	0	0	0	0.06	0.04	0.01	0	0	9.44	0.07	0	9.63
суми	2017-09-08	2020-09-01	2	655	0.1	0	0	0	0	0	0.04	0	0	9.7	0.09	0	9.93
діла	2018-12-09	2021-04-30	2	70	< 0.1	< 0.1	< 0.1	< 0.1	< 0.1	10.76	< 0.1	< 0.1	< 0.1	< 0.1	< 0.1	1.6	12.36
діла	2019-01-12	2021-12-05	2	23.22	< 0.1	< 0.1	5.05	< 0.1	7.74	< 0.1	< 0.1	< 0.1	< 0.1	< 0.1	< 0.1	< 0.1	12.79
Одеса	2018-04-11	2021-03-05	2	< 20	0.6	1.33	2.35	< 0.1	2.5	< 0.1	< 0.1	6.02	< 0.1	< 0.1	< 0.1	0.2	13
діла	2019-02-05	2022-01-30	2	1365	< 0.1	< 0.1	0.2	0.53	0.35	11.95	< 0.1	< 0.1	< 0.1	< 0.1	0.47	0.3	13.8
діла	2019-01-07	2021-06-23	2	65	0.12	0.13	7.23	< 0.1	10.88	< 0.1	< 0.1	< 0.1	< 0.1	< 0.1	< 0.1	< 0.1	18.36
Львів	2018-12-27	2021-09-21	2	146	0.51	0.77	8.5	0.17	10.18	< 0.1	0.47	< 0.1	0.3	< 0.1	< 0.1	< 0.1	20.9
львів	2019-05-16	2021-11-30	2	51	1.32	2.52	9.59	0.16	8.9	< 0.1	< 0.1	< 0.1	< 0.1	< 0.1	< 0.1	< 0.1	22.49
Івано-Франківськ	2018-01-17	2020-05-01	2	2901	0.04	0	0	0.94	0	28.04	0	0.03	0	0	0.84	1.47	31.36
діла	2018-12-03	2021-11-01	2	619	1.98	< 0.1	4.03	0.39	6.03	20.93	< 0.1	< 0.1	< 0.1	< 0.1	0.41	1.59	35.36
діла	2019-04-22	2021-11-20	2	354	< 0.1	< 0.1	20.47	< 0.1	30.68	< 0.1	< 0.1	< 0.1	< 0.1	< 0.1	< 0.1	< 0.1	51.15
суми	2017-09-14	2020-07-01	2	105	0.04	0	7.67	0.04	9.96	0	0.08	31.42	1.41	0	0.14	2.46	53.22
діла	2019-05-14	2021-07-13	2	77.79	1.8	2.38	16.57	0.11	33.43	< 0.1	< 0.1	< 0.1	< 0.1	< 0.1	0.25	< 0.1	54.54
діла	2019-04-06	2021-11-12	2	741	23.25	35.29	> 50	1.19	> 50	< 0.1	< 0.1	< 0.1	< 0.1	< 0.1	0.21	0.48	60.42
Ужгород	2019-01-13	2021-09-25	2	2759	6.48	11.73	48.8	0.31	> 50	< 0.1	< 0.1	< 0.1	< 0.1	< 0.1	0.27	0.38	67.97	60
Одеса	2017-10-22	2021-10-04	3	478	< 0.1	0.31	< 0.1	< 0.1	< 0.1	< 0.1	< 0.1	< 0.1	< 0.1	< 0.1	< 0.1	< 0.1	0.31
діла	2017-11-06	2021-06-08	3	622	< 0.1	< 0.1	< 0.1	< 0.1	< 0.1	< 0.1	< 0.1	< 0.1	< 0.1	< 0.1	0.33	< 0.1	0.33
діла	2018-05-22	2021-09-25	3	57.51	< 0.1	< 0.1	< 0.1	< 0.1	< 0.1	< 0.1	0.34	< 0.1	< 0.1	< 0.1	< 0.1	< 0.1	0.34
Київ	2016-11-04	2020-10-31	3	968	< 0.1	< 0.1	< 0.1	< 0.1	< 0.1	< 0.1	0.34	< 0.1	< 0.1	< 0.1	< 0.1	< 0.1	0.34
Харків	2017-12-07	2021-02-09	3	34.72	0	0	0	0	0.01	0	0.33	0	0	0	0	0	0.34
Київ	2018-01-17	2021-12-27	3	527	< 0.1	< 0.1	< 0.1	< 0.1	< 0.1	< 0.1	0.35	< 0.1	< 0.1	< 0.1	< 0.1	< 0.1	0.35
Дніпро	2017-04-14	2020-11-11	3	810	< 0.1	< 0.1	< 0.1	< 0.1	< 0.1	< 0.1	< 0.1	< 0.1	< 0.1	< 0.1	< 0.1	0.36	0.36
одеса	2018-11-30	2022-01-24	3	63	< 0.1	< 0.1	< 0.1	< 0.1	< 0.1	0.4	< 0.1	< 0.1	< 0.1	< 0.1	< 0.1	< 0.1	0.4
Дніпро	2018-03-13	2022-01-27	3	< 20	< 0.1	< 0.1	< 0.1	< 0.1	< 0.1	0.41	< 0.1	< 0.1	< 0.1	< 0.1	< 0.1	< 0.1	0.41
діла	2018-07-25	2021-12-11	3	258	< 0.1	< 0.1	< 0.1	< 0.1	0.44	< 0.1	< 0.1	< 0.1	< 0.1	< 0.1	< 0.1	< 0.1	0.44
діла	2018-03-11	2021-07-24	3	< 20	< 0.1	< 0.1	< 0.1	< 0.1	< 0.1	< 0.1	< 0.1	< 0.1	< 0.1	0.5	< 0.1	< 0.1	0.5
діла	2017-11-13	2021-09-18	3	1112	< 0.1	0.51	< 0.1	< 0.1	< 0.1	< 0.1	< 0.1	< 0.1	< 0.1	< 0.1	< 0.1	< 0.1	0.51
діла	2017-10-28	2020-12-23	3	444	< 0.1	< 0.1	< 0.1	0.16	< 0.1	< 0.1	< 0.1	< 0.1	< 0.1	< 0.1	< 0.1	0.37	0.53
діла	2017-11-27	2021-09-19	3	160	< 0.1	< 0.1	< 0.1	< 0.1	< 0.1	< 0.1	0.54	< 0.1	< 0.1	< 0.1	< 0.1	< 0.1	0.54
діла	2018-09-18	2021-10-27	3	< 20	< 0.1	< 0.1	< 0.1	< 0.1	0.54	< 0.1	< 0.1	< 0.1	< 0.1	< 0.1	< 0.1	< 0.1	0.54
Дніпро	2018-08-22	2021-09-23	3	52.78	< 0.1	< 0.1	< 0.1	< 0.1	< 0.1	< 0.1	0.57	< 0.1	< 0.1	< 0.1	< 0.1	< 0.1	0.57
Львів	2017-12-08	2021-07-01	3	< 20	< 0.1	0.13	< 0.1	< 0.1	0.45	< 0.1	< 0.1	< 0.1	< 0.1	< 0.1	< 0.1	< 0.1	0.58
Дніпро	2018-03-22	2021-12-01	3	126.52	< 0.1	< 0.1	0.11	< 0.1	0.49	< 0.1	< 0.1	< 0.1	< 0.1	< 0.1	< 0.1	< 0.1	0.6
діла	2017-11-08	2020-12-22	3	95	< 0.1	0.64	< 0.1	< 0.1	< 0.1	< 0.1	< 0.1	< 0.1	< 0.1	< 0.1	< 0.1	< 0.1	0.64
Дніпро	2018-05-22	2021-09-14	3	121	< 0.1	< 0.1	< 0.1	< 0.1	< 0.1	< 0.1	0.64	< 0.1	< 0.1	< 0.1	< 0.1	< 0.1	0.64
Одеса	2017-07-06	2021-02-11	3	359	< 0.1	< 0.1	< 0.1	0.15	< 0.1	< 0.1	< 0.1	< 0.1	< 0.1	< 0.1	0.15	0.35	0.65
Київ	2017-05-26	2020-08-01	3	245	0	0	0	0	0	0	0.67	0	0	0	0.02	0	0.69
Дніпро	2017-09-26	2021-04-14	3	60	0.23	< 0.1	< 0.1	< 0.1	< 0.1	< 0.1	< 0.1	< 0.1	< 0.1	< 0.1	< 0.1	0.48	0.71
Одеса	2017-07-30	2021-03-19	3	188	< 0.1	< 0.1	< 0.1	< 0.1	< 0.1	0.27	0.46	< 0.1	< 0.1	< 0.1	< 0.1	< 0.1	0.73
Дніпро	2017-10-20	2020-11-06	3	201	0.18	0.35	< 0.1	< 0.1	0.21	< 0.1	< 0.1	< 0.1	< 0.1	< 0.1	< 0.1	< 0.1	0.74
Дніпро	2018-04-15	2022-02-10	3	< 20	< 0.1	< 0.1	< 0.1	< 0.1	< 0.1	0.63	< 0.1	< 0.1	< 0.1	< 0.1	0.13	< 0.1	0.76
діла	2017-08-30	2021-03-11	3	28.66	< 0.1	< 0.1	0.27	< 0.1	0.5	< 0.1	< 0.1	< 0.1	< 0.1	< 0.1	< 0.1	< 0.1	0.77
львів	2019-01-08	2022-03-30	3	501	0.11	0.68	< 0.1	< 0.1	< 0.1	< 0.1	< 0.1	< 0.1	< 0.1	< 0.1	< 0.1	< 0.1	0.79
Одеса	2017-11-11	2021-07-22	3	62.45	0.11	< 0.1	< 0.1	< 0.1	< 0.1	< 0.1	0.69	< 0.1	< 0.1	< 0.1	< 0.1	< 0.1	0.8
діла	2018-04-13	2021-12-19	3	45.05	< 0.1	< 0.1	< 0.1	< 0.1	< 0.1	< 0.1	< 0.1	0.8	< 0.1	< 0.1	< 0.1	< 0.1	0.8
Київ	2018-07-27	2021-12-01	3	327	0.18	0.62	< 0.1	< 0.1	< 0.1	< 0.1	< 0.1	< 0.1	< 0.1	< 0.1	< 0.1	< 0.1	0.8
Одеса	2017-06-19	2021-05-06	3	33.82	< 0.1	< 0.1	< 0.1	< 0.1	< 0.1	0.65	< 0.1	< 0.1	< 0.1	< 0.1	0.16	< 0.1	0.81
Рівне	2017-12-12	2021-11-16	3	306	< 0.1	< 0.1	< 0.1	< 0.1	0.52	< 0.1	< 0.1	< 0.1	0.33	< 0.1	< 0.1	< 0.1	0.85
діла	2018-09-12	2022-02-10	3	33.28	< 0.1	< 0.1	0.16	< 0.1	0.72	< 0.1	< 0.1	< 0.1	< 0.1	< 0.1	< 0.1	< 0.1	0.88
Дніпро	2017-09-04	2021-07-07	3	201.88	< 0.1	< 0.1	< 0.1	< 0.1	< 0.1	0.89	< 0.1	< 0.1	< 0.1	< 0.1	< 0.1	< 0.1	0.89
діла	2018-09-30	2021-12-14	3	37.68	< 0.1	< 0.1	< 0.1	< 0.1	< 0.1	0.9	< 0.1	< 0.1	< 0.1	< 0.1	< 0.1	< 0.1	0.9
Івано-Франківськ	2018-01-03	2021-05-21	3	89.23	0.22	0.39	0	0	0.12	0	0.02	0	0	0.05	0.11	0	0.91
Рівне	2018-07-19	2021-12-09	3	1146	< 0.1	0.95	< 0.1	< 0.1	< 0.1	< 0.1	< 0.1	< 0.1	< 0.1	< 0.1	< 0.1	< 0.1	0.95
діла	2017-12-14	2021-04-15	3	101.1	< 0.1	< 0.1	< 0.1	< 0.1	0.38	< 0.1	< 0.1	< 0.1	< 0.1	0.62	< 0.1	< 0.1	1
діла	2018-05-11	2022-01-14	3	< 20	< 0.1	< 0.1	0.24	< 0.1	0.77	< 0.1	< 0.1	< 0.1	< 0.1	< 0.1	< 0.1	< 0.1	1.01
Харків	2016-12-06	2020-12-01	3	1006	0	0	0.15	0	0.86	0	0	0	0	0	0.01	0	1.02
діла	2017-09-25	2021-03-26	3	23	< 0.1	< 0.1	0.11	< 0.1	0.92	< 0.1	< 0.1	< 0.1	< 0.1	< 0.1	< 0.1	< 0.1	1.03
Львів	2018-03-17	2021-08-11	3	106.36	< 0.1	0.37	< 0.1	< 0.1	0.71	< 0.1	< 0.1	< 0.1	< 0.1	< 0.1	< 0.1	< 0.1	1.08
діла	2017-08-03	2021-07-31	3	39.34	< 0.1	< 0.1	< 0.1	< 0.1	< 0.1	1.1	< 0.1	< 0.1	< 0.1	< 0.1	< 0.1	< 0.1	1.1
діла	2018-07-12	2021-08-12	3	143	< 0.1	< 0.1	< 0.1	< 0.1	< 0.1	< 0.1	1.1	< 0.1	< 0.1	< 0.1	< 0.1	< 0.1	1.1
діла	2017-07-05	2021-02-27	3	782	< 0.1	< 0.1	< 0.1	< 0.1	< 0.1	1.15	< 0.1	< 0.1	< 0.1	< 0.1	< 0.1	< 0.1	1.15
львів	2018-10-02	2022-04-06	3	912	0.21	0.82	< 0.1	< 0.1	< 0.1	< 0.1	< 0.1	< 0.1	< 0.1	< 0.1	0.13	< 0.1	1.16
Рівне	2017-11-25	2021-10-08	3	116	< 0.1	0.18	< 0.1	< 0.1	0.11	< 0.1	< 0.1	< 0.1	0.12	0.38	0.39	< 0.1	1.18
львів	2018-07-27	2022-03-31	3	290	< 0.1	< 0.1	< 0.1	< 0.1	< 0.1	< 0.1	0.86	< 0.1	< 0.1	0.19	0.17	< 0.1	1.22
діла	2018-07-03	2021-07-21	3	67	< 0.1	< 0.1	< 0.1	< 0.1	0.12	0.88	0.23	< 0.1	< 0.1	< 0.1	< 0.1	< 0.1	1.23
діла	2017-07-17	2021-04-25	3	84.3	< 0.1	< 0.1	0.34	< 0.1	0.9	< 0.1	< 0.1	< 0.1	< 0.1	< 0.1	< 0.1	< 0.1	1.24
діла	2017-08-15	2021-04-17	3	98	0.22	1.03	< 0.1	< 0.1	< 0.1	< 0.1	< 0.1	< 0.1	< 0.1	< 0.1	< 0.1	< 0.1	1.25
одеса	2017-12-21	2021-11-25	3	44.27	< 0.1	< 0.1	< 0.1	< 0.1	< 0.1	< 0.1	1.27	< 0.1	< 0.1	< 0.1	< 0.1	< 0.1	1.27
діла	2018-07-09	2021-07-22	3	104	< 0.1	< 0.1	< 0.1	< 0.1	< 0.1	< 0.1	1.32	< 0.1	< 0.1	< 0.1	< 0.1	< 0.1	1.32
діла	2018-02-15	2021-07-26	3	184.16	< 0.1	< 0.1	< 0.1	< 0.1	< 0.1	0.4	< 0.1	0.78	0.14	< 0.1	< 0.1	< 0.1	1.32
Івано-Франківськ	2018-05-28	2021-11-15	3	456	0.31	1.02	< 0.1	< 0.1	< 0.1	< 0.1	< 0.1	< 0.1	< 0.1	< 0.1	< 0.1	< 0.1	1.33
діла	2018-01-15	2021-12-17	3	47.01	< 0.1	< 0.1	< 0.1	< 0.1	< 0.1	1.43	< 0.1	< 0.1	< 0.1	< 0.1	< 0.1	< 0.1	1.43
Дніпро	2017-06-15	2021-05-21	3	104	0.46	< 0.1	< 0.1	0.26	< 0.1	< 0.1	< 0.1	< 0.1	< 0.1	< 0.1	< 0.1	0.74	1.46
Кам'янець-Подільський	2017-01-05	2020-08-01	3	277	0	0	0.15	0	1.39	0	0	0	0	0	0	0	1.54
Дніпро	2017-06-21	2021-03-19	3	125	< 0.1	< 0.1	< 0.1	< 0.1	< 0.1	1.54	< 0.1	< 0.1	< 0.1	< 0.1	< 0.1	< 0.1	1.54
діла	2017-10-24	2021-08-30	3	55	0.3	< 0.1	< 0.1	< 0.1	0.23	< 0.1	< 0.1	< 0.1	< 0.1	< 0.1	0.17	0.87	1.57
діла	2017-10-11	2021-06-24	3	42.55	< 0.1	< 0.1	< 0.1	< 0.1	< 0.1	1.2	< 0.1	< 0.1	< 0.1	< 0.1	0.22	0.21	1.63
діла	2017-08-01	2021-04-24	3	121.39	< 0.1	< 0.1	0.67	< 0.1	1.06	< 0.1	< 0.1	< 0.1	< 0.1	< 0.1	< 0.1	< 0.1	1.73
одеса	2018-01-08	2021-11-08	3	1451	< 0.1	< 0.1	< 0.1	< 0.1	< 0.1	1.82	< 0.1	< 0.1	< 0.1	< 0.1	< 0.1	< 0.1	1.82
одеса	2018-10-06	2021-11-01	3	507	0.5	1.33	< 0.1	< 0.1	< 0.1	< 0.1	< 0.1	< 0.1	< 0.1	< 0.1	< 0.1	< 0.1	1.83
херсон	2017-08-12	2020-12-01	3	651	0.36	1.47	0	0	0	0	0	0	0	0	0	0	1.83
діла	2018-02-04	2021-03-25	3	178	< 0.1	< 0.1	< 0.1	< 0.1	< 0.1	1.93	< 0.1	< 0.1	< 0.1	< 0.1	< 0.1	< 0.1	1.93
Київ	2018-05-06	2021-09-22	3	0	< 0.1	< 0.1	< 0.1	< 0.1	0.24	< 0.1	< 0.1	1.69	< 0.1	< 0.1	< 0.1	< 0.1	1.93
Херсон	2017-11-08	2021-09-03	3	138	< 0.1	< 0.1	< 0.1	< 0.1	< 0.1	< 0.1	1.93	< 0.1	< 0.1	< 0.1	< 0.1	< 0.1	1.93
Дніпро	2018-08-01	2021-09-09	3	207.97	0.49	0.43	< 0.1	0.79	< 0.1	< 0.1	< 0.1	< 0.1	< 0.1	< 0.1	< 0.1	0.28	1.99
Суми	2017-09-21	2021-02-25	3	1390	0.1	0.05	0.66	0.11	1.01	0	0	0	0.03	0	0.05	0	2.01
Харків	2018-10-14	2022-02-21	3	738	0.39	1.63	< 0.1	< 0.1	< 0.1	< 0.1	< 0.1	< 0.1	< 0.1	< 0.1	< 0.1	< 0.1	2.02
діла	2018-01-03	2021-07-27	3	66.53	< 0.1	< 0.1	< 0.1	< 0.1	< 0.1	< 0.1	< 0.1	2.08	< 0.1	< 0.1	< 0.1	< 0.1	2.08
діла	2018-02-01	2021-05-30	3	52	< 0.1	< 0.1	0.32	< 0.1	1.83	< 0.1	< 0.1	< 0.1	< 0.1	< 0.1	< 0.1	< 0.1	2.15
Харків	2017-12-29	2021-06-01	3	2052	< 0.1	< 0.1	< 0.1	< 0.1	< 0.1	< 0.1	2.16	< 0.1	< 0.1	< 0.1	< 0.1	< 0.1	2.16
діла	2017-10-18	2021-01-19	3	1360	0.56	1.74	< 0.1	< 0.1	< 0.1	< 0.1	< 0.1	< 0.1	< 0.1	< 0.1	< 0.1	< 0.1	2.3
Київ	2017-12-15	2021-07-03	3	0	< 0.1	< 0.1	< 0.1	< 0.1	< 0.1	< 0.1	< 0.1	2.33	< 0.1	< 0.1	< 0.1	< 0.1	2.33
Дніпро	2018-04-11	2021-12-23	3	29.94	< 0.1	< 0.1	< 0.1	< 0.1	< 0.1	2.35	< 0.1	< 0.1	< 0.1	< 0.1	< 0.1	< 0.1	2.35
Львів	2017-08-26	2021-07-29	3	< 20	< 0.1	< 0.1	1.12	< 0.1	1.28	< 0.1	< 0.1	< 0.1	< 0.1	< 0.1	< 0.1	< 0.1	2.4
діла	2017-04-03	2020-12-12	3	64	< 0.1	< 0.1	0.29	< 0.1	2.12	< 0.1	< 0.1	< 0.1	< 0.1	< 0.1	< 0.1	< 0.1	2.41
діла	2017-08-30	2021-04-04	3	1551	< 0.1	< 0.1	0.79	< 0.1	1.65	< 0.1	< 0.1	< 0.1	< 0.1	< 0.1	< 0.1	< 0.1	2.44
Одеса	2017-09-26	2021-09-13	3	115	< 0.1	< 0.1	< 0.1	< 0.1	< 0.1	< 0.1	2.55	< 0.1	< 0.1	< 0.1	< 0.1	< 0.1	2.55
діла	2017-11-07	2021-09-19	3	99	< 0.1	< 0.1	< 0.1	< 0.1	< 0.1	2.69	< 0.1	< 0.1	< 0.1	< 0.1	< 0.1	< 0.1	2.69
Суми	2018-01-20	2021-04-08	3	59	0.09	1.78	0	0	0.2	0	0	0	0.43	0	0.16	0.15	2.81
діла	2017-06-17	2021-01-09	3	37.65	< 0.1	< 0.1	< 0.1	< 0.1	< 0.1	2.68	< 0.1	< 0.1	< 0.1	< 0.1	0.16	< 0.1	2.84
Харків	2018-03-04	2021-07-30	3	824	0.84	1.84	< 0.1	< 0.1	< 0.1	< 0.1	< 0.1	< 0.1	< 0.1	0.41	< 0.1	< 0.1	3.09
діла	2017-12-01	2021-11-24	3	< 20	< 0.1	< 0.1	1.24	< 0.1	1.97	< 0.1	< 0.1	< 0.1	< 0.1	< 0.1	< 0.1	< 0.1	3.21
Рівне	2018-09-06	2021-10-19	3	274	< 0.1	< 0.1	1.53	< 0.1	1.7	< 0.1	< 0.1	< 0.1	< 0.1	< 0.1	< 0.1	< 0.1	3.23
діла	2018-09-22	2021-12-05	3	236.64	< 0.1	< 0.1	1.31	< 0.1	1.94	< 0.1	< 0.1	< 0.1	< 0.1	< 0.1	< 0.1	< 0.1	3.25
діла	2017-10-06	2021-05-13	3	54.59	< 0.1	0.26	< 0.1	< 0.1	0.69	2.37	< 0.1	< 0.1	< 0.1	< 0.1	< 0.1	< 0.1	3.32
Дніпро	2018-08-27	2021-09-14	3	659	< 0.1	< 0.1	< 0.1	< 0.1	< 0.1	< 0.1	3.24	< 0.1	< 0.1	< 0.1	0.21	< 0.1	3.45
Київ	2017-10-22	2021-09-28	3	2589	< 0.1	0.26	< 0.1	< 0.1	< 0.1	< 0.1	3.41	< 0.1	< 0.1	< 0.1	< 0.1	< 0.1	3.67
Суми	2018-07-16	2021-11-27	3	556	< 0.1	< 0.1	< 0.1	< 0.1	< 0.1	< 0.1	< 0.1	< 0.1	< 0.1	3.76	< 0.1	< 0.1	3.76
одеса	2018-01-22	2021-12-21	3	1014	1.24	2.65	< 0.1	< 0.1	< 0.1	< 0.1	< 0.1	< 0.1	< 0.1	< 0.1	< 0.1	< 0.1	3.89
львів	2018-10-26	2021-12-22	3	137	0.36	0.63	0.85	< 0.1	2.07	< 0.1	< 0.1	< 0.1	< 0.1	< 0.1	< 0.1	< 0.1	3.91
діла	2017-08-28	2021-02-12	3	348	< 0.1	< 0.1	< 0.1	< 0.1	< 0.1	< 0.1	< 0.1	< 0.1	3.94	< 0.1	< 0.1	< 0.1	3.94
Київ	2017-06-04	2021-05-25	3	0	< 0.1	< 0.1	< 0.1	< 0.1	0.15	< 0.1	< 0.1	3.5	0.77	< 0.1	< 0.1	< 0.1	4.42
Харків	2017-11-01	2020-12-01	3	2181	0.02	0.01	1.27	0.04	1.96	0	0	0.03	0	0	0.31	0.95	4.59
Львів	2018-01-20	2021-10-02	3	24.19	0.23	0.52	0.68	< 0.1	1.64	< 0.1	< 0.1	1.66	< 0.1	< 0.1	0.18	< 0.1	4.91
Дніпро	2018-09-02	2021-09-02	3	118	< 0.1	< 0.1	< 0.1	< 0.1	< 0.1	3.58	< 0.1	< 0.1	< 0.1	1.47	< 0.1	< 0.1	5.05
Одеса	2017-12-02	2021-09-25	3	58	< 0.1	< 0.1	< 0.1	< 0.1	< 0.1	5.2	< 0.1	< 0.1	< 0.1	< 0.1	0.14	< 0.1	5.34
діла	2018-01-25	2021-07-16	3	292.44	< 0.1	< 0.1	< 0.1	< 0.1	< 0.1	5.38	< 0.1	< 0.1	< 0.1	< 0.1	0.12	< 0.1	5.5
Львів	2017-06-13	2020-12-30	3	193	< 0.1	< 0.1	2.67	< 0.1	2.89	< 0.1	< 0.1	< 0.1	< 0.1	< 0.1	0.13	< 0.1	5.69
діла	2017-09-19	2021-07-24	3	39.76	< 0.1	< 0.1	1.89	< 0.1	3.8	< 0.1	< 0.1	< 0.1	< 0.1	< 0.1	0.11	< 0.1	5.8
діла	2018-10-31	2022-01-22	3	413	< 0.1	< 0.1	2.36	< 0.1	3.52	< 0.1	< 0.1	< 0.1	< 0.1	< 0.1	< 0.1	< 0.1	5.88
Львів	2017-05-03	2020-12-26	3	437	0.21	0.47	2.57	< 0.1	2.78	< 0.1	< 0.1	< 0.1	< 0.1	< 0.1	< 0.1	< 0.1	6.03
Київ	2017-06-21	2020-09-01	3	0	0	0	0	0.09	0.06	0	0	4.31	1.53	0	0	0.26	6.25
діла	2018-05-11	2021-12-05	3	232	< 0.1	< 0.1	< 0.1	< 0.1	< 0.1	6.27	< 0.1	< 0.1	< 0.1	< 0.1	< 0.1	< 0.1	6.27
Київ	2017-03-04	2020-09-01	3	906	0	0.11	0	0	0	6.13	0	0	0	0	0.13	0.01	6.38
діла	2018-12-26	2022-02-08	3	829	< 0.1	< 0.1	< 0.1	< 0.1	< 0.1	4.93	< 0.1	< 0.1	< 0.1	1.67	< 0.1	< 0.1	6.6
харків	2018-06-06	2021-11-16	3	771	< 0.1	< 0.1	< 0.1	< 0.1	< 0.1	5.67	1.03	< 0.1	< 0.1	< 0.1	< 0.1	< 0.1	6.7
діла	2017-11-07	2021-09-13	3	294	< 0.1	< 0.1	< 0.1	1.14	0.15	< 0.1	3.85	< 0.1	< 0.1	< 0.1	0.28	1.32	6.74
Одеса	2017-11-20	2021-07-07	3	< 20	0.26	0.33	1.78	< 0.1	4.53	< 0.1	< 0.1	< 0.1	< 0.1	< 0.1	< 0.1	< 0.1	6.9
діла	2017-08-01	2021-03-19	3	795	< 0.1	0.51	2.8	< 0.1	3.7	< 0.1	< 0.1	< 0.1	< 0.1	< 0.1	< 0.1	< 0.1	7.01
Івано-Франківськ	2017-01-29	2020-07-01	3	194	0	0	0	0	0	0	0	6.94	0	0	0.03	0.21	7.18
діла	2018-02-26	2021-09-05	3	51	< 0.1	< 0.1	3.1	< 0.1	4.17	< 0.1	< 0.1	< 0.1	< 0.1	< 0.1	< 0.1	< 0.1	7.27
Харків	2017-10-20	2021-08-03	3	30.51	< 0.1	< 0.1	4.14	< 0.1	4.17	< 0.1	< 0.1	< 0.1	< 0.1	< 0.1	< 0.1	< 0.1	8.31
Одеса	2017-10-03	2021-07-26	3	49.32	< 0.1	< 0.1	3.75	< 0.1	4.25	< 0.1	0.51	< 0.1	< 0.1	< 0.1	< 0.1	< 0.1	8.51
діла	2018-03-20	2021-05-20	3	229.61	< 0.1	< 0.1	< 0.1	< 0.1	< 0.1	3.93	< 0.1	4.14	0.34	< 0.1	0.13	< 0.1	8.54
діла	2017-12-06	2021-07-13	3	80.84	0.64	1.23	1.92	< 0.1	4.34	< 0.1	< 0.1	0.55	< 0.1	< 0.1	< 0.1	< 0.1	8.68
Дніпро	2017-02-26	2020-12-02	3	145	< 0.1	< 0.1	< 0.1	0.3	< 0.1	8.05	< 0.1	< 0.1	< 0.1	< 0.1	0.12	0.22	8.69
Київ	2017-02-17	2020-09-01	3	1490	1.44	3.49	0.32	0.11	2.97	0.04	0	0.09	0	0	0.12	0.25	8.83
Київ	2017-08-17	2020-09-01	3	1597	1.48	3.7	0.28	0.16	3.09	0	0	0.03	0	0	0.09	0.16	8.99
діла	2018-06-28	2021-11-21	3	55	< 0.1	< 0.1	3.7	< 0.1	6.35	< 0.1	< 0.1	< 0.1	< 0.1	< 0.1	< 0.1	< 0.1	10.05
Київ	2018-02-19	2021-12-18	3	0	< 0.1	0.14	1.85	< 0.1	3.75	< 0.1	< 0.1	3.86	0.36	< 0.1	< 0.1	0.16	10.12
діла	2018-04-10	2021-08-20	3	133	< 0.1	< 0.1	< 0.1	0.22	< 0.1	10.17	< 0.1	< 0.1	< 0.1	< 0.1	< 0.1	< 0.1	10.39
Дніпро	2018-05-11	2021-08-11	3	25.07	< 0.1	< 0.1	5.1	< 0.1	5.45	< 0.1	< 0.1	< 0.1	< 0.1	< 0.1	< 0.1	< 0.1	10.55
Харків	2018-04-10	2021-09-07	3	387	0.84	< 0.1	< 0.1	0.49	< 0.1	9.45	< 0.1	< 0.1	< 0.1	< 0.1	0.65	0.7	12.13
Харків	2017-12-08	2021-08-20	3	287.39	0.16	< 0.1	< 0.1	0.51	< 0.1	10.05	< 0.1	< 0.1	< 0.1	< 0.1	1.21	0.96	12.89
діла	2017-12-19	2021-10-21	3	283	1.93	3.12	1.32	< 0.1	6.65	< 0.1	< 0.1	< 0.1	< 0.1	< 0.1	< 0.1	< 0.1	13.02
діла	2017-03-19	2021-03-01	3	52	0.25	0.53	3.13	0.36	6.53	1.04	< 0.1	1.33	< 0.1	< 0.1	< 0.1	< 0.1	13.17
діла	2018-06-08	2021-11-04	3	< 20	0.28	0.64	5.3	< 0.1	7.69	< 0.1	< 0.1	< 0.1	< 0.1	< 0.1	< 0.1	< 0.1	13.91
діла	2018-02-27	2021-07-11	3	35.77	< 0.1	< 0.1	7.95	< 0.1	6.7	< 0.1	< 0.1	< 0.1	< 0.1	< 0.1	< 0.1	< 0.1	14.65
діла	2017-12-23	2021-11-16	3	794	0.44	0.78	5.26	< 0.1	8.7	< 0.1	< 0.1	< 0.1	0.41	< 0.1	< 0.1	< 0.1	15.59
діла	2018-10-11	2021-11-07	3	163	< 0.1	< 0.1	< 0.1	< 0.1	< 0.1	15.97	< 0.1	< 0.1	< 0.1	< 0.1	< 0.1	< 0.1	15.97
Суми	2018-03-03	2021-08-30	3	49.7	< 0.1	< 0.1	< 0.1	< 0.1	< 0.1	0.32	< 0.1	8.74	6.27	< 0.1	< 0.1	0.89	16.22
діла	2018-02-13	2021-08-19	3	141.47	0.35	1.62	3.75	< 0.1	6.79	3.79	< 0.1	< 0.1	< 0.1	< 0.1	< 0.1	< 0.1	16.3
діла	2018-03-13	2021-05-19	3	67	0.25	< 0.1	8.53	< 0.1	9.62	0.22	< 0.1	< 0.1	< 0.1	< 0.1	0.17	< 0.1	18.79
діла	2017-04-28	2021-04-11	3	350	< 0.1	< 0.1	0.44	0.25	1.03	18.26	< 0.1	< 0.1	< 0.1	< 0.1	0.16	< 0.1	20.14
діла	2017-05-31	2021-04-11	3	23.59	< 0.1	< 0.1	0.11	< 0.1	0.22	< 0.1	< 0.1	19.98	0.5	< 0.1	< 0.1	0.89	21.7
Київ	2016-12-09	2020-06-01	3	2282	1.68	4.13	1.5	0.74	4.37	0.12	9.49	6.87	2.51	0.17	0.07	0.84	32.49
Івано-Франківськ	2017-11-04	2021-07-10	3	435.28	< 0.1	< 0.1	< 0.1	< 0.1	< 0.1	< 0.1	30.42	> 50	2.91	< 0.1	< 0.1	3.39	36.72
діла	2017-09-19	2021-07-02	3	67	1.06	2.62	> 50	0.54	> 50	< 0.1	33.91	< 0.1	< 0.1	< 0.1	< 0.1	0.34	38.47
Харків	2017-10-23	2021-09-10	3	342	< 0.1	< 0.1	< 0.1	0.21	< 0.1	38.34	< 0.1	< 0.1	< 0.1	< 0.1	< 0.1	< 0.1	38.55
павлоград	2017-06-08	2020-08-01	3	2208	0.17	0	0	0.6	8.15	29.24	0	0	0	0	0.24	0.62	39.02
Херсон	2018-09-17	2021-09-30	3	436	< 0.1	< 0.1	< 0.1	< 0.1	< 0.1	45.47	< 0.1	< 0.1	< 0.1	< 0.1	< 0.1	< 0.1	45.47
діла	2018-02-19	2021-06-15	3	46.94	0.41	0.55	11.8	< 0.1	14.4	< 0.1	< 0.1	18.33	< 0.1	< 0.1	0.12	1.45	47.06
Івано-Франківськ	2018-05-08	2021-08-02	3	47.57	3.82	9.59	7.47	0.11	16.89	< 0.1	< 0.1	9.8	< 0.1	< 0.1	< 0.1	0.13	47.81
діла	2017-09-27	2021-08-05	3	105	0.2	0.63	1.82	< 0.1	5.29	< 0.1	< 0.1	26	11.69	< 0.1	< 0.1	2.2	47.83
львів	2019-01-17	2022-04-01	3	967	3.48	7.94	7.63	0.64	14.92	< 0.1	< 0.1	13.16	0.37	< 0.1	0.71	1.41	50.26
діла	2018-01-01	2021-08-22	3	312	1.24	2.52	16.55	< 0.1	24.33	21.66	< 0.1	< 0.1	< 0.1	< 0.1	< 0.1	< 0.1	66.3
Одеса	2017-11-14	2021-05-25	3	341	7.39	9.57	16.96	0.63	34.47	0.62	< 0.1	< 0.1	< 0.1	< 0.1	0.56	< 0.1	70.2
діла	2018-02-28	2021-06-06	3	93.79	6.76	7.94	17.5	1.54	23.54	1.32	0.53	17.95	0.25	0.11	0.15	2.63	80.22
діла	2018-05-11	2021-07-11	3	121	3.2	3.88	31.38	0.64	42.55	< 0.1	< 0.1	< 0.1	< 0.1	< 0.1	0.17	0.28	82.1
діла	2017-07-18	2021-04-29	3	55	10.18	18.86	35.73	1	> 50	16.6	< 0.1	1.81	0.46	< 0.1	< 0.1	0.43	85.07
Київ	2016-11-21	2020-07-01	3	491	6.61	23.01	19.94	3.39	36.36	0	0	0	0	0	0.23	1.26	90.8	156
діла	2017-02-08	2021-10-25	4	2138	< 0.1	0.33	< 0.1	< 0.1	< 0.1	< 0.1	< 0.1	< 0.1	< 0.1	< 0.1	< 0.1	< 0.1	0.33
Львів	2016-03-18	2021-01-23	4	155	< 0.1	< 0.1	< 0.1	< 0.1	0.33	< 0.1	< 0.1	< 0.1	< 0.1	< 0.1	< 0.1	< 0.1	0.33
діла	2017-02-06	2021-12-25	4	74	< 0.1	0.35	< 0.1	< 0.1	< 0.1	< 0.1	< 0.1	< 0.1	< 0.1	< 0.1	< 0.1	< 0.1	0.35
діла	2017-08-30	2022-02-17	4	< 20	< 0.1	< 0.1	< 0.1	< 0.1	0.36	< 0.1	< 0.1	< 0.1	< 0.1	< 0.1	< 0.1	< 0.1	0.36
Харків	2017-02-09	2021-09-23	4	191	< 0.1	< 0.1	< 0.1	< 0.1	< 0.1	< 0.1	0.37	< 0.1	< 0.1	< 0.1	< 0.1	< 0.1	0.37
Дніпро	2017-06-01	2022-01-20	4	41.8	< 0.1	< 0.1	< 0.1	< 0.1	< 0.1	0.38	< 0.1	< 0.1	< 0.1	< 0.1	< 0.1	< 0.1	0.38
Київ	2016-01-04	2020-10-01	4	968	0	0	0	0	0	0	0.34	0	0	0	0	0.04	0.38
діла	2016-05-25	2021-01-07	4	1077	< 0.1	< 0.1	< 0.1	< 0.1	< 0.1	< 0.1	0.39	< 0.1	< 0.1	< 0.1	< 0.1	< 0.1	0.39
діла	2016-08-16	2021-04-30	4	85	< 0.1	< 0.1	< 0.1	< 0.1	< 0.1	< 0.1	< 0.1	0.4	< 0.1	< 0.1	< 0.1	< 0.1	0.4
Одеса	2016-11-29	2021-06-29	4	51.8	< 0.1	< 0.1	< 0.1	< 0.1	< 0.1	< 0.1	< 0.1	< 0.1	< 0.1	< 0.1	< 0.1	0.42	0.42
діла	2016-09-24	2021-08-19	4	144	< 0.1	< 0.1	< 0.1	< 0.1	0.44	< 0.1	< 0.1	< 0.1	< 0.1	< 0.1	< 0.1	< 0.1	0.44
діла	2016-08-02	2021-07-21	4	113.85	< 0.1	< 0.1	< 0.1	< 0.1	< 0.1	< 0.1	0.44	< 0.1	< 0.1	< 0.1	< 0.1	< 0.1	0.44
діла	2016-11-03	2021-03-27	4	377	< 0.1	< 0.1	< 0.1	< 0.1	0.11	< 0.1	< 0.1	0.33	< 0.1	< 0.1	< 0.1	< 0.1	0.44
діла	2016-09-22	2021-04-09	4	947	< 0.1	< 0.1	< 0.1	< 0.1	< 0.1	< 0.1	< 0.1	< 0.1	< 0.1	< 0.1	< 0.1	0.45	0.45
діла	2017-11-02	2021-11-16	4	122	< 0.1	< 0.1	< 0.1	< 0.1	< 0.1	0.32	< 0.1	< 0.1	< 0.1	0.16	< 0.1	< 0.1	0.48
Київ	2015-12-11	2020-11-01	4	560	0.02	0	0	0	0.31	0	0	0	0	0	0.15	0	0.48
діла	2017-09-25	2022-01-23	4	182.09	< 0.1	0.49	< 0.1	< 0.1	< 0.1	< 0.1	< 0.1	< 0.1	< 0.1	< 0.1	< 0.1	< 0.1	0.49
діла	2016-04-04	2021-03-14	4	< 20	< 0.1	0.17	< 0.1	< 0.1	0.33	< 0.1	< 0.1	< 0.1	< 0.1	< 0.1	< 0.1	< 0.1	0.5
Дніпро	2017-03-19	2021-08-13	4	< 20	< 0.1	< 0.1	< 0.1	0.52	< 0.1	< 0.1	< 0.1	< 0.1	< 0.1	< 0.1	< 0.1	< 0.1	0.52
діла	2017-02-20	2022-02-10	4	359	< 0.1	< 0.1	< 0.1	< 0.1	< 0.1	< 0.1	0.39	< 0.1	< 0.1	< 0.1	0.14	< 0.1	0.53
Київ	2016-08-21	2021-03-09	4	0	< 0.1	0.12	< 0.1	< 0.1	0.43	< 0.1	< 0.1	< 0.1	< 0.1	< 0.1	< 0.1	< 0.1	0.55
Івано-Франківськ	2016-08-01	2021-02-08	4	1076	< 0.1	0.56	< 0.1	< 0.1	< 0.1	< 0.1	< 0.1	< 0.1	< 0.1	< 0.1	< 0.1	< 0.1	0.56
діла	2017-02-13	2021-08-26	4	< 20	< 0.1	< 0.1	< 0.1	< 0.1	0.57	< 0.1	< 0.1	< 0.1	< 0.1	< 0.1	< 0.1	< 0.1	0.57
Івано-Франківськ	2015-08-12	2020-08-01	4	662	0	0	0	0.02	0.04	0	0	0.5	0	0	0	0.03	0.59
діла	2017-12-04	2022-01-11	4	681	0.18	0.42	< 0.1	< 0.1	< 0.1	< 0.1	< 0.1	< 0.1	< 0.1	< 0.1	< 0.1	< 0.1	0.6
діла	2016-07-29	2021-03-14	4	99	< 0.1	< 0.1	< 0.1	< 0.1	< 0.1	< 0.1	0.63	< 0.1	< 0.1	< 0.1	< 0.1	< 0.1	0.63
діла	2017-07-04	2022-01-04	4	< 20	< 0.1	0.47	< 0.1	< 0.1	< 0.1	< 0.1	0.16	< 0.1	< 0.1	< 0.1	< 0.1	< 0.1	0.63
діла	2016-06-22	2021-05-29	4	72	0.11	< 0.1	< 0.1	< 0.1	< 0.1	0.6	< 0.1	< 0.1	< 0.1	< 0.1	< 0.1	< 0.1	0.71
діла	2017-05-01	2022-02-10	4	76	< 0.1	< 0.1	< 0.1	< 0.1	< 0.1	< 0.1	0.62	< 0.1	< 0.1	< 0.1	0.13	< 0.1	0.75
діла	2017-01-16	2021-02-01	4	895	< 0.1	< 0.1	< 0.1	< 0.1	< 0.1	< 0.1	0.76	< 0.1	< 0.1	< 0.1	< 0.1	< 0.1	0.76
діла	2016-08-17	2021-05-05	4	189.66	0.26	0.52	< 0.1	< 0.1	< 0.1	< 0.1	< 0.1	< 0.1	< 0.1	< 0.1	< 0.1	< 0.1	0.78
діла	2017-03-05	2021-09-04	4	47.67	< 0.1	< 0.1	< 0.1	< 0.1	< 0.1	< 0.1	0.78	< 0.1	< 0.1	< 0.1	< 0.1	< 0.1	0.78
харків	2017-06-22	2022-01-14	4	31.6	< 0.1	< 0.1	0.43	< 0.1	0.35	< 0.1	< 0.1	< 0.1	< 0.1	< 0.1	< 0.1	< 0.1	0.78
діла	2016-05-20	2021-03-11	4	131	< 0.1	< 0.1	< 0.1	< 0.1	< 0.1	< 0.1	< 0.1	0.62	0.18	< 0.1	< 0.1	< 0.1	0.8
полтава	2016-06-08	2020-08-01	4	81	0	0.13	0	0	0	0	0.69	0	0	0	0	0	0.82
діла	2016-10-18	2021-08-29	4	53.44	< 0.1	< 0.1	< 0.1	< 0.1	< 0.1	0.66	< 0.1	< 0.1	< 0.1	< 0.1	< 0.1	0.17	0.83
Одеса	2016-04-12	2021-04-05	4	201	< 0.1	< 0.1	< 0.1	< 0.1	< 0.1	0.29	0.54	< 0.1	< 0.1	< 0.1	< 0.1	< 0.1	0.83
Харків	2016-08-15	2021-03-12	4	343	0.11	0.75	0	0	0	0	0	0	0	0	0.02	0	0.88
діла	2016-08-23	2021-04-04	4	488	< 0.1	< 0.1	< 0.1	< 0.1	< 0.1	< 0.1	< 0.1	< 0.1	< 0.1	< 0.1	0.31	0.61	0.92
Рівне	2016-11-24	2021-10-22	4	75	< 0.1	< 0.1	0.23	< 0.1	0.7	< 0.1	< 0.1	< 0.1	< 0.1	< 0.1	< 0.1	< 0.1	0.93
львів	2018-01-17	2022-03-21	4	95	< 0.1	< 0.1	< 0.1	< 0.1	< 0.1	0.93	< 0.1	< 0.1	< 0.1	< 0.1	< 0.1	< 0.1	0.93
діла	2016-08-12	2021-02-09	4	29.27	< 0.1	< 0.1	< 0.1	< 0.1	< 0.1	< 0.1	< 0.1	< 0.1	< 0.1	0.85	< 0.1	0.11	0.96
Дніпро	2017-10-10	2022-02-01	4	66	< 0.1	< 0.1	0.28	< 0.1	0.68	< 0.1	< 0.1	< 0.1	< 0.1	< 0.1	< 0.1	< 0.1	0.96
діла	2017-02-16	2022-01-24	4	27.53	0.4	< 0.1	< 0.1	< 0.1	< 0.1	< 0.1	< 0.1	< 0.1	< 0.1	< 0.1	0.13	0.48	1.01
діла	2016-09-16	2021-05-19	4	169	0.15	< 0.1	< 0.1	< 0.1	< 0.1	0.11	0.18	< 0.1	< 0.1	< 0.1	0.15	0.43	1.02
діла	2017-02-23	2021-08-22	4	32.36	< 0.1	< 0.1	0.59	< 0.1	0.45	< 0.1	< 0.1	< 0.1	< 0.1	< 0.1	< 0.1	< 0.1	1.04
львів	2017-04-01	2021-11-03	4	213	< 0.1	< 0.1	< 0.1	< 0.1	< 0.1	< 0.1	0.57	0.52	< 0.1	< 0.1	< 0.1	< 0.1	1.09
львів	2017-10-04	2022-03-28	4	173.83	< 0.1	< 0.1	0.49	< 0.1	0.66	< 0.1	< 0.1	< 0.1	< 0.1	< 0.1	< 0.1	< 0.1	1.15
Одеса	2016-06-03	2020-12-02	4	1050	0.2	0.95	< 0.1	< 0.1	< 0.1	< 0.1	< 0.1	< 0.1	< 0.1	< 0.1	< 0.1	< 0.1	1.15
Харків	2016-07-29	2021-07-14	4	68.46	< 0.1	< 0.1	< 0.1	< 0.1	< 0.1	1.21	< 0.1	< 0.1	< 0.1	< 0.1	< 0.1	< 0.1	1.21
діла	2017-05-12	2021-10-01	4	115	< 0.1	< 0.1	< 0.1	< 0.1	0.14	< 0.1	1.08	< 0.1	< 0.1	< 0.1	< 0.1	< 0.1	1.22
діла	2017-09-18	2021-12-12	4	22.08	< 0.1	< 0.1	0.77	< 0.1	0.49	< 0.1	< 0.1	< 0.1	< 0.1	< 0.1	< 0.1	< 0.1	1.26
Одеса	2016-10-29	2021-03-19	4	302	0.12	0.61	< 0.1	< 0.1	< 0.1	< 0.1	0.24	0.11	< 0.1	< 0.1	0.18	< 0.1	1.26
діла	2017-02-23	2021-08-01	4	61.35	0.14	< 0.1	< 0.1	< 0.1	< 0.1	< 0.1	< 0.1	< 0.1	< 0.1	< 0.1	0.17	0.97	1.28
діла	2017-04-13	2021-08-28	4	41.94	0.11	< 0.1	< 0.1	< 0.1	< 0.1	< 0.1	< 0.1	< 0.1	< 0.1	< 0.1	0.24	0.95	1.3
діла	2016-12-18	2021-08-27	4	681	0.28	0.86	< 0.1	< 0.1	< 0.1	< 0.1	< 0.1	< 0.1	< 0.1	< 0.1	0.17	< 0.1	1.31
Одеса	2016-09-16	2021-05-18	4	< 20	< 0.1	< 0.1	< 0.1	< 0.1	< 0.1	1.31	< 0.1	< 0.1	< 0.1	< 0.1	< 0.1	< 0.1	1.31
діла	2017-03-09	2021-12-31	4	59	0.2	1.17	< 0.1	< 0.1	< 0.1	< 0.1	< 0.1	< 0.1	< 0.1	< 0.1	< 0.1	< 0.1	1.37
діла	2016-12-17	2021-06-13	4	68.02	< 0.1	< 0.1	< 0.1	< 0.1	< 0.1	< 0.1	< 0.1	1.39	< 0.1	< 0.1	< 0.1	< 0.1	1.39
Одеса	2016-08-19	2021-08-02	4	66	< 0.1	< 0.1	< 0.1	< 0.1	< 0.1	< 0.1	1.4	< 0.1	< 0.1	< 0.1	< 0.1	< 0.1	1.4
Дніпро	2016-10-05	2021-05-12	4	42.11	< 0.1	< 0.1	< 0.1	< 0.1	< 0.1	1.41	< 0.1	< 0.1	< 0.1	< 0.1	< 0.1	< 0.1	1.41
Харків	2017-08-18	2021-12-04	4	109	< 0.1	< 0.1	< 0.1	< 0.1	< 0.1	< 0.1	1.41	< 0.1	< 0.1	< 0.1	< 0.1	< 0.1	1.41
львів	2018-02-27	2022-03-16	4	< 20	< 0.1	< 0.1	0.52	< 0.1	0.89	< 0.1	< 0.1	< 0.1	< 0.1	< 0.1	< 0.1	< 0.1	1.41
Одеса	2017-02-28	2021-09-13	4	53	< 0.1	< 0.1	< 0.1	< 0.1	< 0.1	0.3	0.97	< 0.1	< 0.1	< 0.1	0.2	< 0.1	1.47
діла	2016-11-29	2021-11-03	4	175	< 0.1	< 0.1	< 0.1	< 0.1	< 0.1	1.52	< 0.1	< 0.1	< 0.1	< 0.1	< 0.1	< 0.1	1.52
діла	2016-08-01	2021-05-22	4	< 20	0.23	0.21	0.16	< 0.1	0.84	< 0.1	< 0.1	< 0.1	< 0.1	< 0.1	0.13	< 0.1	1.57
діла	2016-08-08	2021-05-29	4	142.72	0.29	0.29	< 0.1	< 0.1	0.87	< 0.1	< 0.1	< 0.1	< 0.1	< 0.1	0.12	< 0.1	1.57
діла	2016-04-14	2020-12-13	4	34.44	< 0.1	< 0.1	< 0.1	< 0.1	1.34	< 0.1	< 0.1	0.27	< 0.1	< 0.1	< 0.1	< 0.1	1.61
Вінниця	2016-07-07	2021-03-26	4	2194	0.07	1.23	0	0	0.11	0	0	0	0	0	0.07	0.13	1.61
діла	2017-06-03	2021-08-30	4	52.01	< 0.1	< 0.1	< 0.1	< 0.1	< 0.1	< 0.1	1.63	< 0.1	< 0.1	< 0.1	< 0.1	< 0.1	1.63
Івано-Франківськ	2016-08-02	2021-07-05	4	84	< 0.1	< 0.1	0.39	< 0.1	1.26	< 0.1	< 0.1	< 0.1	< 0.1	< 0.1	< 0.1	< 0.1	1.65
діла	2017-02-15	2021-09-08	4	74	< 0.1	< 0.1	< 0.1	< 0.1	0.11	< 0.1	1.57	< 0.1	< 0.1	< 0.1	< 0.1	< 0.1	1.68
суми	2016-04-12	2020-06-01	4	651	0	0.04	0.02	0	0.04	0.83	0.61	0.11	0	0.04	0	0	1.69
Дніпро	2016-10-28	2021-10-01	4	168.14	< 0.1	< 0.1	< 0.1	< 0.1	< 0.1	1.72	< 0.1	< 0.1	< 0.1	< 0.1	< 0.1	< 0.1	1.72
Харків	2017-01-15	2021-11-18	4	149	0.24	< 0.1	0.4	< 0.1	1.08	< 0.1	< 0.1	< 0.1	< 0.1	< 0.1	< 0.1	< 0.1	1.72
діла	2016-12-08	2021-11-12	4	< 20	< 0.1	< 0.1	0.37	< 0.1	1.38	< 0.1	< 0.1	< 0.1	< 0.1	< 0.1	< 0.1	< 0.1	1.75
Львів	2016-12-17	2021-02-08	4	< 20	< 0.1	< 0.1	0.66	< 0.1	1.14	< 0.1	< 0.1	< 0.1	< 0.1	< 0.1	< 0.1	< 0.1	1.8
діла	2017-01-24	2021-11-10	4	64.74	< 0.1	< 0.1	< 0.1	< 0.1	< 0.1	< 0.1	1.81	< 0.1	< 0.1	< 0.1	< 0.1	< 0.1	1.81
Харків	2016-10-18	2021-02-25	4	1067	0.14	0.04	0	0.13	0.26	0	1.15	0	0	0	0.07	0.06	1.85
діла	2017-10-19	2021-11-23	4	452	0.43	1.43	< 0.1	< 0.1	< 0.1	< 0.1	< 0.1	< 0.1	< 0.1	< 0.1	< 0.1	< 0.1	1.86
діла	2017-05-07	2021-05-30	4	57	< 0.1	< 0.1	< 0.1	< 0.1	< 0.1	0.12	1.51	< 0.1	< 0.1	0.12	0.11	< 0.1	1.86
Харків	2016-11-21	2021-06-22	4	155	0.69	1.21	< 0.1	< 0.1	< 0.1	< 0.1	< 0.1	< 0.1	< 0.1	< 0.1	< 0.1	< 0.1	1.9
діла	2017-08-13	2021-09-25	4	2181	0.21	0.81	0.12	< 0.1	0.79	< 0.1	< 0.1	< 0.1	< 0.1	< 0.1	< 0.1	< 0.1	1.93
діла	2016-11-28	2021-08-07	4	< 20	< 0.1	0.31	0.4	< 0.1	1.24	< 0.1	< 0.1	< 0.1	< 0.1	< 0.1	< 0.1	< 0.1	1.95
Одеса	2017-08-12	2021-08-27	4	176	< 0.1	< 0.1	< 0.1	< 0.1	< 0.1	< 0.1	1.98	< 0.1	< 0.1	< 0.1	< 0.1	< 0.1	1.98
діла	2017-02-27	2021-12-03	4	70	< 0.1	< 0.1	< 0.1	< 0.1	< 0.1	0.85	1.14	< 0.1	< 0.1	< 0.1	< 0.1	< 0.1	1.99
діла	2016-11-05	2021-06-06	4	165.33	< 0.1	< 0.1	< 0.1	< 0.1	< 0.1	2.04	< 0.1	< 0.1	< 0.1	< 0.1	< 0.1	< 0.1	2.04
Харків	2015-12-08	2020-08-01	4	462	0	0	0	0	0.02	0	1.96	0	0	0	0.06	0	2.04
діла	2017-07-03	2021-08-15	4	< 20	< 0.1	< 0.1	0.83	< 0.1	1.34	< 0.1	< 0.1	< 0.1	< 0.1	< 0.1	< 0.1	< 0.1	2.17
Івано-Франківськ	2015-07-21	2020-03-01	4	31.29	0	0	0.61	0	1.45	0	0.09	0	0	0	0.02	0	2.17
Дніпро	2015-11-15	2020-11-04	4	1175	0.46	< 0.1	0.28	< 0.1	0.54	< 0.1	< 0.1	< 0.1	< 0.1	< 0.1	0.27	0.65	2.2
діла	2017-05-22	2021-06-03	4	74.41	< 0.1	< 0.1	0.55	< 0.1	1.59	< 0.1	< 0.1	< 0.1	< 0.1	< 0.1	0.11	< 0.1	2.25
діла	2017-01-31	2021-07-23	4	38.75	< 0.1	< 0.1	< 0.1	< 0.1	< 0.1	< 0.1	< 0.1	1.54	0.82	< 0.1	< 0.1	< 0.1	2.36
діла	2016-07-22	2021-06-08	4	114.51	0.52	0.45	0.25	< 0.1	1.03	< 0.1	0.12	< 0.1	< 0.1	< 0.1	< 0.1	< 0.1	2.37
Львів	2016-08-11	2021-04-20	4	80	0.24	0.4	0.51	< 0.1	1.22	< 0.1	< 0.1	< 0.1	< 0.1	< 0.1	< 0.1	< 0.1	2.37
діла	2017-12-16	2022-01-05	4	80	< 0.1	< 0.1	< 0.1	< 0.1	< 0.1	2.38	< 0.1	< 0.1	< 0.1	< 0.1	< 0.1	< 0.1	2.38
Дніпро	2016-12-14	2021-11-05	4	67	< 0.1	< 0.1	< 0.1	< 0.1	< 0.1	2.39	< 0.1	< 0.1	< 0.1	< 0.1	< 0.1	< 0.1	2.39
діла	2017-12-07	2022-02-20	4	313	< 0.1	< 0.1	< 0.1	< 0.1	< 0.1	2.4	< 0.1	< 0.1	< 0.1	< 0.1	< 0.1	< 0.1	2.4
Одеса	2016-10-25	2021-01-08	4	119	0.36	1.68	< 0.1	< 0.1	< 0.1	< 0.1	< 0.1	< 0.1	< 0.1	< 0.1	0.38	< 0.1	2.42
діла	2016-05-03	2021-02-07	4	154	0.27	1.04	< 0.1	< 0.1	0.22	< 0.1	< 0.1	0.9	< 0.1	< 0.1	< 0.1	< 0.1	2.43
Одеса	2016-01-13	2020-11-09	4	58	< 0.1	< 0.1	0.3	< 0.1	2.27	< 0.1	< 0.1	< 0.1	< 0.1	< 0.1	< 0.1	< 0.1	2.57
діла	2018-01-02	2022-01-05	4	317	< 0.1	< 0.1	< 0.1	< 0.1	< 0.1	< 0.1	0.31	0.43	< 0.1	1.85	< 0.1	< 0.1	2.59
діла	2017-08-24	2021-09-18	4	130	< 0.1	< 0.1	1.29	< 0.1	1.39	< 0.1	< 0.1	< 0.1	< 0.1	< 0.1	< 0.1	< 0.1	2.68
діла	2017-06-15	2021-12-24	4	20.18	< 0.1	< 0.1	0.31	< 0.1	2.51	< 0.1	< 0.1	< 0.1	< 0.1	< 0.1	< 0.1	< 0.1	2.82
діла	2017-04-20	2022-02-01	4	< 20	< 0.1	0.28	1.02	< 0.1	1.66	< 0.1	< 0.1	< 0.1	< 0.1	< 0.1	< 0.1	< 0.1	2.96
діла	2017-03-14	2021-10-20	4	115	< 0.1	< 0.1	1.16	< 0.1	1.99	< 0.1	< 0.1	< 0.1	< 0.1	< 0.1	< 0.1	< 0.1	3.15
діла	2017-05-26	2021-11-02	4	288	0.26	0.59	0.79	< 0.1	1.51	< 0.1	< 0.1	< 0.1	< 0.1	< 0.1	< 0.1	< 0.1	3.15
Одеса	2016-12-31	2021-09-21	4	< 20	< 0.1	0.31	< 0.1	< 0.1	2.25	0.61	< 0.1	< 0.1	< 0.1	< 0.1	< 0.1	< 0.1	3.17
Дніпро	2016-11-28	2021-11-10	4	25.14	< 0.1	0.13	0.85	< 0.1	2.23	< 0.1	< 0.1	< 0.1	< 0.1	< 0.1	< 0.1	< 0.1	3.21
діла	2016-04-14	2020-11-24	4	1255	< 0.1	< 0.1	< 0.1	< 0.1	< 0.1	< 0.1	3.24	< 0.1	< 0.1	< 0.1	< 0.1	< 0.1	3.24
діла	2017-01-16	2021-09-17	4	1370	< 0.1	< 0.1	< 0.1	< 0.1	< 0.1	1.92	0.55	0.88	< 0.1	< 0.1	< 0.1	< 0.1	3.35
Харків	2016-08-03	2021-03-12	4	109	0	0.4	0	0.1	0.85	1.91	0	0.01	0	0	0.1	0.01	3.38
діла	2017-01-20	2021-10-17	4	211	0.21	0.4	0.61	< 0.1	1.82	< 0.1	0.44	< 0.1	< 0.1	< 0.1	< 0.1	< 0.1	3.48
діла	2016-11-26	2021-05-08	4	< 20	< 0.1	< 0.1	< 0.1	< 0.1	< 0.1	3.52	< 0.1	< 0.1	< 0.1	< 0.1	< 0.1	< 0.1	3.52
діла	2017-07-28	2021-12-25	4	90	< 0.1	< 0.1	1.21	< 0.1	2.33	< 0.1	< 0.1	< 0.1	< 0.1	< 0.1	< 0.1	< 0.1	3.54
Дніпро	2017-01-30	2021-11-30	4	< 20	< 0.1	0.38	1.2	< 0.1	1.98	< 0.1	< 0.1	< 0.1	< 0.1	< 0.1	< 0.1	< 0.1	3.56
діла	2017-04-23	2021-07-17	4	101	0.32	0.71	< 0.1	0.61	< 0.1	< 0.1	< 0.1	< 0.1	< 0.1	< 0.1	0.28	1.7	3.62
Одеса	2016-07-27	2021-04-12	4	< 20	< 0.1	< 0.1	1.32	< 0.1	2.45	< 0.1	< 0.1	< 0.1	< 0.1	< 0.1	< 0.1	< 0.1	3.77
діла	2017-03-12	2022-02-02	4	90	< 0.1	< 0.1	< 0.1	< 0.1	< 0.1	3.24	0.24	0.36	< 0.1	< 0.1	< 0.1	< 0.1	3.84
діла	2017-02-05	2021-12-21	4	180	< 0.1	< 0.1	0.75	< 0.1	1.52	< 0.1	1.34	0.17	0.13	< 0.1	< 0.1	< 0.1	3.91
Вінниця	2016-08-07	2020-10-01	4	2110	0.21	0.83	1.01	0.06	1.65	0	0	0	0	0	0.16	0.03	3.95
діла	2016-11-15	2021-04-03	4	299	< 0.1	0.12	1.01	< 0.1	2.21	0.72	< 0.1	< 0.1	< 0.1	< 0.1	< 0.1	< 0.1	4.06
діла	2017-01-27	2021-04-27	4	88.82	0.17	0.25	2.97	< 0.1	0.67	< 0.1	< 0.1	< 0.1	< 0.1	< 0.1	< 0.1	< 0.1	4.06
одеса	2017-02-25	2021-10-27	4	81.08	< 0.1	< 0.1	1.48	< 0.1	2.27	< 0.1	0.33	< 0.1	< 0.1	< 0.1	< 0.1	< 0.1	4.08
діла	2017-10-31	2021-12-21	4	< 20	< 0.1	< 0.1	1.71	< 0.1	2.49	< 0.1	< 0.1	< 0.1	< 0.1	< 0.1	< 0.1	< 0.1	4.2
Одеса	2017-08-21	2021-09-06	4	194	< 0.1	< 0.1	< 0.1	< 0.1	< 0.1	0.96	< 0.1	< 0.1	3.28	< 0.1	< 0.1	< 0.1	4.24
Одеса	2016-09-22	2021-08-04	4	69	< 0.1	< 0.1	1.78	< 0.1	2.69	< 0.1	< 0.1	< 0.1	< 0.1	< 0.1	< 0.1	< 0.1	4.47
Київ	2017-01-05	2021-02-27	4	3157	0.84	3.21	0	0.17	0.15	0	0.05	0	0.04	0	0	0.12	4.58
діла	2017-03-25	2021-04-22	4	84.46	0.32	1.28	0.63	< 0.1	2.4	< 0.1	< 0.1	< 0.1	< 0.1	< 0.1	< 0.1	< 0.1	4.63
Дніпро	2017-07-26	2021-09-02	4	52	< 0.1	< 0.1	< 0.1	< 0.1	< 0.1	4.71	< 0.1	< 0.1	< 0.1	< 0.1	< 0.1	< 0.1	4.71
діла	2016-12-05	2021-07-04	4	98	0.49	0.76	1.13	< 0.1	2.5	< 0.1	< 0.1	< 0.1	< 0.1	< 0.1	< 0.1	< 0.1	4.88
діла	2016-08-13	2021-05-25	4	184.29	0.97	< 0.1	< 0.1	< 0.1	< 0.1	< 0.1	< 0.1	< 0.1	< 0.1	< 0.1	0.66	3.59	5.22
Одеса	2016-08-16	2020-11-02	4	2097	0.37	0.79	0.73	< 0.1	2.71	< 0.1	0.48	< 0.1	< 0.1	< 0.1	0.15	< 0.1	5.23
діла	2017-05-27	2021-12-03	4	182.84	< 0.1	< 0.1	1.73	< 0.1	3.53	< 0.1	< 0.1	< 0.1	< 0.1	< 0.1	< 0.1	< 0.1	5.26
діла	2017-12-28	2022-01-29	4	1363	< 0.1	< 0.1	< 0.1	< 0.1	0.41	0.18	4.99	< 0.1	< 0.1	< 0.1	< 0.1	< 0.1	5.58
діла	2016-07-21	2021-04-20	4	31.71	0.63	1.7	0.86	< 0.1	2.47	< 0.1	< 0.1	< 0.1	< 0.1	< 0.1	< 0.1	< 0.1	5.66
діла	2016-08-05	2021-08-01	4	< 20	< 0.1	< 0.1	1.48	< 0.1	4.22	< 0.1	< 0.1	< 0.1	< 0.1	< 0.1	< 0.1	< 0.1	5.7
Львів	2016-09-12	2021-02-05	4	73.51	0.27	0.73	1.92	< 0.1	2.39	< 0.1	< 0.1	0.39	< 0.1	< 0.1	< 0.1	< 0.1	5.7
Харків	2017-01-30	2021-09-04	4	< 20	< 0.1	< 0.1	1.61	< 0.1	4.21	< 0.1	< 0.1	< 0.1	< 0.1	< 0.1	< 0.1	< 0.1	5.82
діла	2017-08-09	2022-02-13	4	64	0.15	0.25	0.75	< 0.1	1.99	2.12	0.48	< 0.1	< 0.1	< 0.1	0.11	< 0.1	5.85
Одеса	2017-08-01	2021-09-28	4	53.11	0.41	1.2	< 0.1	< 0.1	2.52	0.94	< 0.1	< 0.1	0.17	< 0.1	< 0.1	0.68	5.92
Одеса	2017-03-23	2021-09-28	4	81	< 0.1	< 0.1	1.19	0.54	4.44	< 0.1	< 0.1	< 0.1	< 0.1	< 0.1	< 0.1	< 0.1	6.17
діла	2016-08-01	2020-12-19	4	566	0.32	1.13	1.86	< 0.1	3.06	< 0.1	< 0.1	< 0.1	< 0.1	< 0.1	< 0.1	< 0.1	6.37
діла	2017-12-13	2022-02-13	4	287	< 0.1	< 0.1	< 0.1	< 0.1	< 0.1	6.18	0.18	< 0.1	< 0.1	< 0.1	0.14	< 0.1	6.5
Івано-Франківськ	2015-04-10	2020-02-01	4	152	0	0	0.34	0.06	1.33	0	0	4.76	0	0	0.05	0.12	6.66
діла	2017-06-10	2021-11-14	4	192.83	< 0.1	0.26	1.65	< 0.1	4.76	< 0.1	< 0.1	< 0.1	< 0.1	< 0.1	< 0.1	< 0.1	6.67
Харків	2016-12-19	2021-11-23	4	2253	0.9	3.21	< 0.1	0.35	< 0.1	< 0.1	1.39	< 0.1	< 0.1	1.22	< 0.1	< 0.1	7.07
діла	2016-06-24	2020-12-16	4	110.02	< 0.1	< 0.1	< 0.1	< 0.1	0.18	< 0.1	< 0.1	4.08	2.62	< 0.1	0.2	0.14	7.22
Львів	2016-09-23	2021-06-15	4	130	< 0.1	< 0.1	< 0.1	0.53	< 0.1	4.27	< 0.1	< 0.1	< 0.1	< 0.1	1.11	1.48	7.39
Одеса	2017-04-07	2021-09-06	4	357	< 0.1	< 0.1	2.16	0.18	3.67	< 0.1	1.18	< 0.1	< 0.1	< 0.1	0.27	< 0.1	7.46
діла	2017-05-12	2021-11-10	4	531	< 0.1	< 0.1	1.71	< 0.1	5.84	< 0.1	< 0.1	< 0.1	< 0.1	< 0.1	< 0.1	< 0.1	7.55
діла	2016-04-21	2020-11-14	4	2189	< 0.1	< 0.1	1.07	< 0.1	6.41	0.11	< 0.1	< 0.1	< 0.1	< 0.1	< 0.1	< 0.1	7.59
Одеса	2017-01-27	2021-03-01	4	518	0.12	0.18	0.25	0.43	0.35	6.97	< 0.1	< 0.1	< 0.1	< 0.1	< 0.1	< 0.1	8.3
львів	2016-12-10	2021-12-08	4	62.53	0.5	0.78	1.78	< 0.1	5.31	< 0.1	< 0.1	< 0.1	< 0.1	< 0.1	< 0.1	< 0.1	8.37
Львів	2017-09-14	2021-10-02	4	133.25	1.33	2.27	1.45	< 0.1	3.14	< 0.1	< 0.1	0.22	< 0.1	< 0.1	< 0.1	< 0.1	8.41
Житомир	2016-05-01	2020-09-01	4	162	0.97	0.03	0	0.04	0	0	0	0	0	0	0.83	6.8	8.67
діла	2016-10-29	2021-09-09	4	892	0.3	0.88	< 0.1	< 0.1	< 0.1	7.74	< 0.1	< 0.1	< 0.1	< 0.1	< 0.1	< 0.1	8.92
діла	2016-11-29	2021-08-11	4	70	< 0.1	< 0.1	1.73	< 0.1	4.34	< 0.1	2.23	0.79	< 0.1	< 0.1	< 0.1	< 0.1	9.09
діла	2016-08-08	2021-07-28	4	91.18	< 0.1	< 0.1	2.11	< 0.1	3.36	3.58	< 0.1	< 0.1	< 0.1	< 0.1	0.21	< 0.1	9.26
Івано-Франківськ	2016-01-29	2020-02-01	4	276	0.43	2.15	1.08	0.6	4.56	0	0.24	0	0	0	0.14	0.19	9.39
львів	2017-02-07	2021-12-24	4	126	< 0.1	< 0.1	< 0.1	< 0.1	< 0.1	< 0.1	0.21	7.41	0.47	< 0.1	< 0.1	1.41	9.5
діла	2016-11-10	2021-11-05	4	54	< 0.1	< 0.1	3.11	< 0.1	6.53	< 0.1	< 0.1	< 0.1	< 0.1	< 0.1	< 0.1	< 0.1	9.64
Київ	2015-12-25	2020-02-01	4	630	0.08	0	0	0.79	0	6.74	0	0	0	0	0.68	1.36	9.65
Дніпро	2016-03-26	2020-11-13	4	237	0.86	< 0.1	< 0.1	2.5	< 0.1	4.75	< 0.1	< 0.1	< 0.1	< 0.1	0.26	1.41	9.78
діла	2016-11-30	2021-07-18	4	< 20	0.47	0.76	3.01	0.25	5.09	< 0.1	< 0.1	< 0.1	< 0.1	< 0.1	< 0.1	0.28	9.86
суми	2015-12-17	2020-11-01	4	145	0	0	0.68	0	1.81	0	0.18	3.38	3.8	0	0.08	0	9.93
Одеса	2017-04-11	2021-09-04	4	100	< 0.1	< 0.1	< 0.1	< 0.1	< 0.1	10.37	< 0.1	< 0.1	< 0.1	< 0.1	0.19	< 0.1	10.56
Харків	2016-03-07	2020-11-01	4	557	0	0	0	0.22	0	10.26	0	0	0	0	0.29	0.17	10.94
діла	2017-07-16	2021-08-21	4	158.5	< 0.1	< 0.1	3.77	< 0.1	7.41	< 0.1	< 0.1	< 0.1	< 0.1	< 0.1	< 0.1	< 0.1	11.18
діла	2017-10-27	2022-01-17	4	400	0.93	2.32	0.92	< 0.1	4.59	2.73	< 0.1	< 0.1	< 0.1	< 0.1	< 0.1	< 0.1	11.49
діла	2017-06-15	2021-06-26	4	< 20	< 0.1	0.25	4.13	< 0.1	7.15	< 0.1	< 0.1	< 0.1	< 0.1	< 0.1	< 0.1	< 0.1	11.53
діла	2017-06-16	2021-09-11	4	243	0.17	0.29	3.16	0.21	5.37	< 0.1	2.22	< 0.1	< 0.1	< 0.1	0.17	< 0.1	11.59
Львів	2016-08-08	2021-03-31	4	632	0.43	1.59	4.76	< 0.1	5.05	< 0.1	< 0.1	< 0.1	< 0.1	< 0.1	< 0.1	< 0.1	11.83
діла	2016-10-28	2021-06-21	4	43.45	0.21	< 0.1	0.49	< 0.1	1.42	< 0.1	< 0.1	9.1	0.4	< 0.1	< 0.1	0.31	11.93
діла	2017-03-17	2021-06-03	4	< 20	< 0.1	< 0.1	< 0.1	< 0.1	2.06	< 0.1	< 0.1	9.82	< 0.1	< 0.1	0.12	< 0.1	12
діла	2016-02-23	2020-11-22	4	< 20	1.36	2.42	1.38	< 0.1	7.27	< 0.1	< 0.1	< 0.1	< 0.1	< 0.1	< 0.1	< 0.1	12.43
Київ	2016-04-04	2020-05-01	4	613	0.41	0	0.08	0.39	0	9.59	0	0.01	0	0	0.59	1.67	12.74
діла	2016-05-01	2021-02-16	4	918	< 0.1	< 0.1	< 0.1	0.55	< 0.1	11.91	< 0.1	< 0.1	< 0.1	< 0.1	0.69	0.11	13.26
Рівне	2017-11-20	2021-12-01	4	575	1.38	2.94	2.97	< 0.1	5.84	< 0.1	< 0.1	0.16	< 0.1	< 0.1	< 0.1	< 0.1	13.29
діла	2016-07-27	2020-11-25	4	635	0.37	0.81	2.41	< 0.1	9.04	< 0.1	0.87	< 0.1	< 0.1	< 0.1	0.11	< 0.1	13.61
Дніпро	2017-03-12	2022-01-21	4	1401	< 0.1	< 0.1	< 0.1	< 0.1	< 0.1	13.75	< 0.1	< 0.1	< 0.1	< 0.1	< 0.1	< 0.1	13.75
діла	2016-04-26	2021-02-18	4	440	1.41	3.34	3.06	< 0.1	6.51	< 0.1	0.25	< 0.1	< 0.1	< 0.1	< 0.1	< 0.1	14.57
Дніпро	2015-12-03	2020-10-21	4	607	0.38	< 0.1	< 0.1	0.6	< 0.1	13.25	< 0.1	< 0.1	< 0.1	< 0.1	0.41	0.49	15.13
діла	2017-06-26	2021-09-19	4	63.49	< 0.1	< 0.1	5.31	< 0.1	10.07	< 0.1	< 0.1	< 0.1	< 0.1	< 0.1	< 0.1	< 0.1	15.38
діла	2016-07-15	2021-03-07	4	1024	1.06	3.04	4.76	< 0.1	7	< 0.1	< 0.1	< 0.1	< 0.1	< 0.1	< 0.1	0.13	15.99
діла	2017-03-05	2021-11-20	4	773	0.4	< 0.1	< 0.1	1.77	< 0.1	12.45	< 0.1	< 0.1	< 0.1	< 0.1	< 0.1	1.56	16.18
Дніпро	2016-02-01	2021-01-20	4	912	< 0.1	< 0.1	0.89	0.18	2.18	11.83	1.12	< 0.1	< 0.1	< 0.1	0.12	< 0.1	16.32
Одеса	2017-09-02	2021-09-29	4	102	0.15	0.49	5.39	< 0.1	7.23	3.19	< 0.1	< 0.1	< 0.1	< 0.1	< 0.1	< 0.1	16.45
діла	2017-06-30	2021-08-11	4	173.04	< 0.1	< 0.1	7.16	< 0.1	9.53	< 0.1	< 0.1	< 0.1	< 0.1	< 0.1	< 0.1	< 0.1	16.69
діла	2016-09-10	2021-04-15	4	200	< 0.1	< 0.1	< 0.1	0.47	< 0.1	16.41	< 0.1	< 0.1	< 0.1	< 0.1	< 0.1	< 0.1	16.88
Івано-Франківськ	2017-04-05	2021-05-25	4	< 20	0.11	< 0.1	< 0.1	< 0.1	0.21	< 0.1	< 0.1	17.27	0.19	< 0.1	< 0.1	0.4	18.18
діла	2016-07-05	2021-02-17	4	950	0.16	0.11	5.15	0.22	8.3	4.04	< 0.1	< 0.1	< 0.1	< 0.1	0.39	0.23	18.6
діла	2017-12-29	2022-02-20	4	252	1.19	3.13	5.32	0.18	9.31	< 0.1	< 0.1	< 0.1	< 0.1	< 0.1	0.18	< 0.1	19.31
діла	2016-10-18	2021-09-19	4	117	< 0.1	< 0.1	< 0.1	< 0.1	< 0.1	20.9	< 0.1	< 0.1	< 0.1	< 0.1	< 0.1	< 0.1	20.9
діла	2017-08-23	2021-11-22	4	225	< 0.1	< 0.1	8.28	< 0.1	12.29	< 0.1	0.38	< 0.1	< 0.1	< 0.1	< 0.1	< 0.1	20.95
Одеса	2017-01-10	2021-09-28	4	73	< 0.1	< 0.1	< 0.1	0.46	< 0.1	19.98	0.59	< 0.1	< 0.1	< 0.1	0.27	0.23	21.53
діла	2016-08-12	2021-03-19	4	371	0.32	0.83	10.19	< 0.1	10.78	< 0.1	< 0.1	< 0.1	< 0.1	< 0.1	< 0.1	< 0.1	22.12
Київ	2015-08-17	2020-05-01	4	1115	0.07	0.15	6.56	1.33	14.41	0	0.06	0	0	0	0.22	0.13	22.93
Київ	2016-05-28	2020-10-01	4	769	3.51	5.29	2.56	0.85	9.79	0.72	0	0	0	0	0.64	0.16	23.52
діла	2016-12-25	2021-04-28	4	41.05	0.37	1.73	3.58	< 0.1	9.15	< 0.1	3.37	4.45	< 0.1	< 0.1	< 0.1	0.92	23.57
харків	2017-02-11	2021-11-09	4	242	0.11	< 0.1	< 0.1	< 0.1	< 0.1	24.15	< 0.1	< 0.1	< 0.1	< 0.1	< 0.1	< 0.1	24.26
Львів	2017-01-31	2021-03-16	4	91	0.86	2.27	7.77	< 0.1	12.79	< 0.1	0.34	1.06	< 0.1	< 0.1	< 0.1	< 0.1	25.09
діла	2017-06-19	2021-09-16	4	207	< 0.1	< 0.1	3.39	< 0.1	5.57	20.21	< 0.1	< 0.1	< 0.1	< 0.1	< 0.1	< 0.1	29.17
Львів	2016-10-26	2021-08-13	4	139.78	< 0.1	0.51	8.85	< 0.1	9.49	< 0.1	< 0.1	9.92	< 0.1	< 0.1	< 0.1	1.24	30.01
Дніпро	2017-03-02	2021-12-10	4	297	2.74	2.83	5.11	0.57	8.06	11.39	0.98	< 0.1	< 0.1	< 0.1	< 0.1	< 0.1	31.68
діла	2016-04-01	2020-11-30	4	362	1.57	2.5	6.73	0.23	21.07	< 0.1	< 0.1	< 0.1	< 0.1	< 0.1	< 0.1	< 0.1	32.1
Івано-Франківськ	2016-03-05	2020-06-01	4	405	3.63	9.78	2.87	0.43	10.1	0	0.83	9.29	0	0	0	0	36.93
Львів	2017-04-25	2021-07-06	4	40.75	0.48	1	7.81	0.18	10.73	< 0.1	3.64	13.41	< 0.1	< 0.1	< 0.1	0.94	38.19
Харків	2016-04-21	2021-04-10	4	797	3	2.41	0	0.56	1.8	24	0.46	0	0	0	0.79	5.63	38.65
Харків	2016-11-24	2021-06-17	4	112	< 0.1	< 0.1	< 0.1	0.47	< 0.1	37.82	< 0.1	< 0.1	< 0.1	< 0.1	0.29	0.25	38.83
діла	2017-08-01	2021-11-28	4	244	< 0.1	< 0.1	< 0.1	< 0.1	< 0.1	39.17	0.13	< 0.1	< 0.1	< 0.1	< 0.1	< 0.1	39.3
діла	2017-01-20	2021-08-14	4	581	< 0.1	< 0.1	1.53	1.49	2.93	34.21	0.27	< 0.1	< 0.1	< 0.1	0.56	0.92	41.91
Одеса	2016-03-30	2021-03-02	4	1212	< 0.1	0.22	< 0.1	0.24	< 0.1	1.15	< 0.1	31.56	9.31	< 0.1	0.21	0.77	43.46
Дніпро	2017-06-28	2021-11-02	4	568	2.06	3.03	17.73	< 0.1	21.33	< 0.1	< 0.1	< 0.1	< 0.1	< 0.1	< 0.1	< 0.1	44.15
Одеса	2016-10-10	2021-09-04	4	176	0.72	1.32	0.54	1.06	0.39	39.86	< 0.1	< 0.1	< 0.1	< 0.1	0.3	0.18	44.37
діла	2016-08-08	2021-05-29	4	100	3.09	4.01	9.33	< 0.1	28.88	< 0.1	< 0.1	< 0.1	< 0.1	< 0.1	0.24	< 0.1	45.55
Суми	2017-07-04	2021-07-08	4	279.96	19.32	29.57	> 50	0.34	> 50	< 0.1	< 0.1	< 0.1	< 0.1	< 0.1	< 0.1	0.35	49.58
діла	2016-07-11	2020-12-27	4	788	< 0.1	< 0.1	22.85	< 0.1	28.7	< 0.1	< 0.1	< 0.1	< 0.1	< 0.1	< 0.1	< 0.1	51.55
Івано-Франківськ	2016-05-10	2020-08-01	4	71	1.17	3.11	0.6	0.01	3.43	0	0	35.31	3.49	0.05	0	4.78	51.95
Київ	2016-11-22	2021-08-20	4	368	1.1	3.78	20.29	0.93	27.75	< 0.1	< 0.1	< 0.1	< 0.1	< 0.1	0.83	< 0.1	54.68
діла	2016-12-20	2021-04-10	4	1329	0.21	< 0.1	< 0.1	1.38	< 0.1	31.16	0.29	20.07	0.95	< 0.1	1.17	3.35	58.58
львів	2017-01-30	2021-10-29	4	322	0.46	0.97	< 0.1	< 0.1	< 0.1	< 0.1	< 0.1	47.08	8.8	< 0.1	< 0.1	3.21	60.52
діла	2017-02-15	2021-09-16	4	732	3.18	4.93	8.2	1.06	19.2	0.76	< 0.1	16.4	6.87	< 0.1	0.12	4.43	65.15
діла	2017-12-26	2022-01-29	4	677	< 0.1	< 0.1	17.59	0.74	26.85	20.71	< 0.1	< 0.1	< 0.1	< 0.1	0.13	< 0.1	66.02
діла	2017-03-30	2021-11-21	4	393	3.9	6.76	30.29	1.54	35.27	< 0.1	< 0.1	< 0.1	< 0.1	< 0.1	0.11	< 0.1	77.87
діла	2016-12-12	2021-11-06	4	178	1.81	3.49	32.04	0.18	40.98	< 0.1	< 0.1	< 0.1	< 0.1	< 0.1	0.11	< 0.1	78.61
діла	2016-07-28	2021-07-11	4	129.8	8.01	10.15	26.33	< 0.1	34.28	< 0.1	< 0.1	0.12	< 0.1	< 0.1	< 0.1	0.28	79.17
діла	2017-01-15	2021-11-20	4	120	< 0.1	< 0.1	< 0.1	0.47	< 0.1	2.53	< 0.1	48.84	17.85	< 0.1	0.12	9.36	79.17
Київ	2016-08-20	2021-07-15	4	296.98	8.87	12.14	22.22	0.38	37.26	< 0.1	< 0.1	0.87	< 0.1	< 0.1	< 0.1	0.15	81.89
діла	2016-11-22	2021-07-29	4	244.8	3.12	4.51	41.57	0.69	> 50	12.97	11.87	> 50	2.6	< 0.1	0.13	4.87	82.33
Одеса	2017-03-07	2021-07-29	4	102.21	10.86	28.89	17.11	1	30.52	< 0.1	< 0.1	< 0.1	< 0.1	< 0.1	< 0.1	0.16	88.54
Харків	2016-11-06	2021-07-02	4	219.43	36.23	46.87	> 50	4.91	> 50	< 0.1	< 0.1	0.16	< 0.1	< 0.1	0.14	0.76	89.07
[truncated: 5,708 more rows]

## Sheet: Children
місто	дата народження	дата здачі	вік	tIgE	Cyn d	Cyn d 1	Lol p 1	Pas n	Phl p 1	Phl p 12	Phl p 2	Phl p 5.0101	Phl p 6	Phl p 7	Phr c	Sec c_pollen	сума	к-сть кожного віку
[truncated: 3,851 more rows]

[truncated: 13 more sheets: Adults, Cyn d, Cyn d 1, Lol p 1, Pas n, Phl p 1, Phl p 12, Phl p 2, Phl p 5, Phl p 6, Phl p 7, Phr c, Sec c_pollen]
