# Supplementary material for: Sensitization patterns to Poaceae pollen indicates a hierarchy in allergens and a lead of tropical grasses
Source: Clin Transl Allergy. 2023 Aug 7;13(8):e12287. doi: 10.1002/clt2.12287 (PMC10405149; doi:10.1002/clt2.12287)
Supplement: Supplementary file 3 — Supporting Information S3 [file CLT2-13-e12287-s003.xlsx]

## Sheet: Every_patient
ID	number
0	Phl p 5.0101
1	Cyn d 1
2	Phl p 2
3	Cyn d 1
4	Phl p 1
5	Phl p 5.0101
6	Phl p 2
7	Phl p 1
8	Phl p 2
9	Phl p 12
10	Phl p 2
11	Phl p 2
12	Phl p 1
13	Phl p 1
14	Cyn d 1
15	Cyn d 1
16	Phl p 2
17	Phl p 1
18	Phl p 2
19	Phl p 2
20	Phl p 2
21	Cyn d 1
22	Cyn d 1
23	Phl p 1
24	Phl p 2
25	Phl p 1
26	Phl p 1
27	Phl p 1
28	Phr c
29	Phl p 1
30	Phl p 7
31	Cyn d 1
32	Phl p 1
33	Phl p 1
34	Phl p 2
35	Phl p 2
36	Phl p 2
37	Phl p 1
38	Cyn d 1
39	Phl p 2
40	Cyn d 1
41	Phr c
42	Sec c_pollen
43	Phl p 2
44	Phl p 1
45	Phl p 7
46	Phl p 1
47	Phl p 2
48	Phl p 2
49	Phl p 6
50	Cyn d 1
51	Phl p 2
52	Sec c_pollen
53	Phl p 1
54	Phl p 2
55	Cyn d 1
56	Phl p 2
57	Phl p 2
58	Phl p 12
59	Phl p 2
60	Phl p 2
61	Phl p 2
62	Phl p 2
63	Phl p 2
64	Phl p 1
65	Phl p 2
66	Phr c
67	Phr c
68	Phl p 2
69	Phl p 2
70	Cyn d 1
71	Phl p 2
72	Cyn d 1
73	Phl p 2
74	Phl p 2
75	Cyn d 1
76	Phr c
77	Sec c_pollen
78	Phl p 2
79	Phl p 2
80	Cyn d 1
81	Phl p 12
82	Phl p 2
83	Phl p 2
84	Phl p 2
85	Cyn d 1
86	Phl p 5.0101
87	Cyn d 1
88	Phl p 2
89	Phl p 1
90	Phl p 2
91	Phl p 2
92	Sec c_pollen
93	Phl p 1
94	Cyn d 1
95	Cyn d 1
96	Phl p 2
97	Phl p 1
98	Phl p 12
99	Phl p 1
100	Phl p 1
101	Phl p 2
102	Cyn d 1
103	Phl p 6
104	Phl p 12
105	Cyn d 1
107	Phr c
108	Cyn d 1
109	Phr c
110	Phl p 2
111	Phl p 12
112	Phl p 2
114	Phl p 2
115	Phl p 2
116	Phl p 1
117	Phl p 12
118	Phl p 1
119	Phl p 2
120	Phl p 12
121	Phl p 2
122	Phl p 12
123	Phl p 2
124	Phl p 2
125	Phl p 2
126	Phl p 2
127	Phl p 2
128	Phl p 2
129	Phl p 2
130	Cyn d 1
131	Cyn d 1
132	Phl p 2
133	Phl p 2
134	Phl p 12
135	Phl p 1
136	Phl p 1
137	Phl p 5.0101
138	Lol p 1
139	Phl p 1
140	Phl p 5.0101
141	Phl p 1
142	Cyn d 1
143	Phl p 2
144	Phl p 2
145	Phl p 12
146	Lol p 1
147	Cyn d 1
148	Phl p 12
149	Phl p 2
150	Phl p 2
151	Phl p 2
152	Phl p 2
153	Phl p 2
154	Phl p 2
155	Phl p 1
156	Phl p 1
157	Cyn d 1
158	Phl p 12
159	Lol p 1
160	Phl p 12
161	Phl p 5.0101
162	Cyn d 1
163	Phl p 2
164	Phr c
165	Phl p 2
166	Phl p 2
167	Phl p 1
168	Phl p 1
169	Phl p 2
170	Sec c_pollen
171	Phr c
172	Phl p 2
173	Phl p 1
174	Sec c_pollen
175	Cyn d 1
176	Phl p 2
177	Phl p 2
178	Cyn d 1
179	Phl p 2
180	Phl p 2
181	Phl p 2
182	Phl p 1
183	Phl p 12
184	Phl p 2
185	Phl p 2
186	Phl p 5.0101
187	Phl p 5.0101
188	Phl p 1
189	Cyn d 1
190	Phl p 1
191	Phl p 6
192	Phl p 1
193	Cyn d 1
194	Cyn d 1
195	Cyn d 1
196	Phl p 12
197	Phl p 1
198	Phl p 2
199	Phl p 5.0101
200	Phl p 1
201	Phl p 1
202	Phl p 1
203	Phl p 2
204	Cyn d 1
205	Phl p 1
206	Phl p 12
207	Phl p 1
208	Phl p 2
209	Phl p 1
210	Sec c_pollen
211	Phl p 2
212	Phl p 1
213	Phl p 1
214	Phl p 1
215	Phl p 2
216	Cyn d 1
217	Sec c_pollen
218	Phl p 1
219	Phr c
220	Phl p 2
221	Cyn d 1
222	Cyn d 1
223	Phl p 12
224	Phl p 2
225	Phl p 2
226	Phl p 12
227	Cyn d 1
228	Cyn d
229	Sec c_pollen
230	Phl p 1
231	Phl p 1
232	Phl p 1
233	Phl p 12
234	Phl p 1
235	Phl p 2
236	Phl p 12
237	Phl p 5.0101
238	Phl p 1
239	Phl p 2
240	Cyn d 1
241	Phl p 2
242	Phl p 2
243	Phl p 2
244	Phl p 1
245	Phl p 1
246	Phl p 1
247	Cyn d 1
248	Cyn d 1
249	Phl p 2
250	Phl p 1
251	Phl p 2
252	Phl p 1
253	Phl p 2
254	Phl p 2
255	Phl p 2
256	Phl p 2
257	Phr c
258	Phl p 7
259	Cyn d 1
260	Cyn d 1
261	Cyn d 1
262	Cyn d 1
263	Cyn d 1
264	Phl p 2
265	Phl p 5.0101
266	Phl p 2
267	Phl p 1
268	Sec c_pollen
269	Phl p 1
270	Phl p 12
271	Phl p 2
272	Phl p 1
273	Phl p 12
274	Phl p 12
275	Phl p 12
276	Pas n
277	Phl p 1
278	Phl p 2
279	Phl p 12
280	Phl p 1
281	Phl p 2
282	Phl p 1
283	Phl p 2
284	Phl p 2
285	Cyn d
286	Cyn d 1
287	Phr c
288	Phl p 1
289	Phl p 2
290	Phl p 12
291	Phl p 12
292	Phl p 1
293	Sec c_pollen
294	Phl p 1
295	Phl p 1
296	Phl p 1
297	Cyn d 1
298	Phl p 2
299	Phl p 2
300	Phl p 7
301	Phl p 5.0101
302	Phl p 1
303	Phl p 1
304	Phl p 1
305	Phl p 1
306	Phl p 1
307	Phl p 1
308	Cyn d 1
309	Phl p 1
310	Pas n
311	Phl p 1
312	Phl p 1
313	Phl p 2
314	Phr c
315	Phl p 2
316	Cyn d 1
317	Sec c_pollen
318	Cyn d 1
319	Phl p 2
320	Phl p 6
321	Phl p 2
322	Phl p 1
323	Phl p 2
324	Phl p 2
325	Phl p 2
326	Phl p 1
327	Phl p 2
328	Phl p 1
329	Phl p 2
330	Phl p 2
331	Lol p 1
332	Pas n
333	Sec c_pollen
334	Phl p 1
335	Sec c_pollen
336	Phl p 2
337	Phl p 2
338	Phl p 1
339	Cyn d 1
340	Phl p 2
341	Phl p 2
342	Sec c_pollen
343	Pas n
344	Phl p 1
345	Phl p 1
346	Phl p 12
347	Phl p 1
348	Phl p 1
349	Phl p 2
350	Phl p 2
351	Phl p 2
352	Phl p 1
353	Phl p 2
354	Phl p 2
355	Phl p 1
356	Phl p 1
357	Phl p 1
358	Phl p 2
359	Cyn d 1
360	Phl p 2
361	Cyn d 1
362	Phl p 2
363	Phl p 2
364	Phl p 1
365	Phl p 1
366	Cyn d 1
367	Phl p 2
368	Phl p 1
369	Phl p 1
370	Phl p 1
371	Cyn d 1
372	Sec c_pollen
373	Phl p 2
374	Phr c
375	Phl p 1
376	Cyn d 1
377	Phl p 2
378	Cyn d 1
379	Cyn d 1
380	Phl p 1
381	Phl p 1
382	Phl p 1
383	Phl p 2
384	Cyn d 1
385	Phl p 1
386	Cyn d 1
387	Phl p 1
388	Phl p 1
389	Cyn d 1
390	Phl p 2
391	Phl p 1
392	Phl p 1
393	Phl p 2
394	Phl p 2
395	Phl p 1
396	Phl p 2
397	Phl p 2
398	Phl p 1
399	Phl p 2
400	Cyn d 1
401	Phl p 2
402	Phl p 1
403	Phl p 2
404	Phl p 2
405	Phl p 12
406	Phl p 1
407	Phl p 2
408	Cyn d 1
409	Phl p 1
410	Phl p 1
411	Cyn d 1
412	Phl p 2
413	Phl p 2
414	Phl p 2
415	Phl p 12
416	Phl p 2
417	Cyn d 1
418	Cyn d 1
419	Phl p 5.0101
420	Phl p 1
421	Cyn d 1
422	Phl p 12
423	Phl p 2
424	Phl p 6
425	Cyn d 1
426	Sec c_pollen
427	Phl p 6
428	Cyn d 1
429	Phl p 2
430	Phl p 12
431	Phl p 1
432	Phl p 1
433	Phl p 1
434	Phr c
435	Phl p 1
436	Phl p 2
437	Phl p 2
438	Cyn d 1
439	Phl p 12
440	Phl p 2
441	Cyn d 1
442	Cyn d
443	Phl p 2
444	Phl p 1
445	Cyn d 1
446	Phl p 1
447	Phr c
448	Sec c_pollen
449	Phl p 1
450	Phl p 2
451	Phl p 5.0101
452	Phl p 1
453	Phl p 5.0101
454	Phl p 5.0101
455	Phl p 12
456	Phl p 2
457	Cyn d 1
458	Phl p 1
459	Phl p 5.0101
460	Lol p 1
461	Cyn d 1
462	Phl p 5.0101
463	Phl p 2
464	Phl p 2
465	Phl p 1
466	Phl p 1
467	Phl p 2
468	Cyn d 1
469	Phl p 1
470	Phl p 12
471	Phl p 12
472	Phl p 1
473	Phl p 2
474	Phl p 1
475	Phl p 2
476	Phl p 1
477	Phr c
478	Lol p 1
479	Cyn d 1
480	Cyn d 1
481	Cyn d 1
482	Phl p 1
483	Phl p 2
484	Phl p 2
485	Phl p 1
486	Sec c_pollen
487	Phl p 5.0101
488	Phl p 2
489	Phl p 2
490	Phl p 2
491	Phl p 1
492	Phl p 2
493	Phl p 12
494	Phl p 2
495	Cyn d 1
496	Phl p 2
497	Cyn d 1
498	Phl p 1
499	Phl p 2
500	Phl p 1
501	Phl p 1
502	Phl p 1
503	Phl p 1
504	Phl p 2
505	Phl p 1
506	Phl p 1
507	Phl p 1
508	Cyn d 1
509	Phl p 2
510	Phl p 2
511	Phl p 2
512	Sec c_pollen
513	Phl p 2
514	Phl p 1
515	Phl p 12
516	Phl p 2
517	Phl p 1
518	Cyn d 1
519	Phl p 12
520	Cyn d 1
521	Phl p 2
522	Cyn d 1
523	Phl p 2
524	Phl p 12
525	Phl p 12
526	Phl p 2
527	Phr c
528	Phl p 1
529	Cyn d 1
530	Phl p 2
531	Phl p 1
532	Cyn d 1
533	Phl p 5.0101
534	Phl p 2
535	Phl p 2
536	Phl p 2
537	Phl p 1
538	Sec c_pollen
539	Phl p 1
540	Phl p 12 - Phl p 2
541	Phl p 2
542	Phl p 1
543	Phl p 1
544	Cyn d 1
545	Phl p 2
546	Phl p 5.0101
547	Cyn d 1
548	Phl p 2
549	Phl p 2
550	Phl p 1
551	Phl p 1
552	Phl p 2
553	Phl p 1
554	Phl p 1
555	Phl p 2
556	Phl p 1
557	Phl p 12
558	Phl p 2
559	Phl p 12
560	Lol p 1
561	Pas n
562	Phl p 1
563	Phl p 1
564	Phl p 1
565	Phl p 1
566	Phl p 1
567	Phl p 2
568	Phl p 12
569	Phl p 2
570	Phl p 12
571	Phl p 1
572	Sec c_pollen
573	Cyn d 1
574	Phl p 2
575	Pas n
576	Phl p 1
577	Phl p 2
578	Phl p 2
579	Phl p 1
580	Phl p 1
581	Cyn d 1
582	Cyn d - Cyn d 1
583	Pas n
584	Phl p 1
585	Sec c_pollen
586	Phl p 2
587	Phl p 1
588	Phl p 2
589	Phl p 2
590	Phl p 5.0101
591	Phl p 12
592	Phl p 12
593	Cyn d 1
594	Phl p 1
595	Phl p 2
596	Cyn d
597	Phl p 2
598	Phl p 2
599	Cyn d 1
600	Phl p 1
601	Phl p 1
602	Phl p 7
603	Phl p 2
604	Phl p 1
605	Sec c_pollen
606	Phl p 1
607	Cyn d 1
608	Phl p 12
609	Phl p 1
610	Phl p 2
611	Cyn d 1
612	Cyn d
613	Phl p 12
614	Cyn d 1
615	Phl p 2
616	Phl p 1
617	Phl p 12 - Phl p 2
618	Phl p 12
619	Phl p 2
620	Lol p 1
621	Phl p 1
622	Cyn d 1 - Phl p 1
623	Phl p 2
624	Phl p 2
625	Phl p 12
626	Phl p 1
627	Cyn d 1
628	Pas n
629	Phl p 2
630	Phl p 12
631	Phl p 12
632	Sec c_pollen
633	Phl p 2
634	Phl p 2
635	Phl p 12
636	Phl p 1
637	Phl p 2
638	Phl p 1
639	Phl p 2
640	Phl p 1
641	Phl p 1
642	Phl p 1
643	Phl p 2
644	Phl p 12
645	Phr c
646	Sec c_pollen
647	Phl p 2
648	Phl p 12
649	Phl p 12
650	Phl p 2
651	Phl p 1
652	Cyn d 1
653	Phl p 1
654	Cyn d - Sec c_pollen
655	Phl p 1
656	Phl p 2
657	Cyn d 1
658	Phl p 2
659	Phl p 2
660	Sec c_pollen
661	Phl p 2
662	Phl p 12
663	Cyn d 1
664	Cyn d 1
665	Lol p 1 - Phl p 1
666	Phl p 5.0101
667	Phl p 1
668	Phl p 2
669	Phl p 12
670	Phl p 12
671	Phl p 2
672	Cyn d 1
673	Phl p 2
674	Phl p 2
675	Lol p 1 - Phl p 1
676	Phl p 2
677	Phl p 1
678	Phl p 12
679	Lol p 1 - Phl p 1
680	Phl p 12
681	Phl p 5.0101
682	Phl p 5.0101
683	Sec c_pollen
684	Cyn d 1
685	Phl p 1 - Phl p 5.0101
686	Phl p 2
687	Pas n
688	Phl p 2
689	Cyn d 1
690	Phl p 1
691	Phl p 1
692	Phl p 2
693	Phl p 7
694	Phl p 12
695	Phl p 12
696	Phl p 1
697	Phl p 2
698	Phl p 2
699	Lol p 1 - Phl p 1
700	Phl p 12
701	Phl p 1
702	Sec c_pollen
703	Phl p 2
704	Phl p 2
705	Phl p 12
706	Phl p 2
707	Phl p 5.0101
708	Phr c - Sec c_pollen
709	Sec c_pollen
710	Cyn d 1
711	Phl p 1
712	Sec c_pollen
713	Phl p 1
714	Phl p 2
715	Phl p 1
716	Phr c
717	Lol p 1 - Phl p 1
718	Phl p 2
719	Phl p 1
720	Cyn d 1
721	Lol p 1 - Phl p 1
722	Phl p 12
723	Cyn d 1
724	Phl p 12
725	Phl p 2
726	Pas n
727	Cyn d 1
728	Phl p 2
729	Phl p 7
730	Phl p 2
731	Cyn d 1
732	Phr c
733	Cyn d 1
734	Phl p 2
735	Phl p 12 - Phr c
736	Sec c_pollen
737	Phl p 12
738	Phl p 2
739	Phl p 7
740	Cyn d 1
741	Cyn d 1
742	Phl p 12
743	Phl p 2
744	Sec c_pollen
745	Phl p 2
746	Lol p 1
747	Phl p 2
748	Phl p 2
749	Phl p 1 - Phl p 6
750	Cyn d 1
751	Phl p 2
752	Cyn d 1 - Phl p 1
753	Phl p 5.0101
754	Phl p 1 - Phl p 2
755	Phl p 2
756	Cyn d
757	Phl p 1
758	Lol p 1 - Phl p 1
759	Cyn d 1 - Phl p 1
760	Phl p 2
761	Cyn d 1
762	Cyn d 1 - Phl p 2
763	Cyn d 1
764	Phl p 1
765	Cyn d 1 - Phl p 1
766	Phl p 12
767	Phl p 2
768	Phl p 2
769	Phl p 1
770	Cyn d 1
771	Phl p 1
772	Phl p 2
773	Phl p 12
774	Phl p 2
775	Phl p 12
776	Lol p 1 - Phl p 1
777	Phl p 1
778	Cyn d 1
779	Phl p 1
780	Phl p 6
781	Phl p 1
782	Phl p 2
783	Phl p 1
784	Cyn d - Cyn d 1
785	Cyn d 1
786	Cyn d 1
787	Cyn d 1
788	Phl p 12 - Phl p 2
789	Phl p 1
790	Pas n - Sec c_pollen
791	Phl p 2
792	Phl p 2
793	Cyn d 1
794	Pas n
795	Phl p 1
796	Phl p 12
797	Phl p 1
798	Phl p 7
799	Phl p 1
800	Cyn d - Cyn d 1
801	Cyn d 1
802	Phl p 2
803	Phl p 12
804	Sec c_pollen
805	Phl p 1
806	Phl p 2
807	Phl p 1
808	Phl p 1 - Sec c_pollen
809	Phl p 12
810	Phl p 2
811	Cyn d 1
812	Phl p 12
813	Phl p 1
814	Phl p 12
815	Cyn d 1
816	Phl p 1
817	Phl p 1
818	Phl p 7
819	Phl p 2
820	Phl p 12
821	Phl p 5.0101
822	Phl p 5.0101
823	Phr c - Sec c_pollen
824	Cyn d - Cyn d 1
825	Phl p 2
826	Cyn d 1
827	Cyn d 1
828	Phl p 2
829	Phl p 1
830	Sec c_pollen
831	Phl p 1
832	Sec c_pollen
833	Phl p 12
834	Phl p 12
835	Phl p 2
836	Cyn d 1
837	Phl p 1
838	Pas n
839	Phl p 2
840	Phl p 1 - Phr c
841	Phl p 2
842	Phl p 12
843	Phl p 12
844	Cyn d 1
845	Lol p 1 - Phl p 1
846	Cyn d 1
847	Phl p 1
848	Phl p 2
849	Phl p 1
850	Lol p 1 - Phl p 1
851	Lol p 1 - Phl p 1
852	Phl p 7
853	Cyn d 1
854	Phl p 2
855	Cyn d 1
856	Phl p 2
857	Cyn d 1
858	Phl p 1
859	Cyn d 1
860	Phl p 2
861	Phl p 7
862	Sec c_pollen
863	Lol p 1 - Phl p 1
864	Phl p 1
865	Phl p 1
866	Cyn d - Sec c_pollen
867	Phl p 1
868	Cyn d 1
869	Phl p 2
870	Phl p 2
871	Cyn d 1
872	Cyn d 1
873	Cyn d - Cyn d 1
874	Phl p 1
875	Phl p 1
876	Phl p 1
877	Phl p 2
878	Phl p 1
879	Cyn d 1
880	Phl p 2
881	Cyn d 1
882	Phl p 2
883	Cyn d 1 - Phl p 1
884	Phl p 1
885	Phl p 1 - Phl p 5.0101
886	Cyn d
887	Cyn d 1
888	Pas n - Sec c_pollen
889	Lol p 1 - Phl p 1
890	Cyn d 1
891	Phl p 1
892	Cyn d
893	Phl p 1
894	Phl p 6
895	Phl p 1
896	Phl p 1 - Phl p 7
897	Phl p 2
898	Sec c_pollen
899	Lol p 1 - Phl p 1
900	Cyn d 1 - Phl p 1
901	Cyn d 1
902	Cyn d - Cyn d 1
903	Phl p 7
904	Phl p 1
905	Phl p 2 - Phl p 5.0101
906	Cyn d
907	Cyn d - Sec c_pollen
908	Phl p 1
909	Phl p 2
910	Phl p 12
911	Phl p 2
912	Lol p 1 - Phl p 1
913	Phl p 2
914	Phl p 12
915	Phl p 2
916	Phl p 1
917	Sec c_pollen
918	Lol p 1 - Phl p 1
919	Phl p 2
920	Cyn d - Cyn d 1
921	Lol p 1 - Phl p 1
922	Cyn d 1
923	Phl p 1
924	Phl p 12
925	Phl p 1
926	Phl p 1
927	Phl p 1
928	Cyn d 1
929	Phl p 1
930	Phl p 2
931	Phl p 12
932	Lol p 1 - Phl p 1
933	Cyn d 1
934	Cyn d 1 - Phl p 1
935	Phl p 2
936	Phl p 2
937	Phl p 6
938	Phl p 5.0101
939	Phl p 12
940	Lol p 1 - Phl p 1
941	Lol p 1 - Phl p 1
942	Lol p 1 - Phl p 1
943	Cyn d - Cyn d 1
944	Phl p 12
945	Phl p 5.0101
946	Cyn d - Cyn d 1
947	Cyn d 1
948	Phl p 1 - Phl p 12
949	Phl p 1
950	Phl p 1 - Phl p 5.0101
951	Phl p 12
952	Phl p 12
953	Phl p 12 - Phr c
954	Cyn d - Phl p 2
955	Phl p 1
956	Cyn d - Cyn d 1
957	Phl p 1
958	Phl p 1
959	Phl p 1
960	Phr c - Sec c_pollen
961	Phl p 12
962	Sec c_pollen
963	Phl p 2
964	Phl p 1 - Phl p 2
965	Lol p 1 - Phl p 1
966	Phl p 1
967	Phl p 12
968	Phr c - Sec c_pollen
969	Phl p 2
970	Phl p 2
971	Cyn d 1
972	Phl p 1
973	Phl p 5.0101
974	Cyn d 1
975	Phl p 1
976	Sec c_pollen
977	Phl p 2
978	Cyn d 1
979	Lol p 1 - Phl p 1
980	Phl p 2
981	Phl p 12
982	Phl p 1
983	Cyn d 1 - Phl p 1
984	Cyn d - Cyn d 1
985	Cyn d 1
986	Phl p 12
987	Cyn d 1
988	Pas n - Sec c_pollen
989	Phl p 12
990	Cyn d 1 - Phl p 1
991	Phl p 2
992	Sec c_pollen
993	Phl p 1 - Phl p 12
994	Phl p 2 - Phl p 5.0101
995	Phl p 1
996	Phl p 2
997	Phl p 2
998	Phl p 2
999	Cyn d 1
1000	Phl p 12
1001	Phl p 1
1002	Cyn d 1
1003	Phl p 1
1004	Cyn d 1
1005	Phl p 12
1006	Phl p 12
1007	Phl p 2
1008	Phl p 12
1009	Phl p 12
1010	Phl p 12
1011	Cyn d 1
1012	Lol p 1 - Phl p 1
1013	Lol p 1 - Phl p 1
1014	Lol p 1 - Phl p 1
1015	Lol p 1 - Phl p 1
1016	Phl p 2
1017	Phl p 2
1018	Phl p 12
1019	Phl p 12
1020	Cyn d 1 - Phl p 12
1021	Lol p 1 - Phl p 1
1022	Phl p 12 - Phl p 2
1023	Cyn d 1
1024	Cyn d 1 - Phl p 1
1025	Phl p 2
1026	Phl p 1
1027	Phl p 7
1028	Phl p 12
1029	Phl p 1
1030	Cyn d 1 - Phl p 2
1031	Phl p 12
1032	Cyn d 1 - Phl p 1
1033	Cyn d 1 - Phl p 1
1034	Phl p 5.0101 - Phl p 6
1035	Phl p 2
1036	Phl p 12
1037	Phl p 5.0101
1038	Lol p 1 - Phl p 1
1039	Cyn d 1
1040	Cyn d 1
1041	Lol p 1 - Phl p 1
1042	Phl p 12
1043	Phl p 1 - Phl p 6
1044	Phl p 12
1045	Lol p 1 - Phl p 1
1046	Lol p 1 - Phl p 1
1047	Cyn d 1
1048	Phl p 5.0101
1049	Phl p 5.0101
1050	Phl p 1
1051	Phl p 12
1052	Phl p 1
1053	Cyn d 1
1054	Phl p 2
1055	Sec c_pollen
1056	Phl p 7
1057	Phl p 2
1058	Phl p 2
1059	Lol p 1 - Phl p 1
1060	Lol p 1 - Phl p 1
1061	Phl p 12
1062	Phl p 2
1063	Phl p 12
1064	Phl p 2
1065	Phl p 7
1066	Phl p 2
1067	Phl p 7 - Phr c
1068	Lol p 1 - Phl p 1
1069	Phl p 12
1070	Phl p 1 - Sec c_pollen
1071	Phl p 2
1072	Phl p 1
1073	Lol p 1 - Phl p 1
1074	Cyn d 1 - Phl p 1
1075	Cyn d - Sec c_pollen
1076	Phl p 2
1077	Cyn d - Sec c_pollen
1078	Cyn d - Cyn d 1
1079	Phl p 2 - Sec c_pollen
1080	Phl p 5.0101
1081	Cyn d 1
1082	Phl p 7
1083	Lol p 1 - Phl p 1
1084	Phl p 2
1085	Phl p 12
1086	Phl p 1 - Phl p 12
1087	Phl p 2
1088	Phr c - Sec c_pollen
1089	Phl p 1
1090	Phl p 12
1091	Lol p 1 - Phl p 1
1092	Lol p 1 - Phl p 1
1093	Phl p 2
1094	Lol p 1 - Phl p 1
1095	Pas n - Sec c_pollen
1096	Phl p 2
1097	Phl p 1
1098	Lol p 1 - Phl p 1
1099	Phl p 12
1100	Cyn d 1
1101	Phl p 5.0101
1102	Cyn d - Cyn d 1
1103	Phl p 2
1104	Phl p 1
1105	Lol p 1 - Phl p 1
1106	Lol p 1 - Phl p 1
1107	Lol p 1 - Phl p 1
1108	Phl p 7
1109	Cyn d 1
1110	Phl p 12
1111	Cyn d - Cyn d 1
1112	Phl p 7
1113	Cyn d 1
1114	Phl p 12
1115	Phr c - Sec c_pollen
1116	Lol p 1 - Phl p 1
1117	Cyn d - Cyn d 1
1118	Phl p 1
1119	Phl p 12
1120	Lol p 1 - Phl p 1
1121	Phl p 2
1122	Phl p 12
1123	Cyn d 1
1124	Phl p 12
1125	Phl p 1 - Phl p 5.0101
1126	Sec c_pollen
1127	Phl p 12
1128	Sec c_pollen
1129	Phl p 1
1130	Phl p 5.0101
1131	Phl p 2
1132	Phl p 12
1133	Phl p 2
1134	Phl p 2
1135	Sec c_pollen
1136	Phl p 2 - Sec c_pollen
1137	Cyn d 1
1138	Phl p 2
1139	Cyn d 1
1140	Sec c_pollen
1141	Lol p 1 - Phl p 1
1142	Phl p 1
1143	Cyn d 1
1144	Phl p 12 - Phl p 2
1145	Cyn d - Sec c_pollen
1146	Phl p 12
1147	Cyn d - Cyn d 1
1148	Phl p 2 - Phl p 5.0101
1149	Phl p 2
1150	Phr c - Sec c_pollen
1151	Phl p 2
1152	Phl p 1
1153	Phl p 1
1154	Sec c_pollen
1155	Phl p 12
1156	Lol p 1 - Phl p 1 - Phl p 2
1157	Lol p 1 - Phl p 1
1158	Phl p 2 - Phr c
1159	Phl p 1
1160	Phl p 1
1161	Cyn d - Cyn d 1
1162	Phl p 12
1163	Cyn d 1
1164	Phl p 12
1165	Phl p 1 - Phl p 5.0101
1166	Phl p 2
1167	Sec c_pollen
1168	Phl p 12
1169	Cyn d 1 - Phl p 1
1170	Pas n - Sec c_pollen
1171	Phl p 1
1172	Phl p 2
1173	Cyn d 1
1174	Cyn d - Cyn d 1
1175	Phl p 2
1176	Cyn d 1
1177	Phl p 12
1178	Phl p 12 - Phl p 5.0101
1179	Phl p 2
1180	Cyn d - Cyn d 1
1181	Cyn d - Cyn d 1
1182	Cyn d - Phr c
1183	Cyn d - Cyn d 1
1184	Lol p 1 - Phl p 1
1185	Cyn d 1
1186	Lol p 1 - Phl p 1
1187	Phl p 2
1188	Phl p 2
1189	Lol p 1 - Phl p 1
1190	Cyn d 1
1191	Pas n - Phl p 2
1192	Phl p 12
1193	Phl p 5.0101
1194	Phl p 5.0101
1195	Phl p 2
1196	Phl p 2
1197	Phl p 2
1198	Lol p 1 - Phl p 1
1199	Sec c_pollen
1200	Phl p 2
1201	Cyn d 1
1202	Phl p 1
1203	Phl p 2
1204	Cyn d - Sec c_pollen
1205	Phl p 2
1206	Cyn d 1
1207	Phl p 5.0101
1208	Phl p 2
1209	Phl p 12
1210	Phl p 5.0101
1211	Phl p 7
1212	Pas n - Phr c - Sec c_pollen
1213	Phl p 12
1214	Cyn d - Cyn d 1
1215	Phl p 1
1216	Cyn d - Cyn d 1
1217	Phl p 5.0101
1218	Phl p 12
1219	Cyn d - Cyn d 1
1220	Phl p 2
1221	Phl p 12
1222	Phl p 12
1223	Phl p 12
1224	Phl p 2
1225	Lol p 1 - Phl p 1
1226	Lol p 1 - Phl p 1
1227	Phl p 1
1228	Phl p 1
1229	Lol p 1 - Phl p 1
1230	Phl p 12
1231	Phl p 12
1232	Phl p 12
1233	Lol p 1 - Phl p 1
1234	Sec c_pollen
1235	Phl p 12
1236	Phl p 2
1237	Cyn d 1 - Phl p 1
1238	Phl p 5.0101
1239	Lol p 1 - Phl p 1
1240	Sec c_pollen
1241	Cyn d - Phr c - Sec c_pollen
1242	Lol p 1 - Phl p 1
1243	Phl p 12 - Phl p 2
1244	Phl p 1
1245	Lol p 1 - Phl p 1
1246	Lol p 1 - Phl p 1
1247	Lol p 1
1248	Lol p 1 - Phl p 1
1249	Lol p 1 - Phl p 1
1250	Phl p 7
1251	Phl p 2
1252	Lol p 1 - Phl p 1
1253	Phl p 1
1254	Cyn d - Sec c_pollen
1255	Phl p 12
1256	Cyn d 1
1257	Phl p 1
1258	Phl p 1
1259	Phl p 2
1260	Phl p 2
1261	Cyn d 1 - Phl p 1
1262	Sec c_pollen
1263	Phl p 2
1264	Cyn d 1 - Phr c
1265	Phl p 5.0101
1266	Phl p 1
1267	Lol p 1 - Phl p 1 - Phl p 2
1268	Phl p 2
1269	Lol p 1 - Phl p 1
1270	Cyn d 1 - Phl p 1
1271	Phl p 1
1272	Lol p 1 - Phl p 1
1273	Cyn d 1
1274	Cyn d - Cyn d 1 - Phl p 1
1275	Phl p 1
1276	Cyn d 1 - Phl p 1
1277	Pas n - Sec c_pollen
1278	Lol p 1 - Phl p 1
1279	Cyn d - Cyn d 1
1280	Phl p 1 - Phl p 5.0101
1281	Lol p 1 - Phl p 1
1282	Phl p 2
1283	Phl p 2
1284	Cyn d 1
1285	Lol p 1 - Phl p 1
1286	Cyn d - Cyn d 1
1287	Phl p 12 - Phl p 2
1288	Phl p 2
1289	Phl p 12
1290	Lol p 1 - Phl p 1
1291	Phl p 5.0101 - Phl p 6
1292	Phl p 1
1293	Cyn d - Cyn d 1 - Sec c_pollen
1294	Phl p 12
1295	Phl p 12
1296	Cyn d 1 - Phl p 1
1297	Lol p 1 - Phl p 1
1298	Phl p 12
1299	Cyn d 1
1300	Cyn d 1
1301	Lol p 1 - Phl p 1
1302	Cyn d 1
1303	Phl p 1
1304	Cyn d - Phl p 7
1305	Phl p 1
1306	Phl p 7
1307	Phl p 12
1308	Phl p 5.0101
1309	Cyn d - Cyn d 1
1310	Cyn d - Cyn d 1
1311	Phl p 7
1312	Phl p 12
1313	Cyn d - Cyn d 1
1314	Phl p 1
1315	Cyn d - Cyn d 1
1316	Lol p 1 - Phl p 1
1317	Lol p 1 - Phl p 1
1318	Lol p 1 - Phl p 1
1319	Lol p 1 - Phl p 1
1320	Lol p 1 - Phl p 1
1321	Cyn d - Cyn d 1
1322	Phl p 1
1323	Phl p 1
1324	Lol p 1 - Phl p 1
1325	Phl p 12
1326	Sec c_pollen
1327	Phl p 1
1328	Cyn d 1
1329	Cyn d - Cyn d 1
1330	Phr c
1331	Phl p 2 - Sec c_pollen
1332	Lol p 1 - Phl p 1
1333	Lol p 1 - Phl p 1
1334	Lol p 1 - Phl p 1
1335	Phl p 1
1336	Cyn d - Cyn d 1
1337	Lol p 1 - Phl p 1
1338	Phl p 2
1339	Phl p 2
1340	Cyn d - Cyn d 1
1341	Phl p 1 - Phl p 2
1342	Phl p 2
1343	Phr c - Sec c_pollen
1344	Phl p 1
1345	Phl p 2
1346	Phl p 1
1347	Cyn d 1
1348	Cyn d - Cyn d 1
1349	Lol p 1 - Phl p 1
1350	Phl p 1 - Phl p 5.0101
1351	Lol p 1 - Phl p 1
1352	Cyn d - Cyn d 1
1353	Phl p 5.0101 - Sec c_pollen
1354	Phl p 12
1355	Lol p 1 - Phl p 1
1356	Pas n - Phr c - Sec c_pollen
1357	Phl p 2
1358	Phl p 2
1359	Phl p 12
1360	Phl p 12
1361	Lol p 1 - Phl p 1
1362	Phl p 7
1363	Phl p 1 - Phl p 2
1364	Phl p 2
1365	Phr c - Sec c_pollen
1366	Lol p 1 - Phl p 1
1367	Phl p 1 - Phl p 2
1368	Phl p 2
1369	Cyn d 1 - Phl p 5.0101
1370	Phl p 12 - Phl p 2
1371	Lol p 1 - Phl p 1
1372	Phr c - Sec c_pollen
1373	Cyn d 1
1374	Phl p 1 - Sec c_pollen
1375	Cyn d - Sec c_pollen
1376	Phl p 12
1377	Phl p 12
1378	Phl p 2
1379	Phl p 2
1380	Phl p 2
1381	Cyn d 1
1382	Phl p 2
1383	Phl p 12
1384	Phl p 2
1385	Phl p 2
1386	Phl p 2 - Phl p 5.0101
1387	Cyn d 1
1388	Phl p 2
1389	Lol p 1 - Phl p 1
1390	Phl p 2 - Phl p 5.0101
1391	Cyn d - Cyn d 1
1392	Lol p 1 - Phl p 1
1393	Phl p 2
1394	Lol p 1 - Pas n - Phl p 1
1395	Lol p 1 - Phl p 1
1396	Cyn d 1
1397	Lol p 1 - Phl p 1
1398	Cyn d 1 - Phl p 1
1399	Phl p 12
1400	Lol p 1 - Phl p 1
1401	Phl p 12
1402	Lol p 1 - Phl p 1
1403	Phl p 1
1404	Phl p 2
1405	Phl p 2
1406	Phl p 12 - Phl p 2
1407	Lol p 1 - Phl p 1
1408	Phl p 2
1409	Cyn d - Phr c - Sec c_pollen
1410	Phl p 12
1411	Lol p 1 - Phl p 1
1412	Phl p 12
1413	Phl p 1
1414	Phl p 12
1415	Lol p 1 - Phl p 1
1416	Lol p 1 - Phl p 1
1417	Phl p 12
1418	Lol p 1 - Phl p 1
1419	Lol p 1 - Phl p 1
1420	Lol p 1 - Phl p 1
1421	Cyn d 1 - Phl p 2
1422	Phl p 2
1423	Phl p 2
1424	Phl p 2 - Sec c_pollen
1425	Phl p 1
1426	Phl p 5.0101
1427	Phl p 12
1428	Cyn d - Cyn d 1
1429	Sec c_pollen
1430	Cyn d 1
1431	Lol p 1 - Phl p 1
1432	Cyn d 1 - Phl p 1 - Phl p 12
1433	Pas n - Phl p 12 - Phr c
1434	Phl p 2 - Phl p 7
1435	Phl p 12
1436	Phl p 12
1437	Lol p 1 - Phl p 1
1438	Phl p 12
1439	Lol p 1 - Phl p 1
1440	Cyn d - Cyn d 1
1441	Cyn d - Cyn d 1
1442	Lol p 1 - Phl p 1
1443	Phl p 12
1444	Cyn d - Cyn d 1
1445	Phl p 1
1446	Lol p 1 - Phl p 1
1447	Cyn d - Cyn d 1
1448	Phl p 2
1449	Phl p 2
1450	Phl p 1 - Phl p 5.0101
1451	Cyn d - Cyn d 1
1452	Lol p 1 - Phl p 1
1453	Phl p 12
1454	Lol p 1 - Phl p 1
1455	Cyn d 1
1456	Pas n - Sec c_pollen
1457	Phl p 1 - Phl p 2
1458	Cyn d 1 - Phl p 1 - Phl p 5.0101
1459	Cyn d - Phl p 2
1460	Cyn d 1 - Phl p 1 - Phl p 5.0101
1461	Lol p 1 - Phl p 1
1462	Lol p 1 - Phl p 1
1463	Lol p 1 - Phl p 1
1464	Phl p 5.0101
1465	Phl p 12 - Phr c
1466	Cyn d 1 - Phl p 2
1467	Lol p 1 - Phl p 1
1468	Lol p 1 - Phl p 1
1469	Phl p 2
1470	Lol p 1 - Phl p 1
1471	Cyn d - Phl p 2 - Phr c - Sec c_pollen
1472	Phl p 12
1473	Cyn d 1 - Phl p 1
1474	Phl p 2
1475	Phl p 2 - Phl p 6
1476	Lol p 1 - Phl p 1
1477	Cyn d - Sec c_pollen
1478	Phl p 2
1479	Phl p 12
1480	Lol p 1 - Phl p 1
1481	Cyn d - Cyn d 1
1482	Lol p 1 - Phl p 1
1483	Phl p 2
1484	Cyn d - Cyn d 1
1485	Cyn d - Cyn d 1
1486	Cyn d 1
1487	Phl p 12
1488	Lol p 1 - Phl p 1
1489	Cyn d 1
1490	Phl p 5.0101
1491	Cyn d - Cyn d 1
1492	Cyn d - Phr c - Sec c_pollen
1493	Phl p 12
1494	Phl p 2
1495	Phl p 5.0101
1496	Cyn d - Cyn d 1
1497	Cyn d - Cyn d 1
1498	Phl p 2
1499	Phl p 2
1500	Cyn d 1 - Sec c_pollen
1501	Phl p 12
1502	Phl p 1
1503	Cyn d - Cyn d 1 - Phl p 1
1504	Cyn d - Cyn d 1
1505	Lol p 1 - Phl p 1
1506	Phl p 2
1507	Cyn d - Phl p 1 - Sec c_pollen
1508	Phl p 1 - Phl p 5.0101
1509	Phl p 5.0101
1510	Lol p 1 - Phl p 1
1511	Cyn d - Cyn d 1
1512	Phl p 2
1513	Phl p 12
1514	Cyn d 1 - Phl p 7
1515	Phl p 2
1516	Phl p 12 - Sec c_pollen
1517	Cyn d - Cyn d 1
1518	Phl p 1 - Phl p 12
1519	Phl p 2
1520	Phl p 12
1521	Cyn d - Cyn d 1
1522	Lol p 1 - Phl p 1
1523	Cyn d 1 - Lol p 1 - Phl p 1
1524	Lol p 1 - Phl p 1
1525	Phl p 12
1526	Phl p 12
1527	Cyn d - Cyn d 1
1528	Phl p 12
1529	Phl p 6
1530	Cyn d - Cyn d 1
1531	Phl p 5.0101
1532	Phl p 2
1533	Cyn d 1 - Phl p 1
1534	Cyn d - Cyn d 1
1535	Cyn d 1 - Lol p 1 - Phl p 1
1536	Lol p 1 - Phl p 1
1537	Phl p 12 - Sec c_pollen
1538	Phl p 2
1539	Cyn d - Cyn d 1
1540	Cyn d - Lol p 1 - Phl p 1 - Phr c
1541	Lol p 1 - Phl p 1
1542	Phl p 2
1543	Cyn d 1 - Lol p 1 - Phl p 1
1544	Phl p 12
1545	Phl p 2
1546	Phl p 2
1547	Lol p 1 - Phl p 1
1548	Cyn d - Cyn d 1
1549	Cyn d 1
1550	Phl p 1 - Phl p 2
1551	Cyn d - Phr c - Sec c_pollen
1552	Pas n - Phr c - Sec c_pollen
1553	Lol p 1 - Phl p 1
1554	Lol p 1 - Phl p 1
1555	Lol p 1 - Phl p 1
1556	Cyn d 1 - Lol p 1 - Phl p 1 - Phl p 2
1557	Pas n - Phr c
1558	Phl p 2
1559	Phl p 5.0101
1560	Phl p 12 - Phl p 2
1561	Lol p 1 - Phl p 1
1562	Cyn d - Cyn d 1 - Pas n
1563	Lol p 1 - Phl p 1
1564	Phl p 12
1565	Lol p 1 - Phl p 1
1566	Lol p 1 - Phl p 1
1567	Lol p 1 - Phl p 1
1568	Cyn d - Phl p 1 - Sec c_pollen
1569	Phl p 2
1570	Cyn d - Cyn d 1
1571	Lol p 1 - Phl p 1
1572	Cyn d - Cyn d 1
1573	Phl p 2
1574	Phl p 12
1575	Pas n - Sec c_pollen
1576	Cyn d 1 - Lol p 1 - Phl p 1
1577	Lol p 1 - Phl p 1
1578	Lol p 1 - Phl p 1
1579	Sec c_pollen
1580	Lol p 1 - Phl p 1
1581	Lol p 1 - Phl p 1
1582	Cyn d - Cyn d 1
1583	Lol p 1 - Phl p 1
1584	Lol p 1 - Phl p 1
1585	Cyn d - Cyn d 1 - Phl p 1
1586	Cyn d - Cyn d 1
1587	Phl p 12
1588	Lol p 1 - Phl p 1
1589	Phl p 2
1590	Phl p 7
1591	Phl p 7
1592	Phl p 2
1593	Phl p 12
1594	Cyn d - Cyn d 1 - Phl p 1
1595	Phl p 12
1596	Lol p 1 - Phl p 1 - Phl p 5.0101
1597	Phl p 2
1598	Cyn d - Cyn d 1
1599	Cyn d - Cyn d 1 - Phl p 2
1600	Cyn d - Cyn d 1 - Phl p 6
1601	Lol p 1 - Phl p 1
1602	Lol p 1 - Phl p 1 - Phl p 2
1603	Lol p 1 - Phl p 1 - Phl p 2
1604	Lol p 1 - Phl p 1
1605	Cyn d - Phl p 2 - Sec c_pollen
1606	Phl p 2
1607	Lol p 1 - Phl p 1
1608	Phl p 12
1609	Phl p 2
1610	Phl p 12
1611	Lol p 1 - Phl p 1 - Phl p 5.0101
1612	Phl p 5.0101
1613	Lol p 1 - Phl p 1 - Phl p 2
1614	Phl p 2
1615	Lol p 1 - Phl p 1 - Phl p 2
1616	Lol p 1 - Phl p 1
1617	Lol p 1 - Phl p 1
1618	Cyn d - Cyn d 1
1619	Phl p 5.0101
1620	Lol p 1 - Phl p 1
1621	Lol p 1 - Phl p 1
1622	Phl p 2
1623	Phl p 2
1624	Phl p 2
1625	Phl p 12 - Phl p 2
1626	Cyn d - Sec c_pollen
1627	Lol p 1 - Phl p 1
1628	Phl p 2
1629	Phl p 2
1630	Lol p 1 - Phl p 1
1631	Lol p 1 - Phl p 1
1632	Lol p 1 - Phl p 1
1633	Cyn d 1
1634	Phl p 2
1635	Pas n - Phl p 1 - Sec c_pollen
1636	Lol p 1 - Phl p 1
1637	Phl p 1
1638	Phr c - Sec c_pollen
1639	Phl p 12
1640	Phl p 2
1641	Cyn d - Cyn d 1 - Phl p 2
1642	Lol p 1 - Phl p 1
1643	Phl p 12
1644	Sec c_pollen
1645	Phl p 12
1646	Cyn d - Cyn d 1
1647	Phl p 12
1648	Lol p 1 - Phl p 1 - Phl p 2
1649	Phl p 2
1650	Lol p 1 - Phl p 1
1651	Pas n - Phr c - Sec c_pollen
1652	Phl p 12
1653	Cyn d - Cyn d 1 - Phl p 2
1654	Lol p 1 - Phl p 1
1655	Lol p 1 - Phl p 1
1656	Cyn d - Phr c - Sec c_pollen
1657	Cyn d 1 - Lol p 1 - Phl p 1
1658	Cyn d 1 - Lol p 1 - Phl p 1
1659	Phl p 12
1660	Phl p 12
1661	Phl p 12 - Phl p 2
1662	Pas n - Phl p 1
1663	Cyn d 1 - Phl p 1
1664	Phl p 12 - Phl p 2
1665	Phl p 2
1666	Lol p 1 - Phl p 1
1667	Lol p 1 - Phl p 1
1668	Cyn d - Cyn d 1 - Pas n
1669	Phl p 2
1670	Lol p 1 - Phl p 1
1671	Phl p 12
1672	Phl p 12 - Phl p 2
1673	Lol p 1 - Phl p 1
1674	Phr c - Sec c_pollen
1675	Lol p 1 - Phl p 1 - Phl p 2
1676	Phl p 12
1677	Phl p 12
1678	Phl p 5.0101 - Phl p 6
1679	Phl p 12 - Sec c_pollen
1680	Cyn d - Cyn d 1 - Phl p 1
1681	Phl p 12
1682	Cyn d - Phl p 1 - Sec c_pollen
1683	Phl p 12 - Phl p 2
1684	Lol p 1 - Phl p 1 - Phl p 2
1685	Lol p 1 - Phl p 1
1686	Phl p 2
1687	Lol p 1 - Phl p 1
1688	Lol p 1 - Phl p 1
1689	Cyn d - Phl p 2 - Sec c_pollen
1690	Phl p 1
1691	Phl p 12
1692	Cyn d - Cyn d 1
1693	Phl p 1
1694	Cyn d 1 - Lol p 1 - Phl p 1
1695	Lol p 1 - Phl p 1
1696	Lol p 1 - Phl p 1
1697	Phl p 2
1698	Phl p 12
1699	Phl p 12
1700	Lol p 1 - Phl p 1
1701	Phl p 12
1702	Lol p 1 - Phl p 1
1703	Lol p 1 - Phl p 1
1704	Cyn d 1 - Phl p 2
1705	Cyn d 1 - Phl p 1
1706	Lol p 1 - Phl p 1
1707	Lol p 1 - Phl p 1
1708	Cyn d - Cyn d 1 - Lol p 1 - Phl p 1
1709	Lol p 1 - Phl p 1
1710	Phl p 2
1711	Lol p 1 - Phl p 1
1712	Cyn d - Cyn d 1
1713	Cyn d - Sec c_pollen
1714	Lol p 1 - Phl p 1
1715	Cyn d - Cyn d 1
1716	Lol p 1 - Phl p 1
1717	Cyn d - Cyn d 1
1718	Phl p 1 - Phl p 12
1719	Lol p 1 - Phl p 1
1720	Cyn d - Phr c - Sec c_pollen
1721	Lol p 1 - Phl p 1
1722	Phl p 12
1723	Phl p 2
1724	Phl p 12
1725	Phl p 1 - Phl p 12
1726	Lol p 1 - Phl p 1
1727	Lol p 1 - Phl p 1
1728	Lol p 1 - Phl p 1
1729	Lol p 1 - Phl p 1
1730	Phl p 2
1731	Phl p 12 - Sec c_pollen
1732	Lol p 1 - Phl p 1
1733	Phl p 5.0101
1734	Cyn d - Cyn d 1 - Phl p 1 - Sec c_pollen
1735	Lol p 1 - Phl p 1
1736	Phl p 12
1737	Phl p 12 - Phl p 2
1738	Cyn d - Cyn d 1
1739	Lol p 1 - Phl p 1
1740	Phl p 2
1741	Phl p 12
1742	Cyn d - Cyn d 1
1743	Phl p 12
1744	Cyn d - Phl p 7 - Phr c - Sec c_pollen
1745	Phl p 5.0101 - Phl p 6
1746	Pas n
1747	Phl p 12
1748	Phl p 5.0101
1749	Phl p 12
1750	Cyn d - Cyn d 1 - Phl p 1
1751	Phl p 12
1752	Cyn d 1 - Lol p 1 - Phl p 1
1753	Phl p 12
1754	Cyn d - Phr c - Sec c_pollen
1755	Lol p 1 - Phl p 1
1756	Phl p 12
1757	Phl p 12
1758	Cyn d 1 - Phl p 2
1759	Cyn d - Cyn d 1
1760	Phl p 1 - Phl p 5.0101
1761	Phl p 12
1762	Lol p 1 - Phl p 1
1763	Phl p 1
1764	Phl p 1 - Phl p 2
1765	Phl p 12
1766	Cyn d - Phl p 2 - Sec c_pollen
1767	Phl p 12
1768	Cyn d 1
1769	Phl p 12 - Phl p 2
1770	Cyn d 1 - Phl p 1
1771	Cyn d - Cyn d 1
1772	Phl p 12
1773	Lol p 1 - Phl p 1
1774	Lol p 1 - Phl p 1
1775	Cyn d - Cyn d 1 - Phl p 1
1776	Cyn d 1 - Lol p 1 - Phl p 1
1777	Lol p 1 - Phl p 1
1778	Phl p 1
1779	Lol p 1 - Phl p 1
1780	Cyn d - Cyn d 1
1781	Cyn d - Cyn d 1 - Phl p 1
1782	Lol p 1 - Phl p 1
1783	Cyn d - Cyn d 1 - Phr c
1784	Phl p 1
1785	Lol p 1 - Phl p 1
1786	Lol p 1 - Phl p 1
1787	Cyn d 1 - Phl p 5.0101
1788	Lol p 1 - Phl p 1
1789	Lol p 1 - Phl p 1
1790	Cyn d 1 - Lol p 1 - Phl p 1
1791	Cyn d 1 - Phl p 7
1792	Phl p 12
1793	Phl p 12 - Sec c_pollen
1794	Phl p 12
1795	Cyn d - Cyn d 1
1796	Lol p 1 - Phl p 1
1797	Lol p 1 - Phl p 1 - Phl p 7
1798	Lol p 1 - Phl p 1
1799	Phl p 2
1800	Lol p 1 - Phl p 1 - Phl p 2
1801	Phl p 12
1802	Phl p 6
1803	Phl p 12
1804	Pas n - Phr c - Sec c_pollen
1805	Cyn d - Cyn d 1
1806	Lol p 1 - Phl p 1
1807	Lol p 1 - Phl p 1
1808	Lol p 1 - Phl p 1
1809	Cyn d - Cyn d 1
1810	Phl p 1 - Phl p 12
1811	Lol p 1 - Phl p 1 - Phl p 12
1812	Lol p 1 - Phl p 1
1813	Phl p 12
1814	Cyn d - Phl p 5.0101 - Phr c - Sec c_pollen
1815	Pas n - Phr c - Sec c_pollen
1816	Phl p 5.0101
1817	Lol p 1 - Phl p 1
1818	Cyn d 1 - Phl p 1
1819	Lol p 1 - Phl p 1
1820	Phl p 2
1821	Cyn d - Cyn d 1
1822	Phl p 12
1823	Lol p 1 - Phl p 1
1824	Cyn d - Sec c_pollen
1825	Cyn d - Cyn d 1 - Lol p 1 - Phl p 1
1826	Phl p 2
1827	Phl p 2 - Sec c_pollen
1828	Phl p 12
1829	Phl p 2
1830	Lol p 1 - Phl p 1
1831	Phl p 12
1832	Phl p 12
1833	Cyn d - Cyn d 1 - Phl p 1
1834	Lol p 1 - Phl p 1
1835	Lol p 1 - Phl p 1
1836	Cyn d 1 - Lol p 1 - Phl p 1
1837	Cyn d - Cyn d 1 - Phl p 1
1838	Phl p 1
1839	Phl p 12
1840	Lol p 1 - Phl p 1
1841	Lol p 1 - Pas n - Phl p 1
1842	Cyn d 1 - Lol p 1 - Phl p 1
1843	Lol p 1 - Phl p 1
1844	Lol p 1 - Phl p 1 - Phl p 2
1845	Lol p 1 - Phl p 1
1846	Lol p 1 - Phl p 1
1847	Phl p 2 - Phl p 5.0101 - Phl p 7
1848	Phl p 5.0101
1849	Lol p 1 - Phl p 1
1850	Phl p 12 - Sec c_pollen
1851	Cyn d - Cyn d 1 - Phl p 1 - Phr c
1852	Lol p 1 - Phl p 1
1853	Pas n - Phl p 12
1854	Cyn d - Phr c - Sec c_pollen
1855	Lol p 1 - Phl p 1
1856	Phl p 2
1857	Cyn d - Cyn d 1
1858	Cyn d - Cyn d 1 - Lol p 1 - Phl p 1
1859	Lol p 1 - Phl p 1
1860	Lol p 1 - Phl p 1
1861	Phl p 12
1862	Cyn d - Phl p 12 - Phr c - Sec c_pollen
1863	Phl p 12
1864	Cyn d - Phr c - Sec c_pollen
1865	Phl p 2
1866	Phl p 7
1867	Phl p 2 - Phl p 6
1868	Cyn d 1 - Lol p 1 - Phl p 1
1869	Phl p 12
1870	Phl p 12 - Phl p 2
1871	Phl p 12
1872	Phl p 12
1873	Cyn d - Cyn d 1 - Lol p 1 - Phl p 1
1874	Phl p 12
1875	Lol p 1 - Phl p 1 - Phr c
1876	Cyn d 1 - Lol p 1 - Phl p 1 - Phl p 12
1877	Phl p 1 - Phl p 2
1878	Phl p 5.0101
1879	Phl p 12
1880	Lol p 1 - Phl p 1
1881	Phl p 12 - Sec c_pollen
1882	Lol p 1 - Pas n - Phl p 12 - Sec c_pollen
1883	Phl p 7
1884	Lol p 1 - Phl p 1
1885	Lol p 1 - Phl p 1
1886	Phl p 12
1887	Cyn d - Phl p 2 - Sec c_pollen
1888	Phl p 12
1889	Lol p 1 - Phl p 1
1890	Lol p 1 - Phl p 1
1891	Phl p 1 - Phl p 12
1892	Phl p 12
1893	Phl p 12
1894	Lol p 1 - Phl p 1
1895	Pas n - Phl p 1 - Phl p 12
1896	Cyn d 1 - Lol p 1 - Phl p 1
1897	Lol p 1 - Phl p 1
1898	Phl p 12
1899	Lol p 1 - Phl p 1
1900	Phl p 1 - Phl p 12
1901	Phl p 2 - Phl p 5.0101
1902	Phl p 2
1903	Cyn d - Cyn d 1
1904	Cyn d 1 - Phl p 1
1905	Cyn d 1 - Lol p 1 - Phl p 1 - Phl p 12
1906	Phl p 2
1907	Cyn d 1 - Lol p 1 - Phl p 1
1908	Cyn d - Cyn d 1 - Pas n - Phl p 1 - Phr c
1909	Lol p 1 - Phl p 1
1910	Phl p 12
1911	Phl p 2
1912	Phl p 1 - Phl p 12
1913	Cyn d - Cyn d 1 - Phl p 1
1914	Cyn d - Cyn d 1 - Phl p 1
1915	Lol p 1 - Phl p 1 - Phl p 5.0101
1916	Lol p 1 - Phl p 1
1917	Phl p 12
1918	Phl p 5.0101
1919	Cyn d - Cyn d 1
1920	Phl p 2
1921	Phl p 12
1922	Lol p 1 - Phl p 1
1923	Lol p 1 - Phl p 1
1924	Phl p 2
1925	Lol p 1 - Phl p 1
1926	Lol p 1 - Phl p 1 - Phl p 2
1927	Cyn d - Cyn d 1
1928	Lol p 1 - Phl p 1
1929	Lol p 1 - Phl p 1
1930	Cyn d - Cyn d 1
1931	Cyn d - Cyn d 1
1932	Lol p 1 - Phl p 1
1933	Lol p 1 - Phl p 1
1934	Lol p 1 - Phl p 1
1935	Cyn d 1 - Phl p 6
1936	Phl p 12
1937	Lol p 1 - Phl p 1
1938	Lol p 1
1939	Phl p 12
1940	Cyn d - Cyn d 1 - Lol p 1 - Phl p 1
1941	Phl p 12
1942	Lol p 1 - Phl p 1
1943	Cyn d - Lol p 1 - Phl p 1 - Sec c_pollen
1944	Phl p 12
1945	Lol p 1 - Phl p 1
1946	Lol p 1 - Phl p 1
1947	Phl p 12
1948	Phl p 12
1949	Phl p 12
1950	Lol p 1 - Phl p 1 - Phl p 5.0101
1951	Lol p 1 - Phl p 1 - Phl p 2
1952	Lol p 1 - Phl p 1
1953	Phl p 2 - Phr c
1954	Cyn d 1 - Lol p 1 - Phl p 1
1955	Lol p 1 - Phl p 1 - Phl p 5.0101
1956	Lol p 1 - Phl p 1
1957	Phl p 12 - Sec c_pollen
1958	Cyn d - Cyn d 1
1959	Sec c_pollen
1960	Lol p 1 - Phl p 1
1961	Phl p 1 - Phl p 2
1962	Cyn d - Cyn d 1
1963	Lol p 1 - Phl p 1
1964	Phl p 12
1965	Lol p 1 - Phl p 1 - Phl p 2
1966	Phl p 12
1967	Lol p 1 - Phl p 1
1968	Lol p 1 - Phl p 1
1969	Cyn d - Cyn d 1
1970	Phl p 1 - Phl p 2 - Phl p 5.0101
1971	Phl p 12
1972	Phl p 12
1973	Phl p 5.0101
1974	Cyn d - Cyn d 1
1975	Phl p 12
1976	Cyn d - Cyn d 1
1977	Cyn d 1 - Phl p 1 - Phl p 2
1978	Lol p 1 - Phl p 1 - Phl p 2
1979	Cyn d - Cyn d 1 - Phl p 1
1980	Lol p 1 - Phl p 1
1981	Lol p 1 - Phl p 1
1982	Lol p 1 - Phl p 1
1983	Cyn d - Cyn d 1
1984	Lol p 1 - Phl p 1
1985	Phl p 12
1986	Cyn d 1 - Lol p 1 - Phl p 1
1987	Cyn d - Cyn d 1 - Lol p 1 - Phl p 1 - Sec c_pollen
1988	Cyn d 1 - Lol p 1 - Phl p 1
1989	Cyn d - Cyn d 1 - Phl p 12
1990	Cyn d 1 - Lol p 1 - Phl p 1
1991	Phl p 2 - Phr c
1992	Lol p 1 - Phl p 1
1993	Phl p 1 - Phl p 2
1994	Cyn d - Cyn d 1 - Phl p 2
1995	Cyn d - Cyn d 1 - Phl p 2
1996	Phl p 12
1997	Phl p 12
1998	Phl p 12
1999	Lol p 1 - Phl p 1
2000	Cyn d 1 - Lol p 1 - Phl p 1
[truncated: 4,171 more rows]

## Sheet: Summary
index	Q-ty
Lol p 1 - Phl p 1	596
Phl p 12	530
Phl p 2	436
Cyn d - Cyn d 1 - Lol p 1 - Phl p 1	367
Phl p 1	296
Cyn d 1	194
Cyn d - Cyn d 1	134
Cyn d 1 - Lol p 1 - Phl p 1	134
Cyn d - Cyn d 1 - Lol p 1 - Pas n - Phl p 1 - Phl p 2 - Phl p 5.0101 - Phl p 6 - Sec c_pollen	114
Cyn d - Cyn d 1 - Lol p 1 - Pas n - Phl p 1	106
Cyn d - Cyn d 1 - Lol p 1 - Phl p 1 - Phl p 2	100
Cyn d - Cyn d 1 - Lol p 1 - Pas n - Phl p 1 - Phl p 5.0101 - Phl p 6 - Sec c_pollen	94
Phl p 5.0101	85
Lol p 1 - Phl p 1 - Phl p 12	82
Cyn d - Cyn d 1 - Lol p 1 - Pas n - Phl p 1 - Phl p 2 - Phl p 5.0101 - Phl p 6 - Phr c - Sec c_pollen	80
Lol p 1 - Phl p 1 - Phl p 2	76
Cyn d - Cyn d 1 - Lol p 1 - Phl p 1 - Phl p 5.0101 - Phl p 6 - Sec c_pollen	73
Cyn d - Cyn d 1 - Lol p 1 - Pas n - Phl p 1 - Phl p 12 - Phl p 2 - Phl p 5.0101 - Phl p 6 - Phr c - Sec c_pollen	72
Cyn d - Cyn d 1 - Lol p 1 - Phl p 1 - Phl p 12	63
Cyn d - Cyn d 1 - Lol p 1 - Pas n - Phl p 1 - Sec c_pollen	62
Sec c_pollen	59
Phl p 5.0101 - Phl p 6 - Sec c_pollen	58
Cyn d - Cyn d 1 - Lol p 1 - Phl p 1 - Phl p 2 - Phl p 5.0101 - Phl p 6 - Sec c_pollen	56
Cyn d - Cyn d 1 - Lol p 1 - Pas n - Phl p 1 - Phl p 2	51
Phl p 12 - Phl p 2	50
Cyn d - Cyn d 1 - Lol p 1 - Pas n - Phl p 1 - Phl p 12 - Phr c - Sec c_pollen	47
Cyn d - Cyn d 1 - Lol p 1 - Pas n - Phl p 1 - Phl p 12 - Phl p 2 - Phl p 5.0101 - Phl p 6 - Sec c_pollen	44
Phl p 7	41
Cyn d - Cyn d 1 - Lol p 1 - Pas n - Phl p 1 - Phl p 12 - Phl p 2 - Phr c - Sec c_pollen	39
Cyn d - Cyn d 1 - Lol p 1 - Pas n - Phl p 1 - Phr c - Sec c_pollen	38
Cyn d - Cyn d 1 - Lol p 1 - Pas n - Phl p 1 - Phl p 12	37
Lol p 1 - Phl p 1 - Phl p 5.0101	37
Cyn d - Cyn d 1 - Lol p 1 - Pas n - Phl p 1 - Phl p 2 - Phr c - Sec c_pollen	35
Lol p 1 - Phl p 1 - Phl p 5.0101 - Phl p 6 - Sec c_pollen	35
Cyn d - Cyn d 1 - Lol p 1 - Pas n - Phl p 1 - Phl p 12 - Phl p 5.0101 - Phl p 6 - Sec c_pollen	34
Cyn d - Cyn d 1 - Lol p 1 - Pas n - Phl p 1 - Phl p 2 - Sec c_pollen	33
Cyn d - Phr c - Sec c_pollen	31
Pas n - Phl p 12	30
Phl p 5.0101 - Sec c_pollen	30
Cyn d - Cyn d 1 - Lol p 1 - Pas n - Phl p 1 - Phl p 5.0101 - Phl p 6 - Phr c - Sec c_pollen	29
Cyn d 1 - Phl p 1	29
Cyn d - Pas n - Phl p 12 - Phr c - Sec c_pollen	28
Phl p 1 - Phl p 12	28
Cyn d - Cyn d 1 - Lol p 1 - Pas n - Phl p 1 - Phr c	24
Lol p 1 - Pas n - Phl p 1	24
Cyn d - Cyn d 1 - Lol p 1 - Pas n - Phl p 1 - Phl p 5.0101 - Sec c_pollen	23
Cyn d - Cyn d 1 - Lol p 1 - Pas n - Phl p 1 - Phl p 12 - Phl p 5.0101 - Phl p 6 - Phr c - Sec c_pollen	23
Cyn d - Cyn d 1 - Phl p 1	23
Lol p 1 - Phl p 1 - Phl p 2 - Phl p 5.0101 - Phl p 6 - Sec c_pollen	22
Phr c	22
Cyn d - Cyn d 1 - Lol p 1 - Phl p 1 - Phl p 5.0101	22
Cyn d 1 - Lol p 1 - Phl p 1 - Phl p 2	22
Cyn d 1 - Lol p 1 - Phl p 1 - Phl p 12	19
Phl p 12 - Sec c_pollen	19
Cyn d - Cyn d 1 - Lol p 1 - Phl p 1 - Phl p 12 - Phl p 2	19
Cyn d - Cyn d 1 - Lol p 1 - Pas n - Phl p 1 - Phl p 12 - Sec c_pollen	19
Cyn d - Cyn d 1 - Lol p 1 - Pas n - Phl p 1 - Phl p 2 - Phl p 5.0101 - Phl p 6 - Phl p 7 - Phr c - Sec c_pollen	18
Phl p 1 - Phl p 2	17
Cyn d - Pas n - Phr c - Sec c_pollen	17
Cyn d - Cyn d 1 - Lol p 1 - Pas n - Phl p 1 - Phl p 12 - Phr c	17
Lol p 1 - Phl p 1 - Phl p 12 - Phl p 2	17
Cyn d - Cyn d 1 - Lol p 1 - Phl p 1 - Phl p 2 - Phl p 5.0101 - Sec c_pollen	16
Pas n - Phl p 12 - Phr c - Sec c_pollen	16
Cyn d - Cyn d 1 - Lol p 1 - Phl p 1 - Phl p 5.0101 - Sec c_pollen	15
Cyn d - Sec c_pollen	15
Cyn d - Cyn d 1 - Phl p 2	15
Cyn d - Cyn d 1 - Lol p 1 - Pas n - Phl p 1 - Phl p 12 - Phl p 2	15
Pas n - Phl p 12 - Phr c	14
Phl p 1 - Phl p 5.0101	14
Pas n	14
Cyn d - Cyn d 1 - Lol p 1 - Phl p 1 - Sec c_pollen	14
Phr c - Sec c_pollen	14
Phl p 12 - Phl p 5.0101 - Phl p 6 - Sec c_pollen	14
Cyn d - Cyn d 1 - Lol p 1 - Pas n - Phl p 1 - Phl p 12 - Phl p 2 - Sec c_pollen	13
Cyn d - Cyn d 1 - Lol p 1 - Pas n - Phl p 1 - Phl p 12 - Phl p 2 - Phl p 5.0101 - Sec c_pollen	13
Cyn d - Cyn d 1 - Lol p 1 - Phl p 1 - Phl p 2 - Sec c_pollen	13
Phl p 5.0101 - Phl p 6	13
Lol p 1 - Pas n - Phl p 1 - Phl p 12	13
Cyn d - Cyn d 1 - Lol p 1 - Pas n - Phl p 1 - Phl p 2 - Phl p 5.0101 - Sec c_pollen	12
Cyn d - Cyn d 1 - Lol p 1 - Phl p 1 - Phl p 12 - Phl p 5.0101 - Phl p 6 - Sec c_pollen	12
Cyn d - Pas n - Phl p 12	12
Lol p 1 - Phl p 1 - Phl p 5.0101 - Phl p 6	12
Cyn d 1 - Lol p 1 - Phl p 1 - Phl p 5.0101	12
Lol p 1	12
Phl p 6	12
Pas n - Sec c_pollen	12
Lol p 1 - Phl p 1 - Phl p 2 - Phl p 5.0101	12
Phl p 2 - Phl p 5.0101 - Phl p 6 - Sec c_pollen	12
Cyn d - Cyn d 1 - Lol p 1 - Pas n - Phl p 1 - Phl p 12 - Phl p 2 - Phl p 5.0101 - Phr c - Sec c_pollen	11
Cyn d - Phl p 12 - Sec c_pollen	11
Cyn d - Cyn d 1 - Lol p 1 - Pas n - Phl p 1 - Phl p 12 - Phl p 5.0101 - Phr c - Sec c_pollen	11
Cyn d - Cyn d 1 - Lol p 1 - Pas n - Phl p 1 - Phl p 12 - Phl p 2 - Phl p 5.0101 - Phl p 6 - Phl p 7 - Phr c - Sec c_pollen	11
Lol p 1 - Phl p 1 - Phl p 5.0101 - Sec c_pollen	10
Cyn d - Pas n - Phl p 12 - Sec c_pollen	10
Cyn d - Cyn d 1 - Lol p 1 - Phl p 1 - Phl p 5.0101 - Phl p 6	10
Cyn d 1 - Lol p 1 - Phl p 1 - Phl p 5.0101 - Phl p 6 - Sec c_pollen	10
Phl p 2 - Phl p 5.0101	9
Cyn d - Cyn d 1 - Lol p 1 - Phl p 1 - Phl p 12 - Phl p 5.0101 - Sec c_pollen	9
Pas n - Phr c - Sec c_pollen	9
Cyn d	9
Cyn d - Pas n - Phl p 2 - Phr c - Sec c_pollen	9
Cyn d - Cyn d 1 - Lol p 1 - Phl p 1 - Phr c - Sec c_pollen	8
Cyn d - Lol p 1 - Pas n - Phl p 1 - Phl p 12 - Phr c - Sec c_pollen	8
Cyn d - Cyn d 1 - Lol p 1 - Pas n - Phl p 1 - Phl p 2 - Phr c	8
Lol p 1 - Pas n - Phl p 1 - Phl p 2 - Phl p 5.0101 - Phl p 6 - Sec c_pollen	8
Cyn d 1 - Lol p 1 - Phl p 1 - Phl p 2 - Phl p 5.0101 - Phl p 6 - Sec c_pollen	8
Cyn d 1 - Lol p 1 - Phl p 1 - Phl p 2 - Phl p 5.0101 - Sec c_pollen	8
Phl p 12 - Phr c	7
Cyn d - Pas n - Phl p 12 - Phl p 2 - Phr c - Sec c_pollen	7
Cyn d - Cyn d 1 - Lol p 1 - Phl p 1 - Phl p 12 - Phl p 2 - Phl p 5.0101 - Phl p 6 - Sec c_pollen	7
Cyn d - Phl p 12 - Phr c - Sec c_pollen	7
Cyn d - Cyn d 1 - Lol p 1 - Phl p 1 - Phl p 2 - Phl p 5.0101	7
Pas n - Phl p 12 - Phl p 2	7
Pas n - Phl p 12 - Sec c_pollen	7
Cyn d - Cyn d 1 - Lol p 1 - Pas n - Phl p 1 - Phl p 5.0101 - Phl p 6 - Phl p 7 - Phr c - Sec c_pollen	6
Cyn d - Phl p 2 - Sec c_pollen	6
Cyn d 1 - Phl p 12	6
Cyn d 1 - Phl p 2	6
Lol p 1 - Phl p 1 - Phl p 2 - Phl p 5.0101 - Sec c_pollen	6
Lol p 1 - Pas n - Phl p 1 - Phl p 2	6
Phl p 2 - Phl p 5.0101 - Sec c_pollen	6
Cyn d - Cyn d 1 - Lol p 1 - Phl p 1 - Phl p 12 - Sec c_pollen	6
Cyn d - Cyn d 1 - Lol p 1 - Pas n - Phl p 1 - Phl p 2 - Phl p 5.0101 - Phr c - Sec c_pollen	6
Phl p 2 - Sec c_pollen	6
Cyn d - Phl p 2 - Phr c - Sec c_pollen	5
Lol p 1 - Pas n - Phl p 1 - Phl p 5.0101 - Phl p 6 - Sec c_pollen	5
Cyn d 1 - Lol p 1 - Pas n - Phl p 1 - Phl p 12	5
Cyn d - Cyn d 1 - Lol p 1 - Pas n - Phl p 1 - Phl p 12 - Phl p 5.0101 - Sec c_pollen	5
Lol p 1 - Phl p 1 - Phl p 12 - Sec c_pollen	5
Cyn d - Lol p 1 - Phl p 1 - Sec c_pollen	5
Cyn d 1 - Lol p 1 - Phl p 1 - Phl p 5.0101 - Sec c_pollen	5
Cyn d - Cyn d 1 - Lol p 1 - Pas n - Phl p 1 - Phl p 5.0101 - Phr c - Sec c_pollen	5
Cyn d - Cyn d 1 - Lol p 1 - Phl p 1 - Phr c	5
Cyn d - Cyn d 1 - Lol p 1 - Pas n - Phl p 1 - Phl p 7	5
Lol p 1 - Pas n - Phl p 1 - Phl p 12 - Phl p 2 - Phl p 5.0101 - Phl p 6 - Sec c_pollen	5
Cyn d 1 - Phl p 1 - Phl p 12	5
Cyn d - Cyn d 1 - Lol p 1 - Phl p 1 - Phl p 2 - Phl p 5.0101 - Phl p 6 - Phr c - Sec c_pollen	5
Cyn d 1 - Lol p 1 - Pas n - Phl p 1	5
Cyn d 1 - Lol p 1 - Pas n - Phl p 1 - Phl p 2	4
Phl p 12 - Phl p 5.0101	4
Cyn d - Cyn d 1 - Lol p 1 - Pas n - Phl p 1 - Phl p 5.0101 - Phl p 6	4
Phl p 12 - Phl p 2 - Phl p 5.0101	4
Lol p 1 - Pas n - Phl p 1 - Phl p 12 - Phl p 5.0101 - Phl p 6 - Sec c_pollen	4
Pas n - Phl p 12 - Phl p 2 - Phr c	4
Cyn d - Cyn d 1 - Phl p 1 - Phl p 2	4
Cyn d 1 - Lol p 1 - Phl p 1 - Phl p 12 - Phl p 2	4
Cyn d - Cyn d 1 - Lol p 1 - Pas n - Phl p 1 - Phl p 12 - Phl p 5.0101 - Phl p 6 - Phl p 7 - Sec c_pollen	4
Lol p 1 - Phl p 1 - Phl p 12 - Phl p 5.0101 - Phl p 6 - Sec c_pollen	4
Phl p 1 - Phl p 5.0101 - Sec c_pollen	4
Phl p 2 - Phr c	4
Cyn d - Cyn d 1 - Lol p 1 - Phl p 1 - Phl p 12 - Phl p 5.0101	4
Cyn d - Cyn d 1 - Lol p 1 - Pas n - Phl p 1 - Phl p 5.0101 - Phl p 6 - Phl p 7 - Sec c_pollen	4
Cyn d - Cyn d 1 - Lol p 1 - Pas n - Phl p 1 - Phl p 12 - Phl p 5.0101 - Phl p 6 - Phl p 7 - Phr c - Sec c_pollen	4
Cyn d - Phl p 12 - Phl p 2 - Phr c - Sec c_pollen	4
Cyn d - Lol p 1 - Phl p 1 - Phr c - Sec c_pollen	4
Cyn d - Lol p 1 - Pas n - Phl p 1 - Phl p 12 - Sec c_pollen	4
Phl p 1 - Phl p 5.0101 - Phl p 6 - Sec c_pollen	4
Cyn d - Lol p 1 - Phl p 1	4
Cyn d - Cyn d 1 - Lol p 1 - Pas n - Phl p 1 - Phl p 12 - Phl p 2 - Phl p 7 - Phr c - Sec c_pollen	4
Lol p 1 - Phl p 1 - Phl p 12 - Phr c	4
Pas n - Phl p 12 - Phl p 5.0101 - Phl p 6 - Sec c_pollen	4
Cyn d - Cyn d 1 - Lol p 1 - Pas n - Phl p 1 - Phl p 5.0101	4
Phl p 12 - Phl p 2 - Phl p 5.0101 - Phl p 6 - Sec c_pollen	4
Cyn d - Cyn d 1 - Lol p 1 - Pas n - Phl p 1 - Phl p 2 - Phl p 5.0101	3
Phl p 1 - Sec c_pollen	3
Cyn d - Cyn d 1 - Lol p 1 - Phl p 1 - Phl p 5.0101 - Phl p 6 - Phr c - Sec c_pollen	3
Cyn d - Phl p 2	3
Lol p 1 - Phl p 1 - Phr c	3
Phl p 5.0101 - Phl p 6 - Phl p 7 - Sec c_pollen	3
Cyn d - Cyn d 1 - Lol p 1 - Phl p 1 - Phl p 12 - Phl p 5.0101 - Phl p 6 - Phr c - Sec c_pollen	3
Lol p 1 - Phl p 1 - Phl p 2 - Sec c_pollen	3
Cyn d - Cyn d 1 - Lol p 1 - Phl p 1 - Phl p 2 - Phr c	3
Lol p 1 - Phl p 1 - Sec c_pollen	3
Cyn d - Phl p 12	3
Cyn d - Cyn d 1 - Phl p 5.0101 - Phl p 6 - Sec c_pollen	3
Cyn d - Cyn d 1 - Sec c_pollen	3
Cyn d 1 - Lol p 1 - Phl p 1 - Phl p 2 - Phl p 5.0101 - Phl p 6	3
Phl p 1 - Phl p 2 - Phl p 5.0101	3
Cyn d - Phl p 1 - Sec c_pollen	3
Lol p 1 - Phl p 1 - Phl p 12 - Phr c - Sec c_pollen	3
Cyn d - Cyn d 1 - Lol p 1 - Phl p 1 - Phl p 12 - Phr c	3
Cyn d 1 - Lol p 1 - Pas n - Phl p 1 - Phl p 5.0101 - Phl p 6 - Sec c_pollen	3
Lol p 1 - Phl p 1 - Phl p 12 - Phl p 5.0101	3
Cyn d - Cyn d 1 - Lol p 1 - Pas n - Phl p 1 - Phl p 12 - Phl p 7 - Phr c - Sec c_pollen	3
Cyn d - Cyn d 1 - Lol p 1 - Pas n - Phl p 1 - Phl p 12 - Phl p 2 - Phr c	3
Pas n - Phl p 2 - Phl p 5.0101 - Phl p 6 - Sec c_pollen	3
Lol p 1 - Phl p 1 - Phr c - Sec c_pollen	3
Cyn d - Lol p 1 - Phl p 1 - Phl p 12 - Sec c_pollen	3
Cyn d 1 - Phl p 7	3
Phl p 12 - Phr c - Sec c_pollen	3
Cyn d - Cyn d 1 - Phr c	3
Cyn d - Cyn d 1 - Lol p 1 - Pas n - Phl p 1 - Phl p 2 - Phl p 7 - Sec c_pollen	3
Phl p 12 - Phl p 7	3
Pas n - Phl p 1 - Phl p 12	3
Pas n - Phl p 5.0101 - Sec c_pollen	3
Phl p 1 - Phl p 12 - Phl p 2	3
Phl p 12 - Phl p 5.0101 - Phl p 6	3
Pas n - Phl p 12 - Phl p 2 - Phl p 5.0101 - Phl p 6 - Sec c_pollen	3
Cyn d - Phl p 12 - Phl p 2	3
Cyn d - Lol p 1 - Pas n - Phl p 1 - Phl p 12 - Phl p 5.0101 - Phl p 6 - Phr c - Sec c_pollen	3
Pas n - Phl p 5.0101 - Phl p 6 - Sec c_pollen	3
Cyn d 1 - Lol p 1 - Pas n - Phl p 1 - Phl p 12 - Sec c_pollen	2
Cyn d 1 - Lol p 1 - Pas n - Phl p 1 - Phl p 12 - Phl p 2 - Phl p 5.0101 - Phl p 6 - Sec c_pollen	2
Phl p 1 - Phl p 6	2
Cyn d - Cyn d 1 - Lol p 1 - Phl p 1 - Phl p 12 - Phl p 2 - Sec c_pollen	2
Phl p 12 - Phl p 5.0101 - Sec c_pollen	2
Cyn d 1 - Lol p 1 - Pas n - Phl p 1 - Phl p 2 - Phl p 5.0101 - Phl p 6 - Sec c_pollen	2
Cyn d - Pas n - Phl p 12 - Phl p 5.0101 - Phl p 6 - Phr c - Sec c_pollen	2
Pas n - Phl p 2 - Phr c - Sec c_pollen	2
Lol p 1 - Pas n - Phl p 1 - Phl p 12 - Phr c - Sec c_pollen	2
Lol p 1 - Phl p 1 - Phl p 12 - Phl p 2 - Phl p 5.0101	2
Cyn d - Cyn d 1 - Lol p 1 - Phl p 1 - Phl p 12 - Phl p 2 - Phl p 5.0101	2
Cyn d - Cyn d 1 - Phr c - Sec c_pollen	2
Cyn d - Cyn d 1 - Lol p 1 - Phl p 1 - Phl p 6	2
Cyn d - Cyn d 1 - Pas n	2
Cyn d - Cyn d 1 - Lol p 1 - Phl p 1 - Phl p 2 - Phl p 5.0101 - Phr c - Sec c_pollen	2
Lol p 1 - Phl p 1 - Phl p 12 - Phl p 5.0101 - Sec c_pollen	2
Cyn d 1 - Phl p 1 - Phl p 5.0101 - Phl p 6 - Sec c_pollen	2
Phl p 2 - Phl p 5.0101 - Phl p 6 - Phl p 7 - Sec c_pollen	2
Cyn d 1 - Lol p 1 - Phl p 1 - Phl p 12 - Phl p 2 - Phl p 5.0101 - Phl p 6 - Sec c_pollen	2
Phl p 2 - Phl p 6	2
Cyn d - Cyn d 1 - Lol p 1 - Phl p 1 - Phl p 5.0101 - Phr c	2
Phl p 2 - Phl p 5.0101 - Phl p 6 - Phr c - Sec c_pollen	2
Cyn d - Phl p 7 - Phr c - Sec c_pollen	2
Cyn d - Cyn d 1 - Phl p 12 - Phl p 2	2
Cyn d - Cyn d 1 - Phl p 1 - Phl p 12	2
Cyn d - Lol p 1 - Phl p 1 - Phl p 12	2
Cyn d 1 - Lol p 1 - Pas n - Phl p 1 - Phl p 2 - Sec c_pollen	2
	2
Cyn d - Cyn d 1 - Lol p 1 - Phl p 1 - Phl p 5.0101 - Phr c - Sec c_pollen	2
Lol p 1 - Pas n - Phl p 1 - Sec c_pollen	2
Pas n - Phl p 12 - Phl p 2 - Phr c - Sec c_pollen	2
Cyn d - Cyn d 1 - Lol p 1 - Phl p 1 - Phl p 12 - Phl p 2 - Phl p 5.0101 - Sec c_pollen	2
Phl p 5.0101 - Phl p 7 - Sec c_pollen	2
Pas n - Phl p 12 - Phl p 2 - Sec c_pollen	2
Cyn d - Lol p 1 - Pas n - Phl p 1 - Phl p 12 - Phl p 2 - Phr c - Sec c_pollen	2
Cyn d - Lol p 1 - Phl p 1 - Phl p 2 - Sec c_pollen	2
Lol p 1 - Pas n - Phl p 1 - Phl p 2 - Sec c_pollen	2
Lol p 1 - Phl p 1 - Phl p 7	2
Phl p 2 - Phl p 5.0101 - Phl p 6	2
Cyn d 1 - Phl p 1 - Phl p 5.0101	2
Lol p 1 - Pas n - Phl p 1 - Phl p 12 - Sec c_pollen	2
Lol p 1 - Pas n - Phl p 1 - Phl p 12 - Phl p 2	2
Cyn d 1 - Phl p 5.0101	2
Cyn d 1 - Lol p 1 - Pas n - Phl p 1 - Phl p 12 - Phl p 2	2
Cyn d - Lol p 1 - Pas n - Phl p 1 - Phr c - Sec c_pollen	2
Cyn d - Cyn d 1 - Phl p 7	2
Lol p 1 - Pas n - Phl p 1 - Phl p 12 - Phr c	2
Pas n - Phl p 1 - Phl p 12 - Phr c - Sec c_pollen	2
Cyn d - Phl p 12 - Phl p 2 - Phl p 5.0101 - Phl p 6 - Sec c_pollen	2
Cyn d 1 - Phl p 1 - Phl p 2	2
Cyn d - Cyn d 1 - Phl p 1 - Phl p 5.0101	2
Cyn d - Cyn d 1 - Lol p 1 - Phl p 1 - Phl p 2 - Phr c - Sec c_pollen	2
Cyn d - Cyn d 1 - Phl p 1 - Phr c - Sec c_pollen	2
Cyn d - Cyn d 1 - Lol p 1 - Pas n - Phl p 1 - Phl p 12 - Phl p 2 - Phl p 5.0101	2
Cyn d - Pas n - Phl p 12 - Phl p 2	2
Pas n - Phl p 12 - Phl p 5.0101 - Phl p 6 - Phr c - Sec c_pollen	2
Cyn d - Pas n - Phl p 12 - Phl p 2 - Phl p 5.0101 - Phl p 6 - Phr c - Sec c_pollen	2
Cyn d - Pas n - Phl p 12 - Phl p 5.0101 - Phr c - Sec c_pollen	2
Cyn d 1 - Lol p 1 - Phl p 1 - Phl p 2 - Phl p 5.0101	1
Cyn d - Cyn d 1 - Phl p 6	1
Cyn d - Cyn d 1 - Lol p 1 - Phl p 1 - Phl p 5.0101 - Phl p 6 - Phl p 7 - Sec c_pollen	1
Cyn d - Cyn d 1 - Phl p 1 - Phl p 12 - Phr c	1
Cyn d - Cyn d 1 - Phl p 5.0101	1
Cyn d 1 - Lol p 1 - Pas n - Phl p 1 - Phl p 2 - Phl p 5.0101 - Sec c_pollen	1
Cyn d 1 - Lol p 1 - Phl p 1 - Phr c	1
Phl p 1 - Phl p 12 - Phl p 5.0101 - Phl p 6 - Sec c_pollen	1
Cyn d - Pas n - Phl p 1 - Phl p 5.0101 - Phr c - Sec c_pollen	1
Lol p 1 - Pas n - Phl p 1 - Phl p 5.0101	1
Cyn d - Cyn d 1 - Lol p 1 - Pas n - Phl p 1 - Phl p 12 - Phl p 6 - Phr c - Sec c_pollen	1
Pas n - Phl p 1 - Phl p 12 - Sec c_pollen	1
Cyn d - Lol p 1 - Phl p 1 - Phl p 5.0101 - Phl p 6 - Phr c - Sec c_pollen	1
Pas n - Phl p 1 - Sec c_pollen	1
Cyn d - Lol p 1 - Pas n - Phl p 1 - Phl p 12 - Phl p 5.0101 - Phr c - Sec c_pollen	1
Cyn d 1 - Lol p 1 - Pas n - Phl p 1 - Phl p 5.0101 - Phl p 6 - Phl p 7 - Sec c_pollen	1
Cyn d 1 - Lol p 1 - Phl p 1 - Phl p 2 - Phl p 7	1
Cyn d - Cyn d 1 - Lol p 1 - Pas n - Phl p 1 - Phl p 7 - Sec c_pollen	1
Cyn d - Cyn d 1 - Lol p 1 - Pas n - Phl p 1 - Phl p 2 - Phl p 5.0101 - Phl p 6	1
Cyn d - Phl p 7	1
Lol p 1 - Pas n - Phl p 1 - Phl p 2 - Phl p 5.0101 - Phl p 6 - Phl p 7 - Sec c_pollen	1
Phl p 12 - Phl p 6	1
Cyn d - Cyn d 1 - Phl p 6 - Sec c_pollen	1
Phl p 1 - Phr c	1
Cyn d - Pas n - Phl p 12 - Phl p 2 - Phl p 5.0101 - Phr c - Sec c_pollen	1
Cyn d 1 - Phl p 12 - Phl p 2	1
Lol p 1 - Phl p 1 - Phl p 2 - Phl p 7	1
Cyn d - Pas n - Phl p 2 - Phl p 7 - Phr c - Sec c_pollen	1
Pas n - Phl p 2	1
Cyn d - Cyn d 1 - Phl p 5.0101 - Sec c_pollen	1
Cyn d - Cyn d 1 - Phl p 1 - Phl p 2 - Phl p 5.0101 - Phl p 6 - Sec c_pollen	1
Pas n - Phr c	1
Cyn d - Cyn d 1 - Pas n - Phl p 2 - Phr c - Sec c_pollen	1
Pas n - Phl p 1 - Phl p 12 - Phr c	1
Cyn d - Lol p 1 - Pas n - Phl p 1 - Phl p 5.0101 - Phl p 6 - Sec c_pollen	1
Cyn d - Cyn d 1 - Lol p 1 - Phl p 1 - Phl p 12 - Phl p 2 - Phr c	1
Cyn d - Cyn d 1 - Pas n - Phr c	1
Phl p 1 - Phl p 7	1
Cyn d 1 - Lol p 1 - Phl p 1 - Phl p 2 - Phl p 5.0101 - Phr c	1
Cyn d - Cyn d 1 - Pas n - Phl p 1 - Phl p 12	1
Lol p 1 - Phl p 1 - Phl p 12 - Phl p 5.0101 - Phl p 6	1
Cyn d - Lol p 1 - Phl p 1 - Phr c	1
Cyn d - Cyn d 1 - Pas n - Phl p 12 - Phl p 7 - Phr c - Sec c_pollen	1
Cyn d 1 - Lol p 1 - Pas n - Phl p 1 - Phl p 12 - Phr c	1
Phl p 1 - Phl p 12 - Phl p 7	1
Cyn d - Cyn d 1 - Lol p 1 - Pas n - Phl p 1 - Phl p 2 - Phl p 5.0101 - Phl p 6 - Phl p 7 - Sec c_pollen	1
Pas n - Phl p 2 - Sec c_pollen	1
Cyn d - Cyn d 1 - Phl p 1 - Sec c_pollen	1
Phl p 2 - Phl p 5.0101 - Phl p 7	1
Cyn d 1 - Phr c	1
Cyn d - Cyn d 1 - Phl p 1 - Phl p 12 - Sec c_pollen	1
Cyn d - Cyn d 1 - Pas n - Phl p 1 - Phl p 12 - Phr c - Sec c_pollen	1
Cyn d - Lol p 1 - Pas n - Phl p 1 - Phl p 5.0101 - Phr c - Sec c_pollen	1
Phl p 1 - Phl p 12 - Phl p 5.0101 - Sec c_pollen	1
Cyn d 1 - Lol p 1 - Phl p 1 - Phl p 12 - Phl p 2 - Phl p 5.0101 - Sec c_pollen	1
Cyn d - Pas n - Phl p 1 - Phl p 12 - Phr c - Sec c_pollen	1
Phl p 12 - Phl p 2 - Phl p 5.0101 - Sec c_pollen	1
Cyn d - Phl p 12 - Phl p 2 - Sec c_pollen	1
Cyn d - Lol p 1 - Phl p 1 - Phl p 2 - Phl p 7	1
Cyn d - Pas n - Phl p 5.0101 - Phr c - Sec c_pollen	1
Cyn d 1 - Lol p 1 - Phl p 1 - Phl p 12 - Phl p 2 - Phl p 5.0101 - Phl p 6	1
Cyn d 1 - Lol p 1 - Phl p 1 - Phl p 12 - Phl p 5.0101 - Phl p 6	1
Phl p 12 - Phl p 5.0101 - Phl p 6 - Phr c - Sec c_pollen	1
Cyn d - Cyn d 1 - Lol p 1 - Phl p 1 - Phl p 12 - Phr c - Sec c_pollen	1
Cyn d 1 - Lol p 1 - Phl p 1 - Phl p 12 - Phr c	1
Cyn d - Phl p 12 - Phr c	1
Phl p 1 - Phl p 2 - Phl p 5.0101 - Phl p 6 - Sec c_pollen	1
Cyn d - Cyn d 1 - Lol p 1 - Phl p 1 - Phl p 2 - Phl p 5.0101 - Phl p 6 - Phl p 7 - Sec c_pollen	1
Cyn d 1 - Phl p 5.0101 - Phl p 6 - Sec c_pollen	1
Cyn d - Lol p 1 - Phl p 1 - Phl p 5.0101 - Phr c - Sec c_pollen	1
Cyn d - Cyn d 1 - Lol p 1 - Phl p 1 - Phl p 12 - Phl p 2 - Phl p 5.0101 - Phl p 6 - Phr c - Sec c_pollen	1
Lol p 1 - Phl p 1 - Phl p 12 - Phl p 7	1
Cyn d 1 - Lol p 1 - Phl p 1 - Sec c_pollen	1
Cyn d 1 - Pas n - Phl p 1 - Phl p 6	1
Pas n - Phl p 1 - Phl p 12 - Phl p 2 - Phr c - Sec c_pollen	1
Cyn d 1 - Lol p 1 - Pas n - Phl p 1 - Phl p 5.0101 - Sec c_pollen	1
Cyn d - Phl p 1 - Phl p 12 - Sec c_pollen	1
Cyn d - Lol p 1 - Phl p 1 - Phl p 12 - Phr c - Sec c_pollen	1
Cyn d 1 - Phl p 5.0101 - Phl p 6	1
Phl p 12 - Phl p 5.0101 - Phr c	1
Cyn d - Lol p 1 - Pas n - Phl p 1 - Phl p 12	1
Cyn d 1 - Lol p 1 - Phl p 1 - Phl p 12 - Phl p 5.0101	1
Cyn d 1 - Lol p 1 - Pas n - Phl p 1 - Phl p 12 - Phl p 5.0101	1
Cyn d - Cyn d 1 - Pas n - Phl p 2 - Phl p 7	1
Cyn d - Lol p 1 - Pas n - Phl p 1 - Phl p 12 - Phl p 2	1
Cyn d 1 - Lol p 1 - Phl p 1 - Phl p 2 - Phl p 6 - Sec c_pollen	1
Cyn d - Cyn d 1 - Lol p 1 - Phl p 1 - Phl p 2 - Phl p 5.0101 - Phl p 6	1
Cyn d - Cyn d 1 - Lol p 1 - Pas n - Phl p 1 - Phl p 12 - Phl p 7	1
Phl p 1 - Phl p 12 - Phl p 2 - Phl p 5.0101 - Phl p 6	1
Cyn d - Cyn d 1 - Pas n - Phl p 1 - Phl p 12 - Phl p 2 - Phr c - Sec c_pollen	1
Phl p 1 - Phl p 7 - Sec c_pollen	1
Cyn d 1 - Phl p 1 - Phl p 5.0101 - Sec c_pollen	1
Lol p 1 - Phl p 1 - Phl p 2 - Phl p 7 - Phr c - Sec c_pollen	1
Lol p 1 - Pas n - Phl p 1 - Phl p 12 - Phl p 2 - Sec c_pollen	1
Cyn d - Cyn d 1 - Phl p 1 - Phl p 5.0101 - Sec c_pollen	1
Cyn d - Cyn d 1 - Phl p 12	1
Cyn d - Lol p 1 - Phl p 1 - Phl p 5.0101 - Sec c_pollen	1
Phl p 1 - Phl p 2 - Phl p 5.0101 - Sec c_pollen	1
Phl p 12 - Phl p 2 - Phl p 5.0101 - Phl p 6	1
Lol p 1 - Pas n - Phl p 12 - Phr c - Sec c_pollen	1
Cyn d - Cyn d 1 - Lol p 1 - Phl p 1 - Phl p 2 - Phl p 7	1
Phl p 1 - Phl p 5.0101 - Phl p 6	1
Lol p 1 - Pas n - Phl p 1 - Phl p 12 - Phl p 5.0101 - Phr c - Sec c_pollen	1
Lol p 1 - Pas n - Phl p 1 - Phr c - Sec c_pollen	1
Lol p 1 - Pas n - Phl p 1 - Phl p 12 - Phl p 2 - Phl p 7	1
Lol p 1 - Pas n - Phl p 1 - Phl p 2 - Phl p 7	1
Cyn d - Lol p 1 - Pas n - Phl p 1 - Phl p 2 - Phr c - Sec c_pollen	1
Cyn d - Cyn d 1 - Pas n - Phl p 12 - Phl p 5.0101 - Phl p 6 - Sec c_pollen	1
Cyn d 1 - Lol p 1 - Pas n - Phl p 1 - Phl p 12 - Phl p 2 - Phl p 5.0101 - Phl p 6 - Phr c - Sec c_pollen	1
Cyn d 1 - Lol p 1 - Pas n - Phl p 1 - Phl p 5.0101	1
Cyn d - Cyn d 1 - Pas n - Phl p 1 - Phl p 12 - Phl p 2 - Phr c	1
Cyn d - Cyn d 1 - Phl p 1 - Phl p 12 - Phl p 6 - Sec c_pollen	1
Cyn d - Phl p 12 - Phl p 5.0101 - Sec c_pollen	1
Cyn d - Phl p 5.0101 - Phr c - Sec c_pollen	1
Lol p 1 - Pas n - Phl p 1 - Phl p 2 - Phr c	1
Cyn d - Phr c	1
Cyn d - Lol p 1 - Pas n - Phl p 1	1
Cyn d - Cyn d 1 - Lol p 1 - Pas n - Phl p 1 - Phl p 2 - Phl p 5.0101 - Phr c	1
Cyn d - Phl p 12 - Phl p 5.0101 - Phr c - Sec c_pollen	1
Cyn d 1 - Lol p 1 - Phl p 1 - Phl p 12 - Phl p 5.0101 - Phl p 6 - Sec c_pollen	1
Lol p 1 - Pas n - Phl p 1 - Phl p 5.0101 - Sec c_pollen	1
Cyn d 1 - Lol p 1 - Phl p 1 - Phl p 2 - Sec c_pollen	1
Cyn d - Cyn d 1 - Phl p 1 - Phl p 12 - Phl p 2 - Phr c	1
Cyn d - Pas n - Phl p 12 - Phl p 2 - Sec c_pollen	1
Cyn d - Cyn d 1 - Lol p 1 - Pas n - Phl p 1 - Phl p 7 - Phr c - Sec c_pollen	1
Cyn d 1 - Sec c_pollen	1
Phl p 2 - Phl p 7	1
Lol p 1 - Phl p 1 - Phl p 12 - Phl p 2 - Phl p 5.0101 - Phl p 6	1
Phl p 12 - Phl p 5.0101 - Phr c - Sec c_pollen	1
Cyn d - Phl p 2 - Phl p 5.0101 - Phl p 6 - Phr c - Sec c_pollen	1
Lol p 1 - Pas n - Phl p 1 - Phl p 2 - Phl p 5.0101 - Phl p 6 - Phr c - Sec c_pollen	1
Cyn d - Cyn d 1 - Pas n - Phl p 12 - Phr c - Sec c_pollen	1
Cyn d - Cyn d 1 - Phl p 1 - Phr c	1
Cyn d - Cyn d 1 - Pas n - Phl p 12	1
Cyn d - Cyn d 1 - Lol p 1 - Phl p 1 - Phl p 12 - Phl p 7	1
Cyn d 1 - Phl p 6	1
Lol p 1 - Phl p 1 - Phl p 12 - Phl p 2 - Phl p 5.0101 - Phl p 6 - Sec c_pollen	1
Lol p 1 - Phl p 1 - Phl p 2 - Phl p 5.0101 - Phl p 6 - Phl p 7 - Sec c_pollen	1
Cyn d 1 - Pas n - Phl p 12 - Phl p 2 - Phr c	1
Phl p 7 - Phr c	1
Cyn d - Cyn d 1 - Phl p 1 - Phl p 12 - Phl p 5.0101 - Phl p 6 - Sec c_pollen	1
Pas n - Phl p 1	1
Cyn d - Cyn d 1 - Pas n - Phl p 12 - Phl p 2 - Phr c	1
Pas n - Phl p 12 - Phl p 5.0101 - Phr c - Sec c_pollen	1
Cyn d - Phl p 1 - Phl p 12	1
Cyn d - Cyn d 1 - Lol p 1	1
Lol p 1 - Phl p 1 - Phl p 12 - Phl p 2 - Sec c_pollen	1
Cyn d - Lol p 1 - Pas n - Phl p 1 - Phl p 2 - Phl p 5.0101 - Phl p 6 - Phr c - Sec c_pollen	1
Cyn d - Cyn d 1 - Lol p 1 - Pas n - Phl p 1 - Phl p 2 - Phl p 7 - Phr c - Sec c_pollen	1
Cyn d - Cyn d 1 - Lol p 1 - Pas n - Phl p 1 - Phl p 12 - Phl p 2 - Phl p 5.0101 - Phr c	1
Lol p 1 - Pas n - Phl p 1 - Phr c	1
Cyn d - Cyn d 1 - Lol p 1 - Pas n - Phl p 1 - Phl p 12 - Phl p 2 - Phl p 5.0101 - Phl p 6 - Phl p 7 - Sec c_pollen	1
Cyn d - Cyn d 1 - Lol p 1 - Pas n - Phl p 1 - Phl p 12 - Phl p 2 - Phl p 6 - Phr c - Sec c_pollen	1
Lol p 1 - Phl p 1 - Phl p 6	1
Phl p 12 - Phl p 2 - Sec c_pollen	1
Phl p 12 - Phl p 2 - Phr c	1
Cyn d 1 - Phl p 1 - Phl p 12 - Phl p 2	1
Cyn d - Cyn d 1 - Pas n - Sec c_pollen	1
Cyn d - Cyn d 1 - Lol p 1 - Pas n - Phl p 12 - Phl p 6 - Phr c - Sec c_pollen	1
Lol p 1 - Pas n - Phl p 12 - Sec c_pollen	1
Cyn d - Cyn d 1 - Lol p 1 - Phl p 1 - Phl p 7	1
Cyn d - Cyn d 1 - Lol p 1 - Phl p 1 - Phl p 12 - Phl p 2 - Phr c - Sec c_pollen	1
Cyn d - Cyn d 1 - Pas n - Phl p 1 - Phr c	1
